# Supplementary material for: Correction: A Proteomic Analysis of Individual and Gender Variations in Normal Human Urine and Cerebrospinal Fluid Using iTRAQ Quantification
Source: PLoS One. 2019 Apr 1;14(4):e0213213. doi: 10.1371/journal.pone.0213213 (PMC6443154; doi:10.1371/journal.pone.0213213)
Supplement: S1 Data — (XLS) [file pone.0213213.s001.xls]

S1 Data: Protein quantification data for male urine.
Protein Name	Accession Number	Molecular Weight	Protein Grouping Ambiguity	Mix-1	Mix-2	Mix-3	male 1-1	male 1-2	male 1-3	male 2-1	male 2-2	male 2-3	male 3-1	male 3-2	male 3-3	male 4-1	male 4-2	male 4-3	male 5-1	male 5-2	male 5-3	male 6-1	male 6-2	male 6-3	male 7-1	male 7-2	male 7-3
Serum albumin OS=Homo sapiens GN=ALB PE=1 SV=2	ALBU_HUMAN	69 kDa		0.1	0.2	-0.1	0.3	0.5	0.4	0.5	0.5	0.5	0.1	0	0	0.5	0.3	0.2	0.3	0.3	0	0.2	0.2	0.1	0.7	0.7	0.5
Uromodulin OS=Homo sapiens GN=UMOD PE=1 SV=1	UROM_HUMAN	70 kDa	TRUE	-0.1	-0.2	-0.1	1	1.1	1	0.6	0.6	0.5	1.2	1.2	1	0.7	0.9	0.8	0.7	0.6	0.5	0.8	0.7	0.8	2	1.8	1.7
Protein AMBP OS=Homo sapiens GN=AMBP PE=1 SV=1	AMBP_HUMAN	39 kDa		0	0.1	-0.1	-0.8	-0.6	-0.7	-1.2	-1.4	-1.5	0.2	0	-0.1	-0.9	-0.9	-1.1	-0.2	-0.2	-0.3	-0.3	-0.3	-0.5	-0.9	-1	-0.9
Kininogen-1 OS=Homo sapiens GN=KNG1 PE=1 SV=2	KNG1_HUMAN	72 kDa		-0.1	-0.1	0	0.3	0.4	0.3	0.7	0.9	0.8	0.3	0.4	0.4	0.1	0.2	0.2	0.6	0.6	0.7	0.2	0.3	0.3	0.8	0.8	0.9
Cluster of Ig gamma-1 chain C region OS=Homo sapiens GN=IGHG1 PE=1 SV=1 (IGHG1_HUMAN)	IGHG1_HUMAN [4]	36 kDa	TRUE	0	-0.1	0	-0.1	-0.1	-0.1	-0.2	-0.1	0	-0.2	-0.3	0	-0.3	-0.2	-0.2	0.2	0.2	0.3	-0.1	-0.3	-0.1	-0.3	-0.2	-0.1
Pro-epidermal growth factor OS=Homo sapiens GN=EGF PE=1 SV=2	EGF_HUMAN	134 kDa		0.1	0	0	0.3	0.4	0.5	1	0.9	0.8	0.3	0.2	0.2	0.5	0.5	0.6	0.5	0.4	0.4	0.5	0.5	0.6	0.8	0.7	0.7
Ig kappa chain C region OS=Homo sapiens GN=IGKC PE=1 SV=1	IGKC_HUMAN	12 kDa	TRUE	-0.1	0.1	-0.1	-0.6	-0.6	-0.6	-1.3	-0.9	-1.3	0.1	0.2	0	-0.8	-0.7	-0.7	0	0	-0.1	-0.4	-0.3	-0.4	-0.5	-0.3	-0.5
Cluster of Ig lambda-2 chain C regions OS=Homo sapiens GN=IGLC2 PE=1 SV=1 (LAC2_HUMAN)	LAC2_HUMAN [2]	11 kDa	TRUE	0.1	0	0.1	-0.3	-0.4	-0.5	-0.9	-0.7	-0.7	0	0	-0.1	-0.6	-0.5	-0.4	-0.1	0	-0.1	-0.6	-0.7	-0.6	-0.6	-0.5	-0.4
Apolipoprotein D OS=Homo sapiens GN=APOD PE=1 SV=1	APOD_HUMAN	21 kDa		-0.1	-0.1	0	-0.7	-0.7	-0.8	-0.9	-0.7	-0.8	-0.6	-0.6	-0.6	-0.6	-0.5	-0.5	-0.4	-0.2	-0.2	-0.9	-0.9	-0.9	-0.6	-0.6	-0.7
CD59 glycoprotein OS=Homo sapiens GN=CD59 PE=1 SV=1	CD59_HUMAN	14 kDa		0	0	0.1	0.1	0.1	0.1	0.4	0.5	0.6	0.3	0.2	0.2	0.3	0.2	0.4	0.2	0.1	0.1	0.4	0.2	0.4	0.7	0.7	0.7
Basement membrane-specific heparan sulfate proteoglycan core protein OS=Homo sapiens GN=HSPG2 PE=1 SV=4	PGBM_HUMAN	469 kDa	TRUE	0	-0.1	0	-0.1	-0.2	-0.2	-0.3	-0.1	-0.1	0.3	0.3	0.2	-0.1	0	-0.1	-0.1	0.1	0	-0.2	0	-0.2	0	0	-0.1
Polymeric immunoglobulin receptor OS=Homo sapiens GN=PIGR PE=1 SV=4	PIGR_HUMAN	83 kDa		-0.1	-0.2	0.1	0.2	0.2	0.2	0.7	0.9	0.9	0.2	0.3	0.4	0.3	0.1	0.3	0.4	0.3	0.5	-0.1	-0.1	0.1	0.6	0.6	0.8
Vasorin OS=Homo sapiens GN=VASN PE=1 SV=1	VASN_HUMAN	72 kDa	TRUE	0	0	0	0.2	0.1	0.2	0.7	0.6	0.8	0.4	0.3	0.3	0.6	0.6	0.6	0.4	0.3	0.2	0.2	0.2	0.2	0.5	0.6	0.5
Cluster of Alpha-amylase 1 OS=Homo sapiens GN=AMY1A PE=1 SV=2 (AMY1_HUMAN)	AMY1_HUMAN [2]	58 kDa	TRUE	0	0	0	-0.1	0.2	-0.2	0.1	0.4	0.4	0.1	0.2	0.3	-0.3	0	-0.4	0.3	0.4	0.2	0	-0.1	0.1	0	0.4	0.4
Prostaglandin-H2 D-isomerase OS=Homo sapiens GN=PTGDS PE=1 SV=1	PTGDS_HUMAN	21 kDa		0	0	0	-0.9	-0.7	-0.8	-1.3	-1.2	-1.3	-0.4	-0.3	-0.5	-1	-0.9	-1.2	-1.3	-1.1	-1.3	-0.5	-0.5	-0.7	-1.5	-1.3	-1.4
Low-density lipoprotein receptor-related protein 2 OS=Homo sapiens GN=LRP2 PE=1 SV=3	LRP2_HUMAN	522 kDa		0	0.2	-0.1	-0.3	-0.3	-0.1	0.2	0.1	0.1	-0.2	-0.2	-0.4	0	-0.1	-0.1	0.1	-0.1	-0.1	0	-0.2	-0.1	0.1	-0.1	-0.1
Serotransferrin OS=Homo sapiens GN=TF PE=1 SV=3	TRFE_HUMAN	77 kDa	TRUE	0	0	0	-0.2	-0.2	-0.2	-0.6	-0.6	-0.6	-0.5	-0.5	-0.5	-0.6	-0.5	-0.6	-0.3	-0.2	-0.3	-0.5	-0.5	-0.4	-0.3	-0.3	-0.3
Alpha-2-HS-glycoprotein OS=Homo sapiens GN=AHSG PE=1 SV=1	FETUA_HUMAN	39 kDa		0	0	0	-0.1	-0.1	-0.2	-0.5	-0.4	-0.5	0	0.2	-0.1	-1	-0.8	-1	0.2	0.2	0.2	-0.1	-0.1	-0.2	-0.5	-0.4	-0.4
Zinc-alpha-2-glycoprotein OS=Homo sapiens GN=AZGP1 PE=1 SV=2	ZA2G_HUMAN	34 kDa		0.1	0.1	0.1	-1.5	-1.5	-1.4	-2.1	-2.2	-2.3	-1.7	-1.7	-1.9	-1.7	-1.7	-1.9	-1.6	-1.6	-1.5	-1.3	-1.4	-1.5	-2.3	-2.3	-2.4
Cubilin OS=Homo sapiens GN=CUBN PE=1 SV=5	CUBN_HUMAN	399 kDa	TRUE	0.1	0	-0.1	-0.4	-0.4	-0.2	0.5	0.3	0.5	-0.1	-0.2	-0.2	0.2	0.1	0.2	0.1	-0.1	-0.1	0	0	0.1	0.1	-0.1	0
Cluster of Keratin, type II cytoskeletal 1 OS=Homo sapiens GN=KRT1 PE=1 SV=6 (K2C1_HUMAN)	K2C1_HUMAN [7]	66 kDa	TRUE	0	-0.1	-0.1	2.2	1.7	2.4	0.2	0	-0.2	0.3	0.1	0.2	0.6	0.2	0.4	0.4	0	0	0.1	-0.2	0.2	0.5	0.1	0.2
Osteopontin OS=Homo sapiens GN=SPP1 PE=1 SV=1	OSTP_HUMAN	35 kDa		-0.1	-0.1	-0.1	0	-0.1	0	-0.5	-0.7	-0.5	0.1	0	0.1	-0.1	-0.2	-0.2	-0.4	-0.5	-0.5	0.5	0.3	0.5	0	-0.1	0
Plasma protease C1 inhibitor OS=Homo sapiens GN=SERPING1 PE=1 SV=2	IC1_HUMAN	55 kDa		-0.1	0	0	0.4	0.3	0.4	0.6	0.7	0.7	-0.1	0	0	0.2	0.3	0.2	0.5	0.4	0.6	0.5	0.5	0.5	0.7	0.6	0.6
Plasma serine protease inhibitor OS=Homo sapiens GN=SERPINA5 PE=1 SV=3	IPSP_HUMAN	46 kDa		0	0.1	0	0.3	0.3	0.3	0.8	0.9	0.7	0.1	0.1	-0.1	0.6	0.7	0.3	0.3	0.6	0.3	0.5	0.4	0.4	0.6	0.9	0.5
Cluster of Ig alpha-1 chain C region OS=Homo sapiens GN=IGHA1 PE=1 SV=2 (IGHA1_HUMAN)	IGHA1_HUMAN [2]	38 kDa	TRUE	0	0.1	0	0.4	0.7	0.4	1.5	1.6	1.4	0.2	0.4	0.2	0.1	0.3	0.3	0.7	0.7	0.7	0.1	0.2	0.1	1.2	1.2	1.1
Leucine-rich alpha-2-glycoprotein OS=Homo sapiens GN=LRG1 PE=1 SV=2	A2GL_HUMAN	38 kDa		0.1	0.1	0	-0.9	-0.8	-0.8	-2.3	-2.1	-2.3	-0.5	-0.3	-0.5	-1.3	-1.2	-1.3	-0.9	-0.9	-1	-0.5	-0.5	-0.6	-2.2	-2.2	-2.4
Cluster of Keratin, type I cytoskeletal 13 OS=Homo sapiens GN=KRT13 PE=1 SV=4 (K1C13_HUMAN)	K1C13_HUMAN [4]	50 kDa	TRUE	-0.1	0	0	2.6	3.2	3.3	0.1	0.1	0.2	0.3	0.3	0.3	0.6	0.7	0.7	0.1	0	0.1	-0.1	0.1	0	0.6	0.5	0.4
Collagen alpha-1(VI) chain OS=Homo sapiens GN=COL6A1 PE=1 SV=3	CO6A1_HUMAN	109 kDa	TRUE	0	0	0.1	0.3	0.3	0.3	0.6	0.8	0.8	-0.1	0.1	0.1	0.4	0.5	0.5	0	0.1	0.2	0.2	0.4	0.4	0.5	0.6	0.5
Clusterin OS=Homo sapiens GN=CLU PE=1 SV=1	CLUS_HUMAN	52 kDa		-0.1	-0.1	-0.1	0.1	0.3	0.2	0.6	0.8	0.7	-0.1	0.1	-0.2	0.3	0.3	0.3	-0.2	-0.2	-0.2	0.4	0.4	0.4	0.3	0.3	0.3
Ig mu chain C region OS=Homo sapiens GN=IGHM PE=1 SV=3	IGHM_HUMAN	49 kDa		-0.1	-0.1	-0.1	-0.5	-0.5	-0.6	-2	-2	-1.9	-0.4	-0.4	-0.4	-1.1	-1.1	-1.3	-0.9	-0.8	-0.9	-0.4	-0.5	-0.4	-1	-1	-1
Mannan-binding lectin serine protease 2 OS=Homo sapiens GN=MASP2 PE=1 SV=4	MASP2_HUMAN	76 kDa		0	0	0.1	-0.2	-0.3	-0.5	-1	-0.8	-0.6	0.7	0.7	0.7	-0.3	-0.2	0	-0.2	-0.1	0	0.1	0.2	0.4	-0.2	0	0.2
CD44 antigen OS=Homo sapiens GN=CD44 PE=1 SV=3	CD44_HUMAN	82 kDa	TRUE	0	0.1	0	0.1	0.2	0.2	0.9	1	0.8	0.3	0.3	0.3	0.7	0.7	0.5	0.2	0.4	0.3	0.4	0.3	0.2	0.5	0.7	0.5
Galectin-3-binding protein OS=Homo sapiens GN=LGALS3BP PE=1 SV=1	LG3BP_HUMAN	65 kDa	TRUE	-0.2	-0.1	-0.1	-0.1	0	-0.1	0.8	1.1	0.8	-0.2	0.1	-0.3	0.1	0.3	0.2	0.3	0.3	0.1	0.2	0.4	0.3	0.1	0.3	0.1
Vesicular integral-membrane protein VIP36 OS=Homo sapiens GN=LMAN2 PE=1 SV=1	LMAN2_HUMAN	40 kDa		0	0	0	-0.1	-0.2	-0.3	-0.4	-0.2	-0.2	0	0.2	0.4	0	0.2	0.1	-0.1	0.1	0.1	0	0.2	0.2	-0.3	-0.1	0
Phosphoinositide-3-kinase-interacting protein 1 OS=Homo sapiens GN=PIK3IP1 PE=1 SV=2	P3IP1_HUMAN	28 kDa		-0.2	-0.1	-0.1	0.4	0.5	0.3	0.7	0.9	0.8	0.4	0.7	0.4	0.1	0.4	0.3	0.5	0.6	0.5	0.3	0.4	0.3	0.5	0.7	0.6
Inter-alpha-trypsin inhibitor heavy chain H4 OS=Homo sapiens GN=ITIH4 PE=1 SV=4	ITIH4_HUMAN	103 kDa	TRUE	0.1	-0.2	0	0.1	0.1	0.3	0.4	0.1	0.3	0.4	0.4	0.2	0.4	0.3	0.3	0.2	0.1	0.1	0.3	0.2	0.1	0.2	0.1	0
Aminopeptidase N OS=Homo sapiens GN=ANPEP PE=1 SV=4	AMPN_HUMAN	110 kDa	TRUE	0	0	0	-0.7	-0.7	-0.7	-0.3	-0.2	-0.1	-0.8	-0.7	-0.7	-0.7	-0.5	-0.6	-0.8	-0.9	-0.8	-0.3	-0.3	-0.3	-0.7	-0.6	-0.6
Gelsolin OS=Homo sapiens GN=GSN PE=1 SV=1	GELS_HUMAN	86 kDa	TRUE	0	0	0	-0.8	-0.8	-0.7	-1.2	-1	-1.3	-0.5	-0.7	-0.6	-1	-1.1	-1.2	-0.5	-0.7	-0.6	-0.8	-0.9	-0.9	-1	-1.1	-1.2
Alpha-1-antitrypsin OS=Homo sapiens GN=SERPINA1 PE=1 SV=3	A1AT_HUMAN	47 kDa		0	0	0.1	0.6	0.7	0.8	0.9	0.8	0.8	0	0.1	0	0.6	0.5	0.4	0	-0.1	-0.2	0.3	0.4	0.3	0.5	0.4	0.3
Apolipoprotein A-IV OS=Homo sapiens GN=APOA4 PE=1 SV=3	APOA4_HUMAN	45 kDa	TRUE	0	-0.1	0	-1.6	-1.5	-1.6	-1	-0.8	-1	-1.6	-1.6	-1.7	-1.9	-1.9	-2.1	-2.1	-2.1	-2.3	-1.4	-1.3	-1.3	-1.9	-1.8	-1.9
Hemopexin OS=Homo sapiens GN=HPX PE=1 SV=2	HEMO_HUMAN	52 kDa		0.1	0	0.1	-0.1	-0.3	-0.3	-0.4	-0.3	-0.2	-0.3	-0.5	-0.2	-0.6	-0.5	-0.4	-0.5	-0.5	-0.3	-0.2	-0.1	-0.2	-0.3	-0.4	-0.2
Alpha-1B-glycoprotein OS=Homo sapiens GN=A1BG PE=1 SV=4	A1BG_HUMAN	54 kDa		0	0	0	-0.7	-0.9	-0.9	-1.4	-1.5	-1.5	-0.5	-0.6	-0.4	-0.7	-0.7	-0.6	-0.5	-0.5	-0.5	-0.8	-0.7	-0.8	-1.3	-1.5	-1.2
Insulin-like growth factor-binding protein 7 OS=Homo sapiens GN=IGFBP7 PE=1 SV=1	IBP7_HUMAN	29 kDa		-0.1	-0.1	-0.1	0.1	-0.1	0	0.9	0.9	1	-0.1	-0.1	0	0.4	0.4	0.5	0.1	0.3	0.3	0.3	0.3	0.4	0.1	0.2	0.2
Proactivator polypeptide OS=Homo sapiens GN=PSAP PE=1 SV=2	SAP_HUMAN	58 kDa		-0.1	-0.1	0.1	-0.5	-0.6	-0.6	0	0.3	0.3	-1.1	-1.2	-1	-0.5	-0.4	-0.3	-0.5	-0.4	-0.3	-0.7	-0.6	-0.5	-1	-0.9	-0.8
Alpha-1-antichymotrypsin OS=Homo sapiens GN=SERPINA3 PE=1 SV=2	AACT_HUMAN	48 kDa	TRUE	0	0	0	-0.5	-0.6	-0.6	-1.3	-1.3	-1.2	-0.2	-0.2	-0.2	-0.7	-0.8	-0.9	-0.3	-0.3	-0.4	-0.3	-0.4	-0.4	-0.9	-0.8	-0.8
Lysosomal alpha-glucosidase OS=Homo sapiens GN=GAA PE=1 SV=4	LYAG_HUMAN	105 kDa	TRUE	0	-0.1	0	0	0	0	0.7	0.7	0.7	-0.9	-0.6	-0.4	0.5	0.6	0.7	0.1	0	0	-0.3	-0.3	-0.2	0.6	0.5	0.6
Pepsin A-3 OS=Homo sapiens GN=PGA3 PE=1 SV=1	PEPA3_HUMAN	42 kDa	TRUE	0	0	0	0.1	-0.2	-0.3	-0.6	-0.6	-0.5	-0.6	-0.4	-0.2	0	0.3	0.4	0.2	0.3	0.4	-0.5	-0.5	-0.2	0.2	0.3	0.5
Vitronectin OS=Homo sapiens GN=VTN PE=1 SV=1	VTNC_HUMAN	54 kDa		0	0	0	-0.2	-0.2	-0.3	-0.4	-0.4	-0.3	0	-0.1	0	0.1	-0.1	0	0.1	0.1	0.2	0.1	0	0.1	-0.1	-0.2	-0.2
Fibronectin OS=Homo sapiens GN=FN1 PE=1 SV=4	FINC_HUMAN	263 kDa	TRUE	0	0	0	0	0.1	-0.2	0.5	0.8	0.6	-0.1	0.1	-0.1	0.1	0.5	0.1	0.3	0.5	0.3	-0.2	0	0	0.1	0.4	0.2
Monocyte differentiation antigen CD14 OS=Homo sapiens GN=CD14 PE=1 SV=2	CD14_HUMAN	40 kDa		0	0	0	-0.7	-0.7	-0.9	-1.5	-1.5	-1.4	-0.5	-0.5	-0.4	-0.8	-0.5	-0.5	-0.5	-0.4	-0.5	-0.6	-0.6	-0.4	-1	-1.1	-0.9
Cluster of Maltase-glucoamylase, intestinal OS=Homo sapiens GN=MGAM PE=1 SV=5 (MGA_HUMAN)	MGA_HUMAN	210 kDa	TRUE	0	0	0	-0.3	-0.3	-0.5	0.2	0.2	0.3	-1	-0.7	-0.7	-0.1	0.1	0.2	-0.7	-0.6	-0.6	-0.4	-0.5	-0.2	-0.3	-0.1	-0.1
Complement decay-accelerating factor OS=Homo sapiens GN=CD55 PE=1 SV=4	DAF_HUMAN	41 kDa	TRUE	-0.1	0	0	-0.1	-0.2	-0.2	-0.7	-0.5	-0.6	0	0	0	-0.2	-0.1	-0.1	0	0.2	0	-0.4	-0.2	-0.3	-0.3	-0.2	-0.4
Alpha-1-acid glycoprotein 1 OS=Homo sapiens GN=ORM1 PE=1 SV=1	A1AG1_HUMAN	24 kDa	TRUE	0	0	0	-1.9	-1.8	-2	-3.2	-2.8	-2.9	-2	-1.7	-2	-2.6	-2.5	-2.5	-2.4	-2.1	-2.3	-1.7	-1.5	-1.6	-3	-2.4	-2.6
Kallikrein-1 OS=Homo sapiens GN=KLK1 PE=1 SV=2	KLK1_HUMAN	29 kDa		0	0.1	0	0	-0.3	-0.1	1.8	1.6	1.7	0	-0.1	0	0.6	0.5	0.5	0.1	-0.1	-0.1	0.3	0.2	0.4	0.1	-0.2	0
Endothelial protein C receptor OS=Homo sapiens GN=PROCR PE=1 SV=1	EPCR_HUMAN	27 kDa		0	0	0	0.1	0.3	0.1	0.6	0.8	0.6	0.4	0.4	0.2	0.5	0.8	0.6	0.2	0.2	0.1	0.5	0.6	0.7	0.8	1	0.9
Apolipoprotein A-I OS=Homo sapiens GN=APOA1 PE=1 SV=1	APOA1_HUMAN	31 kDa	TRUE	0	0	0	-0.3	-0.5	-0.5	-0.9	-1	-0.9	-0.8	-1	-0.8	-1.3	-1.3	-1.1	-1.4	-1.5	-1.4	-1	-1	-0.9	-1.3	-1.5	-1.3
Cadherin-1 OS=Homo sapiens GN=CDH1 PE=1 SV=3	CADH1_HUMAN	97 kDa	TRUE	0	0	0	-1	-0.9	-0.8	-1.6	-1.6	-1.5	-0.3	-0.3	-0.5	-1	-1	-1.1	-0.4	-0.6	-0.6	-1.1	-1.1	-1.1	-0.6	-0.6	-0.6
Non-secretory ribonuclease OS=Homo sapiens GN=RNASE2 PE=1 SV=2	RNAS2_HUMAN	18 kDa		0	0	0	-0.3	-0.5	-0.6	0.4	0.5	0.4	-0.4	-0.3	-0.1	0.3	0.3	0.4	-0.6	-0.4	-0.3	-0.2	0	0.1	-0.2	0	0.3
Fibrillin-1 OS=Homo sapiens GN=FBN1 PE=1 SV=3	FBN1_HUMAN	312 kDa		0	0	-0.1	0	0	-0.1	0.3	0.4	0.3	0.2	0.2	0	0.3	0.2	0.1	0.1	0.1	0.1	0.1	0.2	0.1	0.3	0.3	0.3
Matrix-remodeling-associated protein 8 OS=Homo sapiens GN=MXRA8 PE=1 SV=1	MXRA8_HUMAN	49 kDa	TRUE	0	-0.1	0	0.2	0.1	0.3	0.8	0.7	0.8	0.8	0.7	0.8	0.7	0.7	0.7	0.5	0.4	0.5	0.5	0.6	0.7	0.6	0.5	0.7
Prostatic acid phosphatase OS=Homo sapiens GN=ACPP PE=1 SV=3	PPAP_HUMAN	45 kDa		-0.1	-0.2	0	0.2	0.2	0.2	1.1	1.2	1	0.7	0.8	0.8	0.4	0.6	0.4	1	1.3	1.1	0.5	0.7	0.7	0.7	0.9	0.6
Cluster of Actin, cytoplasmic 1 OS=Homo sapiens GN=ACTB PE=1 SV=1 (ACTB_HUMAN)	ACTB_HUMAN [5]	42 kDa	TRUE	-0.1	0	0	0.1	0.2	0.6	0.2	0.2	0.2	-0.4	-0.4	-0.5	-0.1	-0.2	-0.3	0	0	-0.1	0	-0.1	-0.2	0.1	0.1	0.2
Complement C3 OS=Homo sapiens GN=C3 PE=1 SV=2	CO3_HUMAN	187 kDa		0	0	0	0.7	0.8	0.7	0.4	0.4	0.3	0.3	0.1	-0.1	0.4	0.3	0.2	0.4	0.3	0.3	0.3	0.2	0.1	0.4	0.4	0.2
Retinol-binding protein 4 OS=Homo sapiens GN=RBP4 PE=1 SV=3	RET4_HUMAN	23 kDa	TRUE	0	0	0	0	0.2	-0.1	-0.2	-0.2	-0.4	-0.5	-0.2	-0.4	0	0.2	0	-0.1	-0.1	-0.2	-0.2	0	-0.2	-0.6	-0.3	-0.3
Cluster of Complement C4-B OS=Homo sapiens GN=C4B PE=1 SV=1 (CO4B_HUMAN)	CO4B_HUMAN [2]	193 kDa	TRUE	0	0	-1.3	0.4	0.1	-1.1	-0.3	0.4	1.9	-0.9	-0.4	0.8	-0.3	0.5	2.2	No Values	-0.4	-0.2	-0.1	0.2	1.1	No Values	-0.5	1.1
Prothrombin OS=Homo sapiens GN=F2 PE=1 SV=2	THRB_HUMAN	70 kDa		0.1	0	0.1	0.4	0.3	0.3	-1.5	-1.6	-1.1	0.3	0.5	0.4	-0.5	-0.2	-0.2	-0.2	0.1	-0.1	0.5	0.6	0.7	0.6	0.6	0.7
Ceruloplasmin OS=Homo sapiens GN=CP PE=1 SV=1	CERU_HUMAN	122 kDa		0	0	0	-0.6	-0.6	-0.7	-1.2	-1.3	-1.2	-0.7	-0.6	-0.6	-0.7	-0.6	-0.5	-0.4	-0.4	-0.4	-0.6	-0.8	-0.7	-0.9	-0.7	-0.9
Secreted and transmembrane protein 1 OS=Homo sapiens GN=SECTM1 PE=1 SV=2	SCTM1_HUMAN	27 kDa		-0.1	-0.1	-0.1	-0.4	-0.1	-0.3	0.1	0.1	0.2	0.2	0.4	0.1	-0.1	-0.1	-0.2	0.1	0.3	0.1	-0.3	-0.1	-0.4	0.2	0.1	0.1
Mannosyl-oligosaccharide 1,2-alpha-mannosidase IA OS=Homo sapiens GN=MAN1A1 PE=1 SV=3	MA1A1_HUMAN	73 kDa		-0.1	0	-0.1	0.1	0.2	0.2	0.4	0.5	0.5	0.1	0.1	-0.1	0.3	0.4	0.3	0.2	0.3	0.3	0.1	0.1	0	0.5	0.5	0.5
Antithrombin-III OS=Homo sapiens GN=SERPINC1 PE=1 SV=1	ANT3_HUMAN	53 kDa		0	-0.1	0	0	-0.1	0	-0.4	-0.4	-0.5	-0.6	-0.5	-0.6	-0.6	-0.6	-0.6	-0.4	-0.5	-0.4	-0.4	-0.5	-0.4	-0.4	-0.4	-0.3
EGF-containing fibulin-like extracellular matrix protein 1 OS=Homo sapiens GN=EFEMP1 PE=1 SV=2	FBLN3_HUMAN	55 kDa		0	0	0	-0.2	-0.1	-0.2	0.2	0.1	0.2	0	0	0	-0.4	-0.4	-0.4	-0.2	-0.2	-0.2	-0.3	-0.1	-0.1	0	0.1	0.1
Vitamin D-binding protein OS=Homo sapiens GN=GC PE=1 SV=1	VTDB_HUMAN	53 kDa		0	0	0	0.5	0.4	0.4	0.6	0.4	0.5	0.2	0.1	0.1	0	0.1	0.2	0.2	0.1	0.1	0.2	0.2	0.3	0.3	0.3	0.5
Vitelline membrane outer layer protein 1 homolog OS=Homo sapiens GN=VMO1 PE=1 SV=1	VMO1_HUMAN	22 kDa		0.1	0.1	0.1	0.1	0.2	0.2	0.6	0.6	0.6	0.3	0.5	0.5	0.8	0.9	0.8	0.1	0.1	0.1	0.3	0.4	0.3	0.9	0.9	0.9
WAP four-disulfide core domain protein 2 OS=Homo sapiens GN=WFDC2 PE=1 SV=2	WFDC2_HUMAN	13 kDa		-0.1	-0.2	-0.2	0.5	0.6	0.3	1	1.2	1.1	0.4	0.7	0.6	0	0.2	0.2	0	0.4	0.2	0.6	0.7	0.6	0.5	0.7	0.7
Ribonuclease pancreatic OS=Homo sapiens GN=RNASE1 PE=1 SV=4	RNAS1_HUMAN	18 kDa		-0.1	0	0	0.1	0.1	0.1	0.6	0.7	0.9	0.1	0.1	0	0.1	0	0.1	0.2	0.2	0.3	0.3	0.2	0.4	0.5	0.6	0.7
Small proline-rich protein 3 OS=Homo sapiens GN=SPRR3 PE=1 SV=2	SPRR3_HUMAN	18 kDa		-0.1	0	0	4.9	4.8	4.5	-0.1	0.4	-0.1	0.7	0.8	0.5	0.6	0.8	0.8	0	0.5	0.2	-0.2	0	0.1	0.1	0.2	0.2
Tyrosine-protein kinase receptor UFO OS=Homo sapiens GN=AXL PE=1 SV=3	UFO_HUMAN	98 kDa	TRUE	-0.1	-0.1	-0.1	0.1	0	0.1	0.7	0.6	0.7	0.3	0.1	0.1	0.6	0.5	0.7	-0.2	0	-0.1	0.4	0.3	0.5	0.2	0.1	0.3
Cluster of Fructose-bisphosphate aldolase B OS=Homo sapiens GN=ALDOB PE=1 SV=2 (ALDOB_HUMAN)	ALDOB_HUMAN	39 kDa	TRUE	0.1	0	-0.1	0	0.1	0.1	0.9	1	0.7	-0.4	-0.3	-0.4	0.4	0.2	0.2	0.1	-0.1	-0.1	0.2	-0.1	0.1	0.2	0.1	0.1
Gamma-glutamyl hydrolase OS=Homo sapiens GN=GGH PE=1 SV=2	GGH_HUMAN	36 kDa		0	-0.2	0	-0.6	-0.5	-0.6	0	-0.1	0.2	-1	-1.1	-1.1	0	0	-0.1	-0.6	-0.6	-0.6	0	0.1	0.3	-0.6	-0.5	-0.7
Tetranectin OS=Homo sapiens GN=CLEC3B PE=1 SV=3	TETN_HUMAN	23 kDa		0	0	0	0.4	0.3	0.2	1.3	1.3	1.4	-0.1	-0.1	0	0.5	0.5	0.6	0.4	0.4	0.5	0.3	0.3	0.5	0.4	0.6	0.6
Glutamyl aminopeptidase OS=Homo sapiens GN=ENPEP PE=1 SV=3	AMPE_HUMAN	109 kDa		0	0.1	0.1	-1.5	-1.6	-1.6	-1.7	-1.6	-1.6	-1.8	-2	-1.8	-1.2	-1.3	-1.4	-1.6	-1.6	-1.4	-1.2	-1.3	-1.3	-1.9	-2.1	-2
Carboxypeptidase N subunit 2 OS=Homo sapiens GN=CPN2 PE=1 SV=3	CPN2_HUMAN	61 kDa		0	0.1	0	0.9	0.7	0.8	1.1	1.1	1.2	1.2	1.1	1.3	0.7	0.8	0.7	1.1	1.1	1.2	0.9	0.7	0.9	1	1.1	1
Cluster of Hemoglobin subunit beta OS=Homo sapiens GN=HBB PE=1 SV=2 (HBB_HUMAN)	HBB_HUMAN [2]	16 kDa	TRUE	0	0	0	2.1	2.8	2.3	0.9	1.2	0.9	0.9	0.8	0.7	-0.4	-0.5	-0.3	0.7	1	0.6	0.5	0.6	0.3	0.1	-0.1	-0.1
Cluster of Haptoglobin OS=Homo sapiens GN=HP PE=1 SV=1 (HPT_HUMAN)	HPT_HUMAN	45 kDa	TRUE	0	0	0	-1.1	-1.2	-1	-1.4	-1.6	-1.4	-2.3	-2.5	-2.3	-2.6	-2.6	-2.5	-0.8	-0.8	-0.7	-1.7	-1.9	-1.6	-2.3	-2.9	-2.5
Attractin OS=Homo sapiens GN=ATRN PE=1 SV=2	ATRN_HUMAN	159 kDa	TRUE	0	0	0	0.4	0.1	0	0.3	0.5	0.6	0.2	0.2	0.3	0.1	0.3	0.3	0.2	0.3	0.3	0	0.2	0.3	0.4	0.5	0.5
Alpha-N-acetylglucosaminidase OS=Homo sapiens GN=NAGLU PE=1 SV=2	ANAG_HUMAN	82 kDa		0	0	0	-0.7	-0.8	-0.5	0.1	0	0	-0.4	-0.5	-0.4	0.2	0	-0.2	-0.3	-0.5	-0.5	0	-0.1	0	-0.4	-0.6	-0.4
Cluster of Alpha-enolase OS=Homo sapiens GN=ENO1 PE=1 SV=2 (ENOA_HUMAN)	ENOA_HUMAN	47 kDa	TRUE	-0.1	0	0	0.2	0	0	0.3	0.3	0.4	-0.5	-0.5	-0.3	-0.1	-0.1	0	0	0	0.2	-0.1	-0.1	0.1	0.3	0.2	0.5
Roundabout homolog 4 OS=Homo sapiens GN=ROBO4 PE=1 SV=1	ROBO4_HUMAN	107 kDa		0	0.1	0	0.3	0.1	0.3	0.7	0.7	0.7	0.5	0.5	0.5	0.4	0.5	0.5	0.3	0.3	0.1	0.3	0.4	0.3	0.6	0.6	0.6
Urokinase-type plasminogen activator OS=Homo sapiens GN=PLAU PE=1 SV=2	UROK_HUMAN	49 kDa		-0.1	-0.1	-0.1	0	0.2	0.1	0.7	0.7	0.4	0.1	0.1	0.1	0	0.1	0	0.1	-0.1	-0.1	0.3	0.4	0.2	0	0.1	-0.1
Cathepsin D OS=Homo sapiens GN=CTSD PE=1 SV=1	CATD_HUMAN	45 kDa		0	-0.1	0	0.4	0.2	0	0.8	1	1	-0.4	-0.2	-0.1	0.3	0.4	0.4	0	0	0.3	0.6	0.5	0.8	0.6	0.5	0.8
Apolipoprotein E OS=Homo sapiens GN=APOE PE=1 SV=1	APOE_HUMAN	36 kDa		0	0	0	-0.5	-0.6	-0.5	-0.3	-0.2	-0.3	-0.6	-0.5	-0.5	-0.6	-0.3	-0.4	-0.4	-0.3	-0.4	-0.7	-0.6	-0.7	-0.6	-0.5	-0.5
Cluster of Gamma-glutamyltranspeptidase 1 OS=Homo sapiens GN=GGT1 PE=1 SV=2 (GGT1_HUMAN)	GGT1_HUMAN	61 kDa	TRUE	0	0	0	0.2	0.4	0.3	0.2	0.2	-0.1	0.6	0.5	0.5	0.8	0.6	0.6	0.3	0.4	0.3	0.6	0.4	0.4	0.7	0.7	0.4
Titin OS=Homo sapiens GN=TTN PE=1 SV=4	TITIN_HUMAN	3816 kDa	TRUE	0.1	0.1	0	0	0.3	0.3	0.3	-0.3	0.4	0.4	0.3	0.5	0.6	0.4	0.3	0.3	0.2	0.3	0.3	-0.1	-0.1	0.2	0	0.1
Tenascin-X OS=Homo sapiens GN=TNXB PE=1 SV=3	TENX_HUMAN	464 kDa		0	0	0	0.3	0.1	0.3	0.6	0.6	0.5	0.4	0.3	0.3	0.5	0.3	0.5	0.4	0.2	0.2	0.3	0.1	0.2	0.2	0.2	0.2
Cadherin-13 OS=Homo sapiens GN=CDH13 PE=1 SV=1	CAD13_HUMAN	78 kDa		0	0	0	-0.7	-0.7	-0.9	-0.9	-0.5	-0.4	-0.4	-0.2	-0.2	-0.8	-0.4	-0.5	-0.5	-0.2	-0.4	-0.6	-0.3	-0.2	-0.6	-0.6	-0.5
Golgi membrane protein 1 OS=Homo sapiens GN=GOLM1 PE=1 SV=1	GOLM1_HUMAN	45 kDa	TRUE	0	0	0	0.4	0.5	0.5	0.5	0.7	0.8	0.2	0.1	0.3	0.4	0.6	0.4	0.2	0.3	0.4	0	0.2	0	0.3	0.5	0.5
Cell adhesion molecule 4 OS=Homo sapiens GN=CADM4 PE=1 SV=1	CADM4_HUMAN	43 kDa		0	0	0	0.3	0.2	0	0.7	1.2	1.1	0.2	0.4	0.4	0.5	0.8	0.8	-0.1	0.1	0.1	0.3	0.6	0.6	0.3	0.5	0.5
Cluster of L-lactate dehydrogenase B chain OS=Homo sapiens GN=LDHB PE=1 SV=2 (LDHB_HUMAN)	LDHB_HUMAN [2]	37 kDa	TRUE	0.1	0	0.1	0.3	0.3	0	0.3	0.5	0.5	-0.5	-0.3	-0.7	-0.2	0.4	-0.3	0.1	0.3	0.2	-0.2	0.1	-0.1	0.2	0.7	0.6
Semenogelin-1 OS=Homo sapiens GN=SEMG1 PE=1 SV=2	SEMG1_HUMAN	52 kDa	TRUE	0	0	-0.1	1.4	1.2	1.7	0.4	0.2	0	1.1	0.8	0.8	1	0.5	0.3	4.4	3.9	3.9	0.6	0.1	0.3	1.5	1.1	1
Cluster of Low affinity immunoglobulin gamma Fc region receptor III-A OS=Homo sapiens GN=FCGR3A PE=1 SV=2 (FCG3A_HUMAN)	FCG3A_HUMAN	29 kDa	TRUE	0	0	0.1	0	-0.1	0	1	0.7	0.8	0	-0.1	-0.2	0.5	0.5	0.5	-0.1	-0.1	-0.3	0.7	0.5	0.6	-0.2	-0.1	-0.2
Nidogen-1 OS=Homo sapiens GN=NID1 PE=1 SV=3	NID1_HUMAN	136 kDa		0	0	0	-0.4	-0.6	-0.4	-0.6	-0.7	-0.4	-0.3	-0.4	-0.1	-0.6	-0.9	-0.2	-0.3	-0.4	-0.3	-0.6	-0.7	-0.3	-0.7	-0.8	-0.5
Cluster of Complement C1r subcomponent-like protein OS=Homo sapiens GN=C1RL PE=1 SV=2 (C1RL_HUMAN)	C1RL_HUMAN	53 kDa	TRUE	-0.1	0	0	0.1	0.2	0.2	0.3	0.4	0.6	0.3	0.4	0.4	0.4	0.6	0.5	0.3	0.3	0.2	0	0.1	0.2	0.2	0.2	0.2
Sulfhydryl oxidase 1 OS=Homo sapiens GN=QSOX1 PE=1 SV=3	QSOX1_HUMAN	83 kDa		0.1	0.1	0.1	0.3	0.6	0.3	0.6	0.8	0.6	0.4	0.8	0.4	0.9	0.9	0.7	0.4	0.3	0.3	0.5	0.5	0.5	0.5	0.7	0.6
Di-N-acetylchitobiase OS=Homo sapiens GN=CTBS PE=1 SV=1	DIAC_HUMAN	44 kDa		-0.1	-0.1	0	-0.4	-0.6	-0.5	-0.2	0.1	0.1	-0.5	-0.6	-0.4	-0.4	-0.5	-0.5	-0.4	0	0	-0.3	-0.2	-0.5	-0.8	-0.5	-0.4
Fibrinogen alpha chain OS=Homo sapiens GN=FGA PE=1 SV=2	FIBA_HUMAN	95 kDa		-0.1	-0.1	-0.1	-0.3	0.1	0.2	0.1	0.1	0	0.4	0.2	-0.1	0.2	0.3	-0.4	0.1	0.2	-0.3	0.2	0.4	-0.1	0.4	0.2	0.1
Cluster of Ig kappa chain V-I region AG OS=Homo sapiens PE=1 SV=1 (KV101_HUMAN)	KV101_HUMAN [3]	12 kDa	TRUE	0.1	-0.1	0	-0.2	0.1	0.5	-0.5	-0.5	-0.9	0.7	0.2	0.5	0.8	0.6	0.5	0.3	0.2	0.1	-0.2	-0.3	-0.4	0.2	-0.1	-0.1
Endosialin OS=Homo sapiens GN=CD248 PE=1 SV=1	CD248_HUMAN	81 kDa		0	0	0	0.2	0.1	0.1	0.8	0.8	0.7	0.4	0.5	0.5	0.3	0.4	0.5	0.2	0.4	0.5	0.3	0.2	0.3	0.6	0.4	0.4
Lysosomal acid phosphatase OS=Homo sapiens GN=ACP2 PE=1 SV=3	PPAL_HUMAN	48 kDa		0	0	0	-0.2	-0.3	-0.5	0.6	0.7	1	-0.7	-0.5	-0.6	0.4	0.5	0.7	0.1	0.2	0.4	0	0.3	0.2	-0.2	-0.2	0.2
Cluster of Ezrin OS=Homo sapiens GN=EZR PE=1 SV=4 (EZRI_HUMAN)	EZRI_HUMAN [2]	69 kDa	TRUE	0	0	0	0.2	0.5	0.2	0	0.1	0.1	-0.1	-0.5	-0.4	0.1	0.3	0.1	0.3	0.2	0	-0.1	-0.2	0	0.1	0.2	0.2
Beta-2-glycoprotein 1 OS=Homo sapiens GN=APOH PE=1 SV=3	APOH_HUMAN	38 kDa		-0.1	-0.1	-0.1	-0.9	-0.8	-0.8	-0.3	-0.2	-0.3	-0.8	-1	-0.8	-0.4	-0.5	-0.4	-0.7	-0.5	-0.7	-0.2	-0.3	-0.2	-0.7	-0.7	-0.7
Dipeptidyl peptidase 4 OS=Homo sapiens GN=DPP4 PE=1 SV=2	DPP4_HUMAN	88 kDa	TRUE	0	0	0	-0.2	0	-0.1	0.1	-0.1	0	-0.1	-0.1	-0.2	-0.2	-0.2	-0.3	0	-0.1	-0.3	-0.1	0.1	-0.1	-0.1	-0.1	-0.2
Glyceraldehyde-3-phosphate dehydrogenase OS=Homo sapiens GN=GAPDH PE=1 SV=3	G3P_HUMAN	36 kDa		0.1	-0.1	0	0.4	0.2	0.3	0.7	0.6	0.6	-0.6	-0.7	-0.8	0.4	0.1	0.2	0.1	0	0	-0.1	-0.1	-0.2	0.4	0.1	0.2
Glutathione S-transferase A2 OS=Homo sapiens GN=GSTA2 PE=1 SV=4	GSTA2_HUMAN	26 kDa		0	0	0	-0.1	-0.1	-0.3	-0.2	0	0	-1.1	-0.9	-0.9	0.1	0.1	0.2	-0.4	-0.3	-0.3	-0.2	0	-0.1	0.1	0	0.1
Phosphatidylethanolamine-binding protein 1 OS=Homo sapiens GN=PEBP1 PE=1 SV=3	PEBP1_HUMAN	21 kDa	TRUE	0	0.1	0.1	0	-0.1	0	0.9	0.8	0.9	-0.1	-0.4	-0.2	0.1	-0.2	0.1	0.2	0	0.2	-0.2	-0.1	0.2	0.5	0.3	0.4
N-acetylmuramoyl-L-alanine amidase OS=Homo sapiens GN=PGLYRP2 PE=1 SV=1	PGRP2_HUMAN	62 kDa		0	0	0	-0.3	-0.2	-0.2	-1.2	-0.9	-1.2	-0.6	-0.5	-0.5	0.3	0.3	0.3	0.2	0.3	0.2	0	0.1	0	-0.3	-0.5	-0.4
Thyroxine-binding globulin OS=Homo sapiens GN=SERPINA7 PE=1 SV=2	THBG_HUMAN	46 kDa		0	0	0	-0.8	-0.8	-0.8	-1.3	-1.2	-1	-0.6	-0.7	-0.8	-0.5	-0.2	-0.5	0	0	-0.1	-1.3	-1	-1.1	-1.2	-1.3	-1.1
Bile salt-activated lipase OS=Homo sapiens GN=CEL PE=1 SV=3	CEL_HUMAN	79 kDa		-0.1	0	0	0.5	0.7	0.4	0	0.5	0.3	-0.1	0.1	0.3	1.3	1.7	1.4	0	0	0.3	-0.1	0.6	0.4	0.3	0.5	0.6
Deoxyribonuclease-1 OS=Homo sapiens GN=DNASE1 PE=1 SV=1	DNAS1_HUMAN	31 kDa		-0.1	0	-0.1	0.2	0	0.3	1	1.5	1.3	0.2	0.2	0.3	0.2	0.5	0.8	0.2	0.1	0.2	0.4	0.6	0.3	0.3	0.5	0.5
Vitamin K-dependent protein Z OS=Homo sapiens GN=PROZ PE=1 SV=2	PROZ_HUMAN	45 kDa		0	0	0.1	0.7	0.6	0.6	-1.5	-1.4	-1.7	0.7	0.9	0.8	-0.3	-0.2	-0.1	0.1	0.2	0.3	0.6	0.7	0.8	0.1	0.2	0.3
Chondroitin sulfate proteoglycan 4 OS=Homo sapiens GN=CSPG4 PE=1 SV=2	CSPG4_HUMAN	251 kDa		0	0	0.1	0	0.5	0.1	0.9	1.6	1	0.5	0.7	0.3	0.7	1.2	0.6	0.3	0.8	0.2	0.1	0.7	0.1	0.4	0.7	0.2
Prostate-specific antigen OS=Homo sapiens GN=KLK3 PE=1 SV=2	KLK3_HUMAN	29 kDa		0	0	0	0.1	-0.1	0	0.3	0.3	0.4	0.4	0.4	0.5	0.7	0.8	1	1	0.8	1	0.3	0.4	0.4	0.1	0	0.2
Hemicentin-2 OS=Homo sapiens GN=HMCN2 PE=2 SV=2	HMCN2_HUMAN	543 kDa	TRUE	0	0	0	-0.1	-0.3	-0.3	-0.1	0.1	0.1	0.1	0	0.2	0.1	0.2	0.1	-0.1	0.1	0.1	-0.1	0	0.1	0.1	0.1	0.2
Insulin-like growth factor-binding protein 2 OS=Homo sapiens GN=IGFBP2 PE=1 SV=2	IBP2_HUMAN	35 kDa		0	-0.1	0	0	0.1	0.2	0.8	0.7	0.8	0.2	0.1	0.1	0.4	0.3	0.2	0.1	-0.1	0	0.7	0.7	0.7	0.6	0.3	0.5
Peptidoglycan recognition protein 1 OS=Homo sapiens GN=PGLYRP1 PE=1 SV=1	PGRP1_HUMAN	22 kDa		0	0	0	0	0.1	0.1	0	0	0.1	0.1	0.2	0.2	0.4	0.3	0.4	0.1	0	0.1	0.2	0.1	0.2	0	0	0.1
Dipeptidyl peptidase 2 OS=Homo sapiens GN=DPP7 PE=1 SV=3	DPP2_HUMAN	54 kDa		0.1	0	0.1	-0.3	-0.4	-0.2	0.1	0	0.2	-0.2	-0.3	-0.4	0.2	0.5	0.4	-0.2	-0.2	-0.2	0.3	0.1	0.5	0	-0.1	-0.1
Phosphoglycerate kinase 1 OS=Homo sapiens GN=PGK1 PE=1 SV=3	PGK1_HUMAN	45 kDa		0	0	0	0.3	0.1	0	0.4	0.6	0.5	-0.6	-0.6	-0.4	0.1	0	0.2	0	0.1	-0.1	0	-0.1	-0.1	0.4	0.7	0.5
SH3 domain-binding glutamic acid-rich-like protein 3 OS=Homo sapiens GN=SH3BGRL3 PE=1 SV=1	SH3L3_HUMAN	10 kDa		-0.1	-0.1	-0.1	-1	-1.2	-1.1	-1.6	-1.7	-2.1	-1	-1.1	-0.9	-1.4	-1.5	-1.7	-1	-0.9	-0.8	-0.6	-0.8	-1	-1.5	-1.7	-1.3
Desmocollin-2 OS=Homo sapiens GN=DSC2 PE=1 SV=1	DSC2_HUMAN	100 kDa		0	0	0.1	0	-0.4	-0.3	-0.4	-0.3	-0.3	-0.3	-0.1	0	0	0.1	0.2	-0.1	0	-0.1	-0.1	-0.3	0	0.2	0.3	0.3
Napsin-A OS=Homo sapiens GN=NAPSA PE=1 SV=1	NAPSA_HUMAN	45 kDa	TRUE	0	0.1	0	-0.4	-0.4	-0.4	0.7	0.9	0.9	-1.1	-1.1	-1.6	0.1	0.2	0.2	0.1	0.2	0.2	-0.2	-0.3	-0.4	-0.3	-0.2	-0.3
Cluster of Betaine--homocysteine S-methyltransferase 1 OS=Homo sapiens GN=BHMT PE=1 SV=2 (BHMT1_HUMAN)	BHMT1_HUMAN	45 kDa	TRUE	0	0	0	0.3	0.2	0.2	0.4	0.6	0.6	0	-0.2	-0.2	0.4	0.2	0.4	0.4	0.3	0.5	0.2	-0.1	0.2	0.4	0.3	0.5
Neprilysin OS=Homo sapiens GN=MME PE=1 SV=2	NEP_HUMAN	86 kDa		-0.1	-0.1	0	-0.1	-0.1	-0.1	0	-0.2	0	-0.4	-0.5	-0.2	0.1	0	0.2	-0.4	-0.3	-0.4	0.1	0	0.1	-0.2	-0.2	0
Ganglioside GM2 activator OS=Homo sapiens GN=GM2A PE=1 SV=4	SAP3_HUMAN	21 kDa	TRUE	0	0	0	-1.6	-1.6	-1.9	-2.6	-2.1	-2.4	-2.6	-2.5	-2.3	-2.2	-1.9	-2	-1.5	-1.3	-1.3	-1.6	-1.5	-1.4	-3	-2.7	-2.7
Acid ceramidase OS=Homo sapiens GN=ASAH1 PE=1 SV=5	ASAH1_HUMAN	45 kDa	TRUE	0	0	0	-0.8	-0.6	-0.3	0	-0.1	-0.1	-0.7	-0.7	-1	-0.2	-0.4	-0.3	-0.3	-0.4	-0.8	-0.1	-0.2	-0.5	-0.6	-0.4	-0.4
Extracellular superoxide dismutase [Cu-Zn] OS=Homo sapiens GN=SOD3 PE=1 SV=2	SODE_HUMAN	26 kDa		0	0	0	0.3	0	0.3	0.3	0.2	0.3	0.1	0.2	0.2	0.8	0.9	1.1	0.2	0.2	0.2	0.6	0.6	0.5	0.1	0.3	0.4
Zymogen granule protein 16 homolog B OS=Homo sapiens GN=ZG16B PE=1 SV=3	ZG16B_HUMAN	23 kDa		0	0	0	0.4	0.4	0.4	1.2	1.1	1.3	-0.1	-0.2	0	0.3	0.2	0.3	0.3	0.3	0.5	0.9	0.8	1	0.8	0.6	0.7
Neuronal growth regulator 1 OS=Homo sapiens GN=NEGR1 PE=1 SV=3	NEGR1_HUMAN	39 kDa	TRUE	0	-0.1	0	-0.1	0	0	0.6	0.7	0.1	0.1	0	0	0.3	0.5	0.1	-0.1	0.2	-0.1	0.1	0.1	-0.1	0.1	0.1	0.1
Tenascin OS=Homo sapiens GN=TNC PE=1 SV=3	TENA_HUMAN	241 kDa		-0.1	-0.1	-0.1	-0.9	-0.6	-0.7	-1.5	-0.8	-1.6	-0.3	-0.2	-0.5	-0.7	-0.7	-1.3	-0.5	0.1	-0.5	-1.4	-1.1	-1.8	-0.9	-0.8	-1.1
Cluster of Beta-galactosidase OS=Homo sapiens GN=GLB1 PE=1 SV=2 (BGAL_HUMAN)	BGAL_HUMAN	76 kDa	TRUE	0	0	0	-0.7	-0.5	-0.8	0.7	0.7	0.5	-0.7	-0.6	-0.6	-0.2	0.1	-0.1	-0.3	-0.1	-0.1	-0.2	0	0	-0.4	-0.5	-0.4
Collagen alpha-1(XV) chain OS=Homo sapiens GN=COL15A1 PE=1 SV=2	COFA1_HUMAN	142 kDa	TRUE	0	0.1	0.1	0	-0.1	-0.2	0.4	0.8	0.6	0	0.2	0.1	0.5	0.7	0.8	0	0.3	0.2	-0.3	-0.2	-0.2	-0.3	0.1	0.2
Plasminogen OS=Homo sapiens GN=PLG PE=1 SV=2	PLMN_HUMAN	91 kDa		0.1	0	0	-0.9	-1	-0.8	-1.6	-1.6	-1.7	-0.8	-0.9	-0.8	-0.9	-1	-1	-0.6	-0.5	-0.6	-1	-1	-1	-1	-1.2	-1.2
6-phosphogluconolactonase OS=Homo sapiens GN=PGLS PE=1 SV=2	6PGL_HUMAN	28 kDa	TRUE	0	0	0	-0.3	-0.3	-0.5	-0.1	-0.2	-0.2	-0.6	-0.5	-0.5	0	0.1	0.2	0.4	0.1	0.2	-1	-0.6	-0.8	-0.1	-0.1	0
Agrin OS=Homo sapiens GN=AGRN PE=1 SV=4	AGRIN_HUMAN	215 kDa	TRUE	0.1	0	0.1	-0.5	-0.6	-0.2	-1	-1.3	-1	-0.3	-0.5	-0.2	-0.4	-0.6	-0.1	-0.2	-0.5	-0.3	-0.1	-0.5	-0.2	-0.6	-0.8	-1.1
Cadherin-2 OS=Homo sapiens GN=CDH2 PE=1 SV=4	CADH2_HUMAN	100 kDa		-0.1	0	-0.1	-0.1	-0.1	0.1	1.3	1.2	1.4	0.4	0.7	0.6	0.5	0.5	0.4	0	0.3	0	0.1	0.4	0.2	0.8	0.7	0.6
Carboxypeptidase E OS=Homo sapiens GN=CPE PE=1 SV=1	CBPE_HUMAN	53 kDa		-0.1	-0.1	-0.1	0	0.2	0	0.2	0.3	0.3	0	0.2	0	0.4	0.5	0.3	0.3	0.2	0.2	0.1	0.1	0	0.4	0.5	0.3
Collagen alpha-3(VI) chain OS=Homo sapiens GN=COL6A3 PE=1 SV=5	CO6A3_HUMAN	344 kDa		0	0	0.1	-0.4	0	-0.1	0.4	0.5	0	0.2	-0.1	-0.3	0	-0.3	-0.3	0.1	0	-0.1	-0.3	-0.3	-0.4	0.2	0	-0.1
Poliovirus receptor OS=Homo sapiens GN=PVR PE=1 SV=2	PVR_HUMAN	45 kDa		0	0	0	0.5	0.3	0.2	0.7	0.9	0.9	0.6	0.6	0.7	0.6	0.8	0.8	0.1	0.1	0.2	0.3	0.4	0.2	0.5	0.8	0.7
Cluster of Leukocyte-associated immunoglobulin-like receptor 1 OS=Homo sapiens GN=LAIR1 PE=1 SV=1 (LAIR1_HUMAN)	LAIR1_HUMAN	31 kDa	TRUE	0	0	0	0.3	0.4	0.2	0.6	0.9	0.9	0.3	0.3	0.2	0.7	0.7	0.5	0.5	0.7	0.4	0.4	0.4	0.5	0.6	0.6	0.5
Lymphatic vessel endothelial hyaluronic acid receptor 1 OS=Homo sapiens GN=LYVE1 PE=1 SV=2	LYVE1_HUMAN	35 kDa		0	0	0	-1	-1	-1.1	-2.1	-2.1	-2	-1.1	-1.1	-1	-1.3	-1.2	-1.3	-0.9	-1.1	-1	-1.1	-1.1	-1	-1.7	-1.9	-1.9
Peptidyl-prolyl cis-trans isomerase A OS=Homo sapiens GN=PPIA PE=1 SV=2	PPIA_HUMAN	18 kDa	TRUE	0	0	0	-0.1	-0.2	0	-0.1	-0.1	0	-0.6	-0.7	-0.6	-0.4	-0.3	-0.4	-0.1	-0.4	-0.1	0.1	-0.1	-0.1	-0.1	-0.1	0
Extracellular sulfatase Sulf-2 OS=Homo sapiens GN=SULF2 PE=1 SV=1	SULF2_HUMAN	100 kDa		0	0	0	0.2	0	-0.4	-0.4	-0.1	-0.2	0	0.3	0.5	0.1	0.3	0.4	0.6	0.7	0.8	-0.4	-0.1	0	-1.2	-0.7	-0.4
Hepatitis A virus cellular receptor 2 OS=Homo sapiens GN=HAVCR2 PE=1 SV=3	HAVR2_HUMAN	33 kDa		0	0	0	0.1	0.1	0.1	0.6	0.6	0.8	0.3	0.3	0.2	0.2	0.2	0.2	-0.4	-0.2	0	0.7	0.6	0.5	0.2	0	0.2
Protein HEG homolog 1 OS=Homo sapiens GN=HEG1 PE=1 SV=3	HEG1_HUMAN	147 kDa		0	0	0	0.2	0.2	0	0.6	0.5	0.5	-0.1	-0.1	0	0	0	0	-0.2	-0.1	0	0.1	-0.1	0.2	0.4	0.2	0.2
Beta-glucuronidase OS=Homo sapiens GN=GUSB PE=1 SV=2	BGLR_HUMAN	75 kDa		0	0	0	-0.5	-0.8	-0.8	0	-0.1	0.1	-1	-1.1	-0.9	-0.1	-0.1	0	-0.6	-0.9	-0.7	-0.4	-0.3	-0.3	-0.9	-0.8	-0.8
Beta-microseminoprotein OS=Homo sapiens GN=MSMB PE=1 SV=1	MSMB_HUMAN	13 kDa		0	0.1	0	0	0.2	0.1	-0.5	-0.5	-0.3	1	1.2	1.1	0.4	0.4	0.1	1.5	1.7	1.4	0.8	0.8	0.8	-0.3	-0.2	-0.5
Complement factor D OS=Homo sapiens GN=CFD PE=1 SV=5	CFAD_HUMAN	27 kDa		-0.1	-0.1	-0.1	-1.3	-1.2	-1.2	-0.8	-0.7	-1.2	-1.2	-1	-1.2	-1.3	-1.1	-1.5	-2.3	-2	-1.7	-0.9	-0.8	-1.3	-1.7	-1.4	-1.7
Ly-6/neurotoxin-like protein 1 OS=Homo sapiens GN=LYNX1 PE=1 SV=3	LYNX1_HUMAN	14 kDa		0	0	0	-0.7	-0.7	-0.7	-0.6	-0.5	-0.4	-0.6	-0.9	-0.9	-0.4	-0.3	-0.2	0	-0.1	-0.1	-1	-1.2	-0.9	-1.1	-1.4	-1.4
Aminoacylase-1 OS=Homo sapiens GN=ACY1 PE=1 SV=1	ACY1_HUMAN	46 kDa		0	0	0	0.2	-0.2	-0.2	0.4	0.3	0.6	-0.6	-0.4	-0.1	0.4	0.6	0.6	-0.7	-0.6	-0.2	0	0.2	0.3	0.3	0.2	0.3
Cadherin-15 OS=Homo sapiens GN=CDH15 PE=1 SV=1	CAD15_HUMAN	89 kDa		0	0	0	-0.3	-0.1	0	-0.5	0.1	-0.5	0	0.1	-0.2	-0.1	0.4	-0.3	-0.1	0.2	-0.2	-0.3	-0.2	-0.5	1.6	1.5	1.2
Endonuclease domain-containing 1 protein OS=Homo sapiens GN=ENDOD1 PE=1 SV=2	ENDD1_HUMAN	55 kDa		-0.1	0	0	-0.8	-0.7	-0.5	-0.7	-0.7	-1	0	0.1	-0.3	-0.5	-0.3	-0.8	-0.7	-0.7	-0.9	-0.3	0	-0.2	-0.8	-0.6	-0.8
Ubiquitin-60S ribosomal protein L40 OS=Homo sapiens GN=UBA52 PE=1 SV=2	RL40_HUMAN	15 kDa	TRUE	0	0	0	0	0.4	-0.2	0	-0.2	-0.4	-0.4	-0.1	-0.4	-0.3	-0.5	-0.4	-0.6	-0.7	-0.7	-0.1	-0.2	-0.3	0	-0.1	0
Angiopoietin-related protein 2 OS=Homo sapiens GN=ANGPTL2 PE=2 SV=1	ANGL2_HUMAN	57 kDa		0	0	0	-0.2	0.2	0.1	-0.1	0.3	0	0.1	0.4	0.1	0.3	0.6	0.1	0.2	0.1	0.2	0.2	0.6	0.3	0.3	0.5	0.2
Cadherin-related family member 2 OS=Homo sapiens GN=CDHR2 PE=1 SV=2	CDHR2_HUMAN	142 kDa		0	0	0	-0.6	-0.5	-0.6	-0.4	-0.3	-0.5	-0.5	-0.4	-0.5	-0.1	-0.3	-0.4	-0.5	-0.4	-0.3	-0.4	-0.4	-0.3	-0.5	-0.4	-0.5
N(G),N(G)-dimethylarginine dimethylaminohydrolase 2 OS=Homo sapiens GN=DDAH2 PE=1 SV=1	DDAH2_HUMAN	30 kDa		0	0	0	0	-0.2	0	-0.2	-0.3	-0.3	0.1	0.3	0.5	-0.1	-0.2	-0.2	0.4	0.6	0.4	0.2	0.3	0.5	0	0	0
Carboxypeptidase M OS=Homo sapiens GN=CPM PE=1 SV=2	CBPM_HUMAN	51 kDa		0	0	0	0.3	0.3	0.1	0.8	0.9	1	-0.1	-0.2	0	0.3	0.2	0.3	0.2	0.3	0.3	0.3	0	0.2	0.6	0.7	0.6
Peroxiredoxin-1 OS=Homo sapiens GN=PRDX1 PE=1 SV=1	PRDX1_HUMAN	22 kDa		0	0.1	0	0.1	0.1	0.4	0.5	0.8	0.5	-0.6	-0.2	-0.3	-0.1	0	0	0	0	0	0	-0.4	-0.1	0.2	0.3	0.1
Trefoil factor 2 OS=Homo sapiens GN=TFF2 PE=1 SV=2	TFF2_HUMAN	14 kDa		0	0	0	0.6	0.5	0.5	0.5	0.7	0.6	0.2	0.4	0.5	0.5	0.7	0.6	0.3	0.6	0.3	0.1	0.3	0.1	1.1	1.3	1.2
Lactotransferrin OS=Homo sapiens GN=LTF PE=1 SV=6	TRFL_HUMAN	78 kDa	TRUE	0	0.1	0	0.4	0.3	0.4	-0.7	0	-0.8	-0.5	-0.5	-0.6	-0.4	-0.4	-0.3	0.3	0.6	0.5	-0.6	-0.6	-0.8	0.3	0.5	0.6
Protein YIPF3 OS=Homo sapiens GN=YIPF3 PE=1 SV=1	YIPF3_HUMAN	38 kDa		0	0	0	0.4	0.4	0.3	1.1	1.2	1.3	0.3	0.2	0.3	0.1	0.2	0.3	-0.4	-1.3	-1.1	0.8	0.8	0.8	-0.4	-0.5	-0.4
Collectin-12 OS=Homo sapiens GN=COLEC12 PE=1 SV=3	COL12_HUMAN	82 kDa	TRUE	0	0	0.1	0.2	-0.1	0.2	-0.4	-0.8	-0.8	0.4	0	0.1	-0.2	-0.3	-0.3	0.2	-0.3	0.2	-0.1	-0.5	-0.3	1.8	1.8	2.1
Protein FAM3C OS=Homo sapiens GN=FAM3C PE=1 SV=1	FAM3C_HUMAN	25 kDa		0	0	0	0.1	0.2	-0.2	0	0.2	0.1	-0.1	-0.1	0	-0.2	-0.2	0	-0.4	-0.1	-0.4	-0.1	0	0	-0.1	0	0.1
Granulins OS=Homo sapiens GN=GRN PE=1 SV=2	GRN_HUMAN	64 kDa		0	0	-0.1	-0.5	-0.1	-0.2	0.5	0.3	0.3	-0.3	-0.1	-0.1	0.1	0.2	0.4	-0.2	-0.2	-0.1	0.2	0.5	0.3	-0.7	-0.6	-0.4
Immunoglobulin superfamily member 8 OS=Homo sapiens GN=IGSF8 PE=1 SV=1	IGSF8_HUMAN	65 kDa		0	0	0	-0.1	-0.2	-0.2	-0.2	-0.2	0.1	0	-0.2	0.2	-0.4	-0.4	0	-0.2	-0.1	0.2	-0.7	-0.9	-0.4	0	0.3	0.2
Multiple epidermal growth factor-like domains protein 8 OS=Homo sapiens GN=MEGF8 PE=1 SV=2	MEGF8_HUMAN	303 kDa	TRUE	-0.1	-0.1	-0.1	0.6	0.3	0.2	0.2	0.5	1	0	0	0.6	0.3	0.7	1.1	-0.1	-0.2	0.6	0.1	0.5	0.6	0	0.3	0.6
Prolactin-inducible protein OS=Homo sapiens GN=PIP PE=1 SV=1	PIP_HUMAN	17 kDa		0	0.1	0.1	0.2	0.4	0.4	0.2	0.4	0.1	0.6	0.8	0.6	-0.2	0.2	0.1	1.2	1.2	1.1	0.5	0.7	0.4	1	1.2	1.1
Poliovirus receptor-related protein 2 OS=Homo sapiens GN=PVRL2 PE=1 SV=1	PVRL2_HUMAN	58 kDa		0	0	0	-0.3	-0.3	-0.4	0	-0.3	-0.2	-0.4	-0.3	-0.2	-0.3	-0.4	-0.1	-0.2	-0.1	-0.2	-0.4	-0.6	-0.3	-0.3	-0.4	-0.4
Cartilage intermediate layer protein 2 OS=Homo sapiens GN=CILP2 PE=2 SV=2	CILP2_HUMAN	126 kDa		0	0	0	0	0.1	0.4	0.5	0.3	0.2	0.6	0.4	0.3	0.2	0.2	0.1	0.5	0.2	0.1	0.3	0	0.1	0.3	0	-0.1
Platelet glycoprotein VI OS=Homo sapiens GN=GP6 PE=1 SV=4	GPVI_HUMAN	37 kDa		0	0	0	0	0	0.1	0.2	0.1	0.3	0.3	0.1	-0.4	0.5	0.2	-0.2	0.2	-0.2	-0.5	0.4	0	0.3	0.3	-0.2	-0.5
Cell surface glycoprotein MUC18 OS=Homo sapiens GN=MCAM PE=1 SV=2	MUC18_HUMAN	72 kDa		0	0.1	0.1	0	0.2	0.2	0.1	-0.1	0.1	0.3	0.2	0.1	0.2	0.2	0.1	0.2	0.2	0.1	0.1	0.1	-0.1	0.8	0.7	0.5
Nucleobindin-1 OS=Homo sapiens GN=NUCB1 PE=1 SV=4	NUCB1_HUMAN	54 kDa		0.1	0	0	0.6	0.6	0.5	0.3	0.4	0.2	0.5	0.5	0.4	0.9	1	0.6	0.9	0.7	0.7	0.1	0.2	0	-0.1	-0.1	-0.2
Lysosomal protective protein OS=Homo sapiens GN=CTSA PE=1 SV=2	PPGB_HUMAN	54 kDa		0	0	0	-0.8	-0.7	-0.8	0.4	0.7	0.4	-1.5	-1.4	-1.6	-0.6	-0.5	-0.5	0	0.1	-0.1	-0.7	-0.5	-0.5	-0.6	-0.4	-0.5
Alpha-1-acid glycoprotein 2 OS=Homo sapiens GN=ORM2 PE=1 SV=2	A1AG2_HUMAN	24 kDa	TRUE	-0.1	-0.1	-0.1	-1.3	-0.9	-1.1	-1.3	-1.4	-1.8	-0.1	-0.1	-0.5	0.2	-0.1	-0.6	-0.6	-0.5	-0.7	0.1	-0.2	-0.4	-1.7	-1.6	-2.2
Immunoglobulin J chain OS=Homo sapiens GN=IGJ PE=1 SV=4	IGJ_HUMAN	18 kDa		0	0	0	0.6	0.7	0.7	1.6	1.6	1.2	0.3	0.4	0	0.3	0.6	0.2	0.6	0.8	0.4	0.5	0.7	0.5	1.1	1.2	0.8
Osteoclast-associated immunoglobulin-like receptor OS=Homo sapiens GN=OSCAR PE=2 SV=3	OSCAR_HUMAN	30 kDa		-0.1	-0.1	-0.1	-0.4	0.8	0.2	0.5	1.7	1	0	1.1	0	0.3	1.2	0.4	-0.1	0.8	-0.5	0.1	1	0.2	-0.1	0.6	-0.3
Glutaminyl-peptide cyclotransferase OS=Homo sapiens GN=QPCT PE=1 SV=1	QPCT_HUMAN	41 kDa		0	0	0	-0.1	-0.5	0	0.4	0.2	0.3	-0.3	-0.4	-0.3	0.5	0.2	0.5	-0.2	-0.5	-0.3	0.2	-0.2	0	0.6	0.6	0.4
Amyloid beta A4 protein OS=Homo sapiens GN=APP PE=1 SV=3	A4_HUMAN	87 kDa		-0.1	-0.1	-0.1	0.5	0.1	0	0.7	1	0.9	0.2	0.2	0.4	0	0.3	0.5	0	-0.1	-0.1	0.3	0.6	0.6	0.3	0.4	0.3
Biotinidase OS=Homo sapiens GN=BTD PE=1 SV=2	BTD_HUMAN	61 kDa		0	0	0	0	-0.5	-0.4	-0.6	-0.5	-0.8	-0.1	-0.3	-0.1	-0.5	-0.6	-0.5	-0.2	-0.6	-0.3	-0.3	-0.4	-0.4	-0.6	-0.4	-0.5
Cell adhesion molecule 1 OS=Homo sapiens GN=CADM1 PE=1 SV=2	CADM1_HUMAN	49 kDa		0	0	0	0	-0.2	0.1	0.2	0.1	0.2	-0.1	-0.3	-0.1	0	-0.1	0	-0.2	-0.3	-0.3	0.2	0	0.1	0.2	-0.1	0
N-acetylglucosamine-6-sulfatase OS=Homo sapiens GN=GNS PE=1 SV=3	GNS_HUMAN	62 kDa		0	0	0	-0.7	-0.8	-0.9	-1.1	-0.9	-1.1	-0.9	-0.9	-0.9	-0.8	-0.7	-0.7	-0.8	-0.7	-0.7	-0.5	-0.4	-0.5	-1.2	-0.8	-1
Semenogelin-2 OS=Homo sapiens GN=SEMG2 PE=1 SV=1	SEMG2_HUMAN	65 kDa	TRUE	-0.1	0.1	0.1	1.3	1	0.9	-0.1	0.2	0.2	0.5	0.8	0.8	-0.5	-0.2	-0.1	3.6	3.6	4	-0.8	-0.1	-0.3	0.7	0.6	0.7
Cystatin-C OS=Homo sapiens GN=CST3 PE=1 SV=1	CYTC_HUMAN	16 kDa		0	0	0	0	-0.1	0.2	0.7	0.6	0.7	-0.4	-0.4	-0.3	0.4	-0.1	0.3	-0.3	-0.3	-0.3	0.2	0.1	0.5	-0.1	-0.5	0
Ephrin type-B receptor 4 OS=Homo sapiens GN=EPHB4 PE=1 SV=2	EPHB4_HUMAN	108 kDa	TRUE	0	0.1	0	-0.1	0	-0.2	0	0.1	-0.1	0.3	0.2	0.2	0.3	0.1	-0.1	0	-0.1	0.1	-0.4	-0.2	-0.3	0	0.3	0
Pyruvate kinase isozymes M1/M2 OS=Homo sapiens GN=PKM PE=1 SV=4	KPYM_HUMAN	58 kDa	TRUE	0	0	0.1	1	0.5	0.7	0.3	0.2	0.5	-0.1	-0.5	-0.1	0.1	0.2	0.6	-0.1	-0.1	0.2	-0.1	-0.2	0.1	0.1	0.3	0.5
Peptidase inhibitor 16 OS=Homo sapiens GN=PI16 PE=1 SV=1	PI16_HUMAN	49 kDa		0	0	0	-1	-1.4	-1.3	-1.6	-2.2	-1.4	-1.5	-1.3	-1	-1.4	-1.6	-1.3	-1.6	-1.4	-1.2	-1	-1.1	-0.7	-2	-2.1	-1.6
Poliovirus receptor-related protein 4 OS=Homo sapiens GN=PVRL4 PE=1 SV=1	PVRL4_HUMAN	55 kDa		0	0	0	0	0.2	0.2	0.8	0.9	0.5	0	0.1	0.1	0.2	0.3	0.2	-0.1	0	0.1	0	0.1	-0.3	0.3	0.5	0.5
Stromal cell-derived factor 1 OS=Homo sapiens GN=CXCL12 PE=1 SV=1	SDF1_HUMAN	11 kDa		-0.1	0	0	-0.3	0.1	0	0.9	1.2	0.6	-0.8	-0.9	-1	0.6	0.7	0.5	-0.3	-0.4	-0.6	0.1	0.5	0.2	-0.1	0	-0.5
Major prion protein OS=Homo sapiens GN=PRNP PE=1 SV=1	PRIO_HUMAN	28 kDa		0	0	0	0.2	0.1	0.1	0.7	0.8	0.8	0.1	0.3	0.1	0	-0.1	0	-0.7	-0.4	-0.6	0.6	0.8	0.8	0	0.2	-0.1
Complement factor I OS=Homo sapiens GN=CFI PE=1 SV=2	CFAI_HUMAN	66 kDa		0	0	0	0.3	0.1	0.6	1	0.8	0.8	0.3	0.3	0.2	0.5	0.5	0.5	0.4	0.3	0.2	0.6	0.2	0.4	0.5	0.7	0.5
Macrophage colony-stimulating factor 1 OS=Homo sapiens GN=CSF1 PE=1 SV=2	CSF1_HUMAN	60 kDa	TRUE	0	0	0	-0.4	-0.4	-0.1	0	0.2	0	-0.2	-0.3	0.2	-0.1	0.1	-0.2	0.2	0	0.2	-0.3	-0.2	-0.3	0	0	-0.1
Biglycan OS=Homo sapiens GN=BGN PE=1 SV=2	PGS1_HUMAN	42 kDa	TRUE	0	0	0	0.2	0.2	0.3	0.1	0.3	0.2	0.2	0.5	0.4	0	0.3	0.3	0.4	0.4	0.3	0.5	0.7	0.5	0.3	0.5	0.4
Epididymis-specific alpha-mannosidase OS=Homo sapiens GN=MAN2B2 PE=1 SV=4	MA2B2_HUMAN	114 kDa		0	0	0	-0.1	0.3	0	0.3	0.3	0.2	-0.3	-0.6	-0.8	0.8	1	0.9	0.3	0.5	0.1	0.3	0.2	0.2	0	-0.3	-0.3
Programmed cell death 6-interacting protein OS=Homo sapiens GN=PDCD6IP PE=1 SV=1	PDC6I_HUMAN	96 kDa	TRUE	0	0	0	0.2	0.2	0.3	0.2	0.2	0.1	0	0.1	-0.1	0.5	0.3	0.1	0.3	0.3	0.2	0.1	0.1	0	0.4	0.4	0.1
Triosephosphate isomerase OS=Homo sapiens GN=TPI1 PE=1 SV=3	TPIS_HUMAN	31 kDa		0	0	0	-0.1	0	-0.4	0.1	0.1	0	-0.3	-0.3	-0.3	-0.6	-0.3	-0.6	-0.2	-0.3	-0.3	-0.3	-0.4	-0.3	-0.2	-0.2	-0.3
Melanotransferrin OS=Homo sapiens GN=MFI2 PE=1 SV=2	TRFM_HUMAN	80 kDa	TRUE	0.1	0.1	0.1	0.3	0.2	0.1	0.3	0.2	0.7	0.1	0.1	0.6	0.6	0.6	0.8	0.1	0.2	0.3	0.2	0.1	0.3	0.1	0.3	0.5
Lithostathine-1-alpha OS=Homo sapiens GN=REG1A PE=1 SV=3	REG1A_HUMAN	19 kDa		0	0	0	-0.5	-1	-0.7	-0.4	-0.8	-0.7	-0.1	-0.4	-0.3	-0.3	-0.5	-0.4	-0.3	-0.7	-0.3	-0.8	-0.9	-1	-0.3	-0.8	-0.6
Beta-2-microglobulin OS=Homo sapiens GN=B2M PE=1 SV=1	B2MG_HUMAN	14 kDa		0	0	0	0.7	1	0.8	0	0.1	0	-0.2	0	0	-0.3	-0.3	-0.1	-0.2	-0.2	0	0.6	0.7	0.4	-0.4	-0.2	-0.3
Cluster of Aldehyde dehydrogenase, mitochondrial OS=Homo sapiens GN=ALDH2 PE=1 SV=2 (ALDH2_HUMAN)	ALDH2_HUMAN	56 kDa	TRUE	0	0	0	0.5	0	0.1	0.4	0.2	0.6	-0.5	-1	-0.6	0.3	-0.1	0.3	0.3	0.1	0.2	-0.5	-0.4	-0.5	0.4	0	0.3
Cluster of Ig heavy chain V-III region TUR OS=Homo sapiens PE=1 SV=1 (HV318_HUMAN)	HV318_HUMAN	12 kDa	TRUE	No Values	No Values	No Values	No Values	No Values	No Values	No Values	No Values	No Values	No Values	No Values	No Values	No Values	No Values	No Values	No Values	No Values	No Values	No Values	No Values	No Values	No Values	No Values	No Values
Cadherin-11 OS=Homo sapiens GN=CDH11 PE=1 SV=2	CAD11_HUMAN	88 kDa		0	0	0	-0.7	-0.7	-0.9	-1.5	-1.4	-1.3	-0.5	-0.2	-0.5	-0.7	-0.4	-0.7	-0.6	-0.2	-0.3	-1	-0.7	-1	-1.5	-1.1	-1.3
Protocadherin-1 OS=Homo sapiens GN=PCDH1 PE=1 SV=2	PCDH1_HUMAN	115 kDa		0	0	0	-0.2	-0.1	-0.1	-0.3	0.1	0.2	0.3	0.1	0.3	0.1	0.2	0.5	0.2	-0.1	0	-0.3	0.1	0.1	0.1	0.1	0.1
Pigment epithelium-derived factor OS=Homo sapiens GN=SERPINF1 PE=1 SV=4	PEDF_HUMAN	46 kDa	TRUE	0	0	0	-0.8	-0.7	-0.4	0	-0.1	-0.2	-0.4	-0.7	-0.7	-0.7	-0.7	-0.9	-0.4	-0.5	-0.5	-0.6	-0.7	-0.6	-0.4	-0.5	-0.4
Cluster of Ig kappa chain V-II region TEW OS=Homo sapiens PE=1 SV=1 (KV204_HUMAN)	KV204_HUMAN	12 kDa	TRUE	0.1	0	0	-0.2	-0.1	-0.2	-1.3	-1	-1.2	-0.6	-0.3	-0.3	-0.5	-0.5	-0.6	0.1	-0.1	0.1	0	0	0	-0.4	-0.3	-0.5
4F2 cell-surface antigen heavy chain OS=Homo sapiens GN=SLC3A2 PE=1 SV=3	4F2_HUMAN	68 kDa		-0.1	-0.1	-0.1	-0.5	-0.3	-0.7	-0.4	-0.3	-0.1	-0.6	-0.1	-0.3	-0.6	-0.6	-0.2	-0.4	0	-0.2	-0.4	-0.2	0.1	-0.4	-0.4	-0.2
Annexin A11 OS=Homo sapiens GN=ANXA11 PE=1 SV=1	ANX11_HUMAN	54 kDa	TRUE	0	0	0	0.2	0.1	-0.1	0.4	0.8	0.8	0	0.1	0.1	0.5	0.4	0.7	0.6	0.3	0.5	0.2	0.2	0.3	0.1	0.4	0.2
Corticosteroid-binding globulin OS=Homo sapiens GN=SERPINA6 PE=1 SV=1	CBG_HUMAN	45 kDa		0	0	0.1	-0.6	-1	-0.7	-1.5	-1.6	-1.2	-0.3	-0.7	-0.5	-0.8	-1	-0.9	-0.8	-1.4	-0.9	-1	-0.8	-0.4	-1.3	-1.7	-1.1
Folate receptor alpha OS=Homo sapiens GN=FOLR1 PE=1 SV=3	FOLR1_HUMAN	30 kDa		0	0.1	0.1	0.8	0.2	0.4	0.3	0.3	0.5	0	0.3	0.1	0.1	0.6	0.1	0.1	0.2	0.1	0.6	0.7	0.7	0	0.4	0.7
Heat shock protein beta-1 OS=Homo sapiens GN=HSPB1 PE=1 SV=2	HSPB1_HUMAN	23 kDa		0.1	0.1	0.1	2	2	1.9	0.7	0.6	1	-0.1	0	-0.4	0.8	0.9	0.9	0.4	0.3	0.4	0.1	0.1	0.2	0.6	0.5	0.3
Retinoid-inducible serine carboxypeptidase OS=Homo sapiens GN=SCPEP1 PE=1 SV=1	RISC_HUMAN	51 kDa		0	0	0	0.3	0.3	0	0.7	0.9	0.8	-0.5	-0.2	-0.3	0.3	0.8	0.3	0.3	0.5	0.3	0.3	0.5	0.1	0.3	0.6	0.1
Neural cell adhesion molecule L1-like protein OS=Homo sapiens GN=CHL1 PE=1 SV=4	CHL1_HUMAN	135 kDa		0	0	0	-0.1	-0.3	-0.1	-0.5	0.1	0.4	-0.1	-0.1	0.1	0	0	0.2	-0.1	-0.1	0.1	-0.3	-0.1	0.1	0.2	0.4	0.4
Cluster of Ig kappa chain V-IV region Len OS=Homo sapiens PE=1 SV=2 (KV402_HUMAN)	KV402_HUMAN [2]	13 kDa	TRUE	0	0	0	-0.4	-0.3	-0.6	-1.3	-1	-0.9	-0.6	-0.2	-0.1	-0.8	-0.4	-0.4	-2	-1.4	-1.2	0.1	0.4	0.4	-0.5	-0.8	-0.5
Cluster of Ig kappa chain V-III region WOL OS=Homo sapiens PE=1 SV=1 (KV305_HUMAN)	KV305_HUMAN [2]	12 kDa	TRUE	0	0	0	-0.7	-0.4	-0.7	-1.5	-1.5	-1.3	-0.2	-0.1	0.1	-0.5	-0.5	-0.3	-0.2	-0.1	0	-0.8	-0.8	-0.3	-0.7	-0.6	-0.8
Cluster of Ig heavy chain V-III region BRO OS=Homo sapiens PE=1 SV=1 (HV305_HUMAN)	HV305_HUMAN [2]	13 kDa	TRUE	0	0	-0.1	-0.1	0.1	0.2	0.4	0.1	-0.2	0.6	0.5	0.1	0.5	0.8	0.3	0.5	0.6	0.2	0.3	0.3	0.2	0.3	0.3	0
Basal cell adhesion molecule OS=Homo sapiens GN=BCAM PE=1 SV=2	BCAM_HUMAN	67 kDa		0	0	-0.1	-0.2	0	0.1	-0.2	-0.2	-0.1	0.2	0.2	-0.1	0.1	0	0.3	0.3	0	-0.2	0	0.2	0.1	0.4	0.2	-0.2
Carboxypeptidase Q OS=Homo sapiens GN=CPQ PE=1 SV=1	CBPQ_HUMAN	52 kDa		0	0	0	-0.5	-0.6	-0.7	0.3	0.3	0.1	-0.9	-1	-0.8	-0.1	0	0	-0.1	-0.1	-0.2	-0.2	-0.3	-0.1	-0.8	-0.5	-0.6
Mucin-1 OS=Homo sapiens GN=MUC1 PE=1 SV=3	MUC1_HUMAN	122 kDa		0	0	-0.1	0.3	0.6	0.2	0.1	0.3	0.7	-0.3	-0.2	0.2	0.5	0.5	0.8	0.3	0.2	0.8	0.4	0.3	0.5	0.4	0.4	0.7
Lysosomal Pro-X carboxypeptidase OS=Homo sapiens GN=PRCP PE=1 SV=1	PCP_HUMAN	56 kDa		0	0	0	-0.6	-0.5	-0.4	0	0.1	-0.1	-0.4	-0.6	-0.9	0	-0.1	-0.2	-0.5	-0.3	-0.4	-0.2	-0.4	-0.2	-0.5	-0.3	-0.5
Ig heavy chain V-III region GAL OS=Homo sapiens PE=1 SV=1	HV320_HUMAN	13 kDa	TRUE	0	0	0	-0.4	-0.1	-0.2	-0.5	-0.6	-0.8	-0.7	-0.4	-0.5	-0.3	-0.2	-0.4	0.6	0.7	0.4	-0.5	-0.3	-0.5	-0.2	-0.3	-0.4
Ig kappa chain V-III region VG (Fragment) OS=Homo sapiens PE=1 SV=1	KV309_HUMAN	13 kDa	TRUE	0	0	0	-0.3	-0.5	-0.4	-1.3	-1.3	-1.2	-0.1	-0.2	0	-0.4	-0.3	-0.2	-0.1	-0.1	0	-0.3	-0.4	-0.1	-0.4	-0.5	-0.4
Argininosuccinate synthase OS=Homo sapiens GN=ASS1 PE=1 SV=2	ASSY_HUMAN	47 kDa	TRUE	0	0	0	0	-0.4	-0.1	-0.2	0	0.2	-0.5	-0.4	-0.4	-0.2	0	0	-0.3	-0.2	0	-0.3	-0.3	-0.2	0	0.1	0
Collagen alpha-1(XII) chain OS=Homo sapiens GN=COL12A1 PE=1 SV=2	COCA1_HUMAN	333 kDa		0	0	0	0	0	-0.2	0.2	0.2	0.6	-0.2	0.1	0.2	0.1	-0.3	0.2	-0.2	0.3	0.4	-0.2	-0.2	-0.1	-0.3	-0.3	-0.1
N-acetylgalactosamine-6-sulfatase OS=Homo sapiens GN=GALNS PE=1 SV=1	GALNS_HUMAN	58 kDa	TRUE	-0.1	-0.2	-0.1	-0.3	-0.5	-0.3	0.5	0.8	0.6	-0.4	-0.6	-0.7	0	0.2	-0.1	0.1	-0.4	-0.2	-0.1	-0.1	0.1	0	-0.1	-0.6
Hemicentin-1 OS=Homo sapiens GN=HMCN1 PE=1 SV=2	HMCN1_HUMAN	613 kDa		0	0	0	-0.1	0.2	0.5	1	0.5	0.5	0.9	0.5	0.1	0.2	-0.2	-0.1	0.6	0.1	-0.3	0.3	-0.1	0.1	1.1	0.6	0
Alcohol dehydrogenase [NADP(+)] OS=Homo sapiens GN=AKR1A1 PE=1 SV=3	AK1A1_HUMAN	37 kDa		0	0	0	0	-0.2	-0.1	0.2	0	0.3	-0.4	-0.3	-0.2	0.1	-0.1	-0.1	0.1	0.1	0	-0.3	-0.4	-0.3	0.2	0	0.4
Alpha-2-antiplasmin OS=Homo sapiens GN=SERPINF2 PE=1 SV=3	A2AP_HUMAN	55 kDa	TRUE	0	0	0	0	0.1	0.5	-0.6	0.1	-0.6	0.1	0.3	-0.1	0.2	0.3	0.3	0.2	0.5	0.2	0	0.1	0	0.6	0.5	0.3
Amiloride-sensitive amine oxidase [copper-containing] OS=Homo sapiens GN=ABP1 PE=1 SV=4	ABP1_HUMAN	85 kDa		0	0	0	0.3	0.1	0.2	0.2	0.6	0.4	-0.1	0.1	0.4	0.5	0.5	0.9	0.1	0.2	0.3	0.3	0.3	0.4	0.5	0.7	0.4
Cytosolic non-specific dipeptidase OS=Homo sapiens GN=CNDP2 PE=1 SV=2	CNDP2_HUMAN	53 kDa		0	0	0	-0.1	-0.2	-0.8	0.3	0.7	0.5	-0.4	-0.4	-0.5	-0.1	0	0.2	-0.2	0.3	0	-0.2	-0.2	0	0.2	0.2	0.1
IgGFc-binding protein OS=Homo sapiens GN=FCGBP PE=1 SV=3	FCGBP_HUMAN	572 kDa		-0.1	-0.1	-0.1	0.6	0.1	0.1	-0.3	-0.7	-0.2	0.5	0.9	0.4	0.6	0.8	0.4	0.8	1.4	0.9	-0.4	0	-0.4	0.4	0.5	0
Glutathione S-transferase P OS=Homo sapiens GN=GSTP1 PE=1 SV=2	GSTP1_HUMAN	23 kDa		0	0	0	0.3	0	0	0.5	0.5	0.6	-0.7	-0.6	-0.6	-0.3	-0.4	-0.3	0	0.1	0	-0.4	-0.3	-0.4	0.4	0.8	0.4
IST1 homolog OS=Homo sapiens GN=IST1 PE=1 SV=1	IST1_HUMAN	40 kDa	TRUE	0	0	0	0.1	0.1	0.4	0.5	0.3	0.2	0.2	-0.1	-0.1	0.3	0.5	0.2	0.4	0.3	0.2	0	0.1	0	0.6	0.5	0.3
Olfactomedin-4 OS=Homo sapiens GN=OLFM4 PE=1 SV=1	OLFM4_HUMAN	57 kDa		0	0	0	0.2	0.2	0.5	0.1	-0.1	0	0.4	0.3	0.5	0.4	0.3	0.5	0.6	0.6	0.7	0	0	0.3	0.3	-0.2	0
Peptidyl-prolyl cis-trans isomerase B OS=Homo sapiens GN=PPIB PE=1 SV=2	PPIB_HUMAN	24 kDa	TRUE	0	0	0	0	0.2	0.4	0.8	0.7	0.6	0.2	0	-0.1	0.5	0.4	0.2	0.3	-0.1	-0.3	0.5	0.3	0.5	0.5	0.1	0.3
Dihydrolipoyllysine-residue succinyltransferase component of 2-oxoglutarate dehydrogenase complex, mitochondrial OS=Homo sapiens GN=DLST PE=1 SV=4	ODO2_HUMAN	49 kDa		0	0	0	0	0.3	-0.2	0.8	0.8	0.7	0.6	0.4	0.2	0.1	0.5	0.5	0.6	0.7	0.5	-0.2	-0.1	0	0.3	0.2	0.3
Prostasin OS=Homo sapiens GN=PRSS8 PE=1 SV=1	PRSS8_HUMAN	36 kDa		0	0	0	0.1	0.3	0.4	0.9	0.8	1	0.3	0.4	0.3	0.3	0.2	0.4	0.4	0.4	0.4	0.2	0.2	0.4	0.7	0.9	0.8
Ecto-ADP-ribosyltransferase 3 OS=Homo sapiens GN=ART3 PE=1 SV=2	NAR3_HUMAN	44 kDa		0	0	0	-0.3	-0.4	-0.4	0.4	0.3	0.3	0.1	0.2	0	0	0.1	0	0.3	0.4	0.3	0.3	0.2	0.4	0.2	0.3	0.3
Guanylin OS=Homo sapiens GN=GUCA2A PE=1 SV=2	GUC2A_HUMAN	12 kDa		0	0.1	0	-0.5	-0.1	-0.2	-0.4	-0.2	-0.3	0.5	0.6	0.3	-0.2	0	-0.2	-0.3	-0.2	-0.2	0	-0.3	-0.2	-0.3	-0.1	-0.1
Protein S100-A9 OS=Homo sapiens GN=S100A9 PE=1 SV=1	S10A9_HUMAN	13 kDa		0	0	0	2.8	2.3	2.4	-1.7	-0.9	-1.3	-1.5	-1.2	-1.5	-1.1	-0.9	-1	-1.4	-1.2	-1.5	-1.2	-1.3	-1.6	-0.6	-0.6	-0.7
Cathepsin B OS=Homo sapiens GN=CTSB PE=1 SV=3	CATB_HUMAN	38 kDa		0	0	0	-0.5	-0.6	-0.4	-0.3	-0.3	-0.2	-0.7	-0.6	-0.7	0	0	-0.1	-0.2	-0.1	-0.3	-0.2	-0.2	-0.2	-0.5	-0.6	-0.6
Contactin-1 OS=Homo sapiens GN=CNTN1 PE=1 SV=1	CNTN1_HUMAN	113 kDa		0	0	0	0.1	0.1	0.1	0.3	0.7	0.4	0.3	0.3	0.4	0.2	0.2	0.1	-0.1	0.1	0	0.1	-0.3	-0.2	0.2	0.2	0
Interleukin-18-binding protein OS=Homo sapiens GN=IL18BP PE=1 SV=2	I18BP_HUMAN	21 kDa		0	0	0	0.1	0.4	0.4	0.8	0.6	0.4	0.8	0.4	0.6	1	1.1	0.5	0.5	0.2	0.3	0.4	0.5	0.1	0.2	0.4	-0.1
Receptor-type tyrosine-protein phosphatase S OS=Homo sapiens GN=PTPRS PE=1 SV=3	PTPRS_HUMAN	217 kDa	TRUE	-0.1	-0.1	-0.1	-0.4	-0.2	-0.2	0.1	0.4	0.8	0	-0.1	0.3	0.3	0.1	0.2	0.2	0.3	0.2	-0.1	0	0.3	0.2	-0.4	0.6
Peroxiredoxin-6 OS=Homo sapiens GN=PRDX6 PE=1 SV=3	PRDX6_HUMAN	25 kDa		0	0	0	-0.5	-0.1	-0.4	0	0.2	0.2	-0.7	-0.4	-0.7	-0.4	-0.2	-0.4	-0.4	-0.1	-0.1	-0.3	0.3	-0.3	-0.3	0	0.2
Cluster of Ig kappa chain V-III region VH (Fragment) OS=Homo sapiens PE=4 SV=1 (KV310_HUMAN)	KV310_HUMAN	13 kDa	TRUE	No Values	No Values	No Values	No Values	No Values	No Values	No Values	No Values	No Values	No Values	No Values	No Values	No Values	No Values	No Values	No Values	No Values	No Values	No Values	No Values	No Values	No Values	No Values	No Values
Glutathione peroxidase 3 OS=Homo sapiens GN=GPX3 PE=1 SV=2	GPX3_HUMAN	26 kDa		0.1	0.1	0.1	0	0	-0.3	0.6	1.2	0.9	-0.4	-0.5	-0.6	0.2	0.3	-0.1	-0.3	-0.3	-0.3	0.7	0.8	0.4	0	-0.4	-0.1
Epididymal secretory protein E1 OS=Homo sapiens GN=NPC2 PE=1 SV=1	NPC2_HUMAN	17 kDa		0	0	0	0.1	0.2	0.1	0.6	0.8	0.4	0.1	0.3	-0.3	-0.1	0	0.1	0.1	0.4	-0.2	0.2	0.1	0	0.1	0.3	0.2
Programmed cell death 1 ligand 2 OS=Homo sapiens GN=PDCD1LG2 PE=1 SV=2	PD1L2_HUMAN	31 kDa		0	0	0	0.2	0	0.3	0.8	0.9	0.9	0.2	0.3	0.2	0.4	0.3	0.5	0.3	0.4	0.2	0.1	-0.1	0	0.7	0.7	0.4
Nuclear transport factor 2 OS=Homo sapiens GN=NUTF2 PE=1 SV=1	NTF2_HUMAN	14 kDa		0	0	0	-0.3	-0.1	0	0.6	0.6	0.5	-0.3	-0.5	-0.4	0.4	0.3	0.3	0.6	0.7	0.5	-0.1	-0.4	-0.4	-0.8	-0.8	-0.8
Annexin A5 OS=Homo sapiens GN=ANXA5 PE=1 SV=2	ANXA5_HUMAN	36 kDa		-0.1	-0.1	0	0	-0.4	-0.5	0.2	0	0	-0.3	-0.4	-0.3	-0.2	0	-0.1	-0.3	-0.3	-0.2	-0.6	0.1	-0.2	0	0.1	0.2
Coactosin-like protein OS=Homo sapiens GN=COTL1 PE=1 SV=3	COTL1_HUMAN	16 kDa		0	0	0	-0.1	-0.1	0.1	0.1	0.2	0.3	-0.7	-0.8	-0.7	0.1	0	0.1	0.1	-0.2	0	-0.3	-0.4	-0.2	0.4	0.5	0.4
Hyaluronidase-1 OS=Homo sapiens GN=HYAL1 PE=1 SV=2	HYAL1_HUMAN	48 kDa		0	0	0	-0.2	-0.5	0.2	1	0.7	0.4	0.3	0	0.1	1.3	0.7	0.6	0.3	-0.1	-0.1	1.1	0.6	0.6	0.5	0	0
Immunoglobulin superfamily containing leucine-rich repeat protein OS=Homo sapiens GN=ISLR PE=1 SV=1	ISLR_HUMAN	46 kDa		0	0	0	0	0	0.2	0.7	0.6	0.4	0.1	0.2	0.2	0.3	0.5	0	-0.1	0.1	-0.2	0.3	0.3	0.3	0.3	0.4	-0.2
Xaa-Pro aminopeptidase 2 OS=Homo sapiens GN=XPNPEP2 PE=1 SV=3	XPP2_HUMAN	76 kDa		-0.1	-0.1	-0.1	0.4	0.7	0.6	0.2	0.9	0.4	0.3	0.6	0	0.8	0.4	-0.1	-0.2	0.5	-0.3	0.6	0.7	0.4	0.1	0.7	0.3
Cluster of 14-3-3 protein epsilon OS=Homo sapiens GN=YWHAE PE=1 SV=1 (1433E_HUMAN)	1433E_HUMAN [2]	29 kDa	TRUE	0	0	0	0.8	0.5	0.5	0.4	0.2	0.5	0.1	0.4	0.1	0.5	0.2	0.5	1.2	0.2	0.5	0.3	0	0.3	0.2	0.6	0.6
Neuroserpin OS=Homo sapiens GN=SERPINI1 PE=1 SV=1	NEUS_HUMAN	46 kDa		0	0	0	0.5	0.7	0.7	1.5	0.8	1	1.2	0.6	0.5	0.6	0.9	0.6	0.6	0.5	0	0.8	0.2	0.3	0.6	0.4	0.4
Epithelial discoidin domain-containing receptor 1 OS=Homo sapiens GN=DDR1 PE=1 SV=1	DDR1_HUMAN	101 kDa		0	0	0	0.2	0.7	0.2	0.2	0.6	0.4	0.3	0.5	0.4	0.5	0.8	0.9	0	0.4	-0.1	0.2	-0.2	0.4	0.4	0.7	0.4
Deleted in malignant brain tumors 1 protein OS=Homo sapiens GN=DMBT1 PE=1 SV=2	DMBT1_HUMAN	261 kDa		0	0	0	-0.2	0.5	0.8	0.4	-0.2	-0.8	0.5	0.4	0.3	0.5	-0.2	-0.1	1.9	1.2	0.8	0	0	-0.3	0.1	-0.4	0
Ig kappa chain V-I region Ni OS=Homo sapiens PE=1 SV=1	KV121_HUMAN	12 kDa		0	No Values	0	-0.1	No Values	0.3	0.4	No Values	-0.6	0.3	No Values	0.6	0.4	No Values	-1.4	0.9	No Values	-0.3	0.2	No Values	0	0.5	No Values	-0.7
Butyrophilin subfamily 2 member A1 OS=Homo sapiens GN=BTN2A1 PE=1 SV=3	BT2A1_HUMAN	60 kDa	TRUE	0	0	0	0.4	0.2	0.3	0.9	1.2	1.2	0.2	0.2	0.3	0.4	0.5	0.5	0.1	0.2	0.3	0.3	-0.1	0.3	0.3	0.4	0.6
Cluster of Ig lambda chain V-I region WAH OS=Homo sapiens PE=1 SV=1 (LV106_HUMAN)	LV106_HUMAN	12 kDa	TRUE	0	0	-0.1	0	0.1	0.1	0.2	0.2	0	-0.3	-0.5	0.1	-0.3	-0.6	0.1	-0.1	-0.5	0.3	-0.3	0	-0.2	0	-0.3	0.2
Dermatopontin OS=Homo sapiens GN=DPT PE=2 SV=2	DERM_HUMAN	24 kDa	TRUE	0	0	0	-0.2	-0.4	-0.7	-1.1	-0.6	-0.4	-0.9	-0.7	-0.7	-0.7	-0.6	-0.5	-0.7	-0.6	-0.3	-0.7	-0.4	-0.2	-0.3	0	-0.1
Arylsulfatase A OS=Homo sapiens GN=ARSA PE=1 SV=3	ARSA_HUMAN	54 kDa	TRUE	0	0	0	0.2	0.3	0.1	0.3	0.8	0.2	-0.4	0	-0.1	0.6	0.9	0.4	0	-0.1	0.1	-0.1	0	-0.3	0	0.3	-0.1
Collagen alpha-1(I) chain OS=Homo sapiens GN=COL1A1 PE=1 SV=5	CO1A1_HUMAN	139 kDa	TRUE	0	0	0	-0.4	-0.4	-0.3	-0.5	-0.2	-0.6	-0.6	-0.6	-0.9	-0.2	-0.5	-0.5	0.2	0.6	0.4	-0.4	-0.7	-0.4	-0.4	-0.9	-1
Collagen alpha-2(IV) chain OS=Homo sapiens GN=COL4A2 PE=1 SV=4	CO4A2_HUMAN	168 kDa		-0.1	0	-0.1	0.1	0.1	0	0.4	0.2	0.5	0.1	0.3	-0.1	0.4	0.3	0.3	0.1	0.1	0	0.1	-0.1	0.1	0.1	0	0.1
Cluster of Elongation factor 1-alpha 1 OS=Homo sapiens GN=EEF1A1 PE=1 SV=1 (EF1A1_HUMAN)	EF1A1_HUMAN [2]	50 kDa	TRUE	0	0	0	0.7	0.8	0.4	0	0.3	-0.1	-0.2	0.2	-0.7	0.1	0.2	-0.3	0	0.4	0	-0.1	0.1	-0.3	0	0.4	0
Fibulin-1 OS=Homo sapiens GN=FBLN1 PE=1 SV=4	FBLN1_HUMAN	77 kDa		0	0	0	0.2	0.1	0.3	0.8	0.5	0.3	0.1	-0.2	-0.3	0.8	0.4	0.3	0.1	0	-0.1	0.4	0	0	0.4	0.3	0.3
FRAS1-related extracellular matrix protein 2 OS=Homo sapiens GN=FREM2 PE=1 SV=2	FREM2_HUMAN	351 kDa	TRUE	-0.1	-0.2	-0.1	0	0.6	0.7	0.8	0.9	0.4	1	-0.5	0.1	0.9	0.7	0.7	0.7	-0.7	0.5	0.8	0.5	0.1	1.5	0.8	0.5
Keratin, type I cytoskeletal 9 OS=Homo sapiens GN=KRT9 PE=1 SV=3	K1C9_HUMAN	62 kDa	TRUE	0	0	0	-0.3	-0.5	0.1	0.2	-0.2	0.1	-0.3	-0.4	-0.2	0.1	-0.3	-0.2	-0.2	-0.3	-0.1	-0.4	-0.3	-0.6	0.1	-0.1	0
Neogenin OS=Homo sapiens GN=NEO1 PE=1 SV=2	NEO1_HUMAN	160 kDa		0	0	0	0.5	0.2	0.1	0.4	0.6	0.5	0.3	0.5	0.4	0	0.4	0.6	-0.1	0.1	0.3	0.1	0.3	0.2	0.4	0.5	0.4
Cluster of Tyrosine-protein phosphatase non-receptor type substrate 1 OS=Homo sapiens GN=SIRPA PE=1 SV=2 (SHPS1_HUMAN)	SHPS1_HUMAN	55 kDa	TRUE	0	0	-0.1	0.3	0	0.4	0.8	0.5	1.7	-0.2	-0.3	0	0	0.1	0.3	0	-0.1	0.1	0.6	0.2	0.8	1.3	1	2.2
Cartilage intermediate layer protein 1 OS=Homo sapiens GN=CILP PE=1 SV=4	CILP1_HUMAN	133 kDa		0	0	0	-0.3	-0.2	-0.4	-0.5	-0.3	0.1	0.1	0.6	0.6	0.2	0.2	0.5	0.2	0.3	0.5	0.1	-0.2	0.2	-0.5	0.1	-0.3
Twisted gastrulation protein homolog 1 OS=Homo sapiens GN=TWSG1 PE=2 SV=1	TWSG1_HUMAN	25 kDa		0	0	0	-0.1	-0.2	-0.2	-0.3	-0.1	-0.1	-0.1	-0.1	-0.3	-0.2	-0.2	-0.3	-0.5	-0.5	-0.5	-0.1	0.1	0.1	0	-0.3	0
Prolow-density lipoprotein receptor-related protein 1 OS=Homo sapiens GN=LRP1 PE=1 SV=2	LRP1_HUMAN	505 kDa	TRUE	0.1	0.1	0.1	-0.4	0.2	1.1	0.3	0.3	0.6	0.7	0.2	0	0.6	0.8	0.5	0.6	0.1	-0.3	0.7	0.2	0	0.3	0.2	0.3
Insulin-like growth factor-binding protein 3 OS=Homo sapiens GN=IGFBP3 PE=1 SV=2	IBP3_HUMAN	32 kDa	TRUE	0	0	0	-0.7	-0.5	-0.5	-0.2	-0.2	-0.1	-0.9	-0.1	-0.3	-0.2	-0.1	0.1	-0.6	-0.4	-0.4	-0.3	0.1	-0.4	-0.6	-0.7	-0.6
Prostate stem cell antigen OS=Homo sapiens GN=PSCA PE=1 SV=1	PSCA_HUMAN	13 kDa		Reference Missing	Reference Missing	Reference Missing	Reference Missing	Reference Missing	Reference Missing	Reference Missing	Reference Missing	Reference Missing	Reference Missing	Reference Missing	Reference Missing	Reference Missing	Reference Missing	Reference Missing	Reference Missing	Reference Missing	Reference Missing	Reference Missing	Reference Missing	Reference Missing	Reference Missing	Reference Missing	Reference Missing
Angiotensinogen OS=Homo sapiens GN=AGT PE=1 SV=1	ANGT_HUMAN	53 kDa		-0.1	-0.1	-0.1	-0.4	-0.1	-0.1	-0.5	-0.5	-0.4	-0.4	0.2	-0.3	-0.7	-0.2	-1.1	0.1	-0.2	-0.3	-0.4	-0.5	-0.4	-0.7	-0.3	-0.7
Cluster of Cadherin-6 OS=Homo sapiens GN=CDH6 PE=1 SV=1 (CADH6_HUMAN)	CADH6_HUMAN	88 kDa	TRUE	0	0	0	-0.5	0.1	-1	-0.5	-0.1	-0.2	-0.4	0.2	-0.1	-0.7	-0.1	-0.4	-0.6	-0.2	-0.2	-0.5	-0.2	-0.4	-0.5	-0.1	-0.2
C-type lectin domain family 14 member A OS=Homo sapiens GN=CLEC14A PE=1 SV=1	CLC14_HUMAN	52 kDa		0.1	0.1	0.1	-0.2	-0.1	0.1	0	0.4	0.2	0.1	0.2	0.4	-0.3	0.1	0.2	-0.3	-0.2	-0.5	-0.4	0	-0.2	0.2	0.3	0
G-protein coupled receptor family C group 5 member C OS=Homo sapiens GN=GPRC5C PE=1 SV=2	GPC5C_HUMAN	48 kDa		0	0	0	0.5	0.4	0.3	-0.2	-0.3	-0.2	-0.4	-0.1	0	0.2	0.2	0.5	0	-0.1	-0.1	0.3	0.4	0.5	0.4	0.3	0.4
Lumican OS=Homo sapiens GN=LUM PE=1 SV=2	LUM_HUMAN	38 kDa		0	0	0	-0.7	-0.4	-0.7	-1.2	-0.9	-0.9	-0.7	-0.7	-0.7	-1.1	-1	-1	-0.7	-0.7	-0.9	-0.9	-1	-0.8	-1	-0.9	-1.1
Protocadherin-16 OS=Homo sapiens GN=DCHS1 PE=2 SV=1	PCD16_HUMAN	346 kDa		0	0	-0.1	0.3	0.5	0.2	0.9	0.9	0.5	0.8	0.4	0.3	-0.1	0.4	0.3	0	0.5	0.2	-0.1	0.3	0	0.2	0.4	0.3
Phospholipase D3 OS=Homo sapiens GN=PLD3 PE=1 SV=1	PLD3_HUMAN	55 kDa		0	0	0	-0.3	-0.2	-0.9	0.6	0.7	0.4	-0.7	-0.7	-0.7	0.6	0.3	-0.1	-0.1	0.4	0.1	0.3	0.1	-0.1	-0.4	0.2	-0.2
Cornifin-B OS=Homo sapiens GN=SPRR1B PE=1 SV=2	SPR1B_HUMAN	10 kDa		0	0	0	3.8	3.1	4	0.4	0.1	0.1	0.8	0.7	0.9	0.6	0.2	0.5	0	0.2	0.5	-0.3	-0.6	-0.2	0	0.1	0.4
Sorbitol dehydrogenase OS=Homo sapiens GN=SORD PE=1 SV=4	DHSO_HUMAN	38 kDa		-0.1	-0.1	0	-0.2	-0.1	-0.1	-0.3	-0.2	0.1	-0.4	-0.7	-0.3	0.3	0	0.4	-0.3	0	0.2	0	0.3	0.2	-0.4	-0.4	0.3
Fructose-1,6-bisphosphatase 1 OS=Homo sapiens GN=FBP1 PE=1 SV=5	F16P1_HUMAN	37 kDa	TRUE	0	0	0	0.2	0	0	1	0.5	0.6	0.1	-0.2	-0.1	0.3	0.3	0.3	-0.1	0	-0.3	0.1	0.2	0.1	-0.3	0.2	0.1
Intercellular adhesion molecule 2 OS=Homo sapiens GN=ICAM2 PE=1 SV=2	ICAM2_HUMAN	31 kDa		0	0	0	-0.2	0	-0.1	0.3	0.5	0.5	0.1	0	-0.1	0.1	0	0.1	-0.3	0	-0.1	0.1	-0.2	0	0.3	0.3	0.2
Pro-cathepsin H OS=Homo sapiens GN=CTSH PE=1 SV=4	CATH_HUMAN	37 kDa		0	0	0	-0.6	-0.4	-0.6	-0.1	0	-0.2	-1.1	-0.8	-1.3	-0.3	-0.4	-0.3	-0.3	-0.1	-0.3	-0.3	-0.5	-0.4	-0.4	-0.5	-0.3
Collagen alpha-1(XVIII) chain OS=Homo sapiens GN=COL18A1 PE=1 SV=5	COIA1_HUMAN	178 kDa		-0.1	0	-0.1	-0.3	-0.1	0.1	0.2	0	0.2	0.1	0	-0.3	-0.3	-0.1	-0.1	0.4	0.3	0.1	0	-0.4	-0.2	-0.1	-0.2	-0.1
Cystatin-M OS=Homo sapiens GN=CST6 PE=1 SV=1	CYTM_HUMAN	17 kDa	TRUE	0	0	0	0.2	0	0.3	-0.2	-0.2	-0.2	0.6	0.3	0.4	-0.3	-0.7	-0.5	-0.1	-0.3	-0.4	-0.2	-0.3	-0.2	-0.4	-0.5	-0.6
Beta-hexosaminidase subunit alpha OS=Homo sapiens GN=HEXA PE=1 SV=2	HEXA_HUMAN	61 kDa		0	0	0	-0.4	-0.2	-0.2	0.5	0.5	0.4	-0.6	-0.1	-0.6	0.3	0.2	0.2	0.3	-0.1	0	0	-0.1	-0.4	-0.1	0	-0.1
Malate dehydrogenase, cytoplasmic OS=Homo sapiens GN=MDH1 PE=1 SV=4	MDHC_HUMAN	36 kDa		0	0	0	0	0.2	-0.2	0.4	0.4	0.4	-0.1	-0.5	0	-0.1	0	0	0	-0.1	0.4	0.2	0	-0.4	0.6	0.3	0.4
SLAM family member 5 OS=Homo sapiens GN=CD84 PE=1 SV=1	SLAF5_HUMAN	39 kDa		0	0	0	-0.2	-0.3	-0.4	0.2	0.7	0.5	-0.1	-0.6	-0.2	0.2	0.3	0.5	0	-0.1	0.1	-0.2	0	-0.2	0	-0.2	-0.1
Sushi domain-containing protein 2 OS=Homo sapiens GN=SUSD2 PE=1 SV=1	SUSD2_HUMAN	90 kDa	TRUE	0	0	0.1	0.1	0.1	0.1	0.6	0.7	0.8	0.6	0.5	0.3	0.4	0.2	0.4	-0.1	-0.3	-0.2	0.3	0.2	0.4	0.3	0	0
Cluster of Vacuolar protein sorting-associated protein 4A OS=Homo sapiens GN=VPS4A PE=1 SV=1 (VPS4A_HUMAN)	VPS4A_HUMAN [2]	49 kDa	TRUE	0	0	0	0.3	-0.2	0.3	-0.4	-0.6	-0.4	0.4	-0.1	0	0.4	0.2	0.6	0.4	-0.5	0.1	0.4	0.1	0.2	-0.1	0.1	0.3
Intelectin-1 OS=Homo sapiens GN=ITLN1 PE=1 SV=1	ITLN1_HUMAN	35 kDa		0	0	-0.1	1.2	0.8	0.7	-0.1	-0.2	0.8	0.7	1.1	0.8	1	1.5	1.6	3.5	3.4	3.9	0.1	0.3	1	0.4	0.3	1.1
Lysosome-associated membrane glycoprotein 1 OS=Homo sapiens GN=LAMP1 PE=1 SV=3	LAMP1_HUMAN	45 kDa		0	0	0	-0.2	-0.7	-0.4	0	0.1	0.3	-1.1	-1.1	-0.7	0	-0.3	0.1	-0.3	-0.5	-0.3	-0.2	-0.2	0.2	-0.3	-0.5	-0.1
Beta-hexosaminidase subunit beta OS=Homo sapiens GN=HEXB PE=1 SV=3	HEXB_HUMAN	63 kDa		0	0	0	-0.6	-0.6	-0.4	0.3	0.2	0.2	-0.8	-0.7	-1	-0.1	-0.5	-0.3	-0.1	-0.5	-0.4	0.1	-0.5	-0.3	0	-0.4	-0.5
Cluster of Carbonyl reductase [NADPH] 1 OS=Homo sapiens GN=CBR1 PE=1 SV=3 (CBR1_HUMAN)	CBR1_HUMAN	30 kDa	TRUE	0	0	0	-0.7	-0.3	0.1	0.2	0.3	-0.2	-0.1	0	-0.6	-0.2	-0.3	-0.1	-0.4	0.1	-0.4	0.1	-0.7	-0.6	0	0.4	-0.5
Sialidase-1 OS=Homo sapiens GN=NEU1 PE=1 SV=1	NEUR1_HUMAN	45 kDa		0	0	0	0.1	-0.2	-0.3	0	0.3	0	0.1	0.3	0.3	0.5	0.1	0.8	0.3	0.3	0.5	0.2	0.1	0.6	0	0.1	0.2
Reticulon-4 receptor-like 2 OS=Homo sapiens GN=RTN4RL2 PE=1 SV=1	R4RL2_HUMAN	46 kDa		0	0	0	0	0.2	0.2	0.6	0.5	0.6	0	0.1	0	0.5	0.4	0.5	0.3	0.1	0.2	0.4	0.4	0.1	0	0.3	0.4
Voltage-dependent anion-selective channel protein 1 OS=Homo sapiens GN=VDAC1 PE=1 SV=2	VDAC1_HUMAN	31 kDa	TRUE	0	0	0	-0.2	-0.5	-0.4	0.5	0.6	0.7	-1.3	-1.1	-1.1	0.1	0.3	0.1	-0.3	-0.3	-0.4	-0.5	-0.3	-0.3	-0.7	-0.6	-0.5
Charged multivesicular body protein 1b OS=Homo sapiens GN=CHMP1B PE=1 SV=1	CHM1B_HUMAN	22 kDa		0	0	0	0.3	0.2	0.3	0.1	0.3	0.3	0.2	0.5	0.5	0.5	0.8	0.4	0.2	0.5	0.3	0.3	0.2	0.3	0.1	0.1	0.3
Uteroglobin OS=Homo sapiens GN=SCGB1A1 PE=1 SV=1	UTER_HUMAN	10 kDa		0	0	0	-1.6	-1.5	-1.5	-3.2	-2.9	-3.3	-1.1	-0.9	-1.1	-1.7	-1.7	-1.7	-1.6	-1.4	-1.7	-2.3	-2.1	-2.3	-2.5	-2.2	-2.5
Carbonic anhydrase 2 OS=Homo sapiens GN=CA2 PE=1 SV=2	CAH2_HUMAN	29 kDa		0.1	0	0	-0.2	-0.2	-0.1	0.3	0	0.2	-0.9	-1	-1.1	-0.6	-0.5	-0.6	-0.1	0.1	0.1	-0.3	-0.2	-0.4	0.4	0.4	0.4
Cytosolic 10-formyltetrahydrofolate dehydrogenase OS=Homo sapiens GN=ALDH1L1 PE=1 SV=2	AL1L1_HUMAN	99 kDa		0	0	0	-0.7	-0.1	-0.1	0	0.2	0.1	-1.1	-0.4	-0.5	-0.3	0.3	0	0.2	0.1	-0.2	-0.6	-0.2	0.3	-0.3	0	-0.4
Probable serine carboxypeptidase CPVL OS=Homo sapiens GN=CPVL PE=1 SV=2	CPVL_HUMAN	54 kDa		0	0	0	0.4	-0.4	-0.2	0.4	0.5	0.6	-0.6	-0.3	-0.6	0.1	0.4	0.4	0	0.1	0.2	0.1	0.5	0.4	0.2	0.6	0.5
Glycerol-3-phosphate dehydrogenase [NAD(+)], cytoplasmic OS=Homo sapiens GN=GPD1 PE=1 SV=4	GPDA_HUMAN	38 kDa		0	0	0	-0.6	-0.2	-0.4	0.3	0.3	0.3	-0.6	-0.2	-0.5	0.2	0.4	-0.4	-0.4	-0.1	-0.1	-0.4	0.1	-0.4	0.2	0.3	-0.1
Latent-transforming growth factor beta-binding protein 4 OS=Homo sapiens GN=LTBP4 PE=1 SV=2	LTBP4_HUMAN	173 kDa		0	0	0	-0.2	-0.2	-0.2	-0.6	-0.6	-0.3	-0.5	-0.4	-0.5	0	0	-0.1	0	0.3	-0.1	-0.3	-0.5	-0.6	-0.5	-0.6	-0.4
Procollagen C-endopeptidase enhancer 1 OS=Homo sapiens GN=PCOLCE PE=1 SV=2	PCOC1_HUMAN	48 kDa		0	0	0	-0.5	-0.5	-0.7	-0.4	-0.2	-0.1	-0.4	-0.6	-0.4	-0.4	-0.2	0	-0.4	-0.6	-0.4	-0.5	-0.6	-0.3	-0.6	-0.5	-0.2
Serine hydroxymethyltransferase, cytosolic OS=Homo sapiens GN=SHMT1 PE=1 SV=1	GLYC_HUMAN	53 kDa		0	0	0	0.1	0.2	0	0.1	0.1	0	-0.4	-0.2	-0.4	0.4	0.3	0.2	-0.1	0.2	0	0.1	0	-0.3	-0.5	0.4	-0.2
Protocadherin-12 OS=Homo sapiens GN=PCDH12 PE=2 SV=1	PCD12_HUMAN	129 kDa		-0.1	0	0	-0.1	-0.2	-0.1	0.4	0.3	0.1	0.2	0.5	0.3	0.6	0.4	0.3	-0.1	0.1	0.2	0.1	-0.1	-0.2	-0.2	0.2	-0.3
Receptor-type tyrosine-protein phosphatase eta OS=Homo sapiens GN=PTPRJ PE=1 SV=3	PTPRJ_HUMAN	146 kDa	TRUE	0	0	0	0.3	0.7	0.5	0.4	0.4	0.7	0.1	-0.1	0.1	0.5	0.4	0.5	0.2	0	0.2	-0.3	0	0.2	0.2	0.6	0.5
Serpin B3 OS=Homo sapiens GN=SERPINB3 PE=1 SV=2	SPB3_HUMAN	45 kDa	TRUE	0	0	0	2.4	2.5	2.3	-1.1	-0.7	-0.4	-1.8	-0.9	-1.8	-0.8	-0.3	-0.5	-1.2	-1	-1.1	-1.1	-1	-0.7	-0.7	-0.6	-0.8
Protocadherin gamma-C3 OS=Homo sapiens GN=PCDHGC3 PE=1 SV=1	PCDGK_HUMAN	101 kDa		0	0	0	0.3	0.4	0.4	0.9	0.8	0.5	0.4	0.2	0.4	0.8	0.6	0.8	0.1	0.2	0.2	0.6	0.3	0.4	0.1	0.2	0.3
Cluster of Ig lambda chain V-I region NIG-64 OS=Homo sapiens PE=1 SV=1 (LV104_HUMAN)	LV104_HUMAN	11 kDa	TRUE	0	0	0	0.1	0.2	0.2	-0.4	0	0.1	0.4	-0.1	0.2	0.2	0.3	0.2	0.1	-0.4	0	-0.2	0.1	0.1	0	0	0.2
Superoxide dismutase [Cu-Zn] OS=Homo sapiens GN=SOD1 PE=1 SV=2	SODC_HUMAN	16 kDa		0	0	0	-0.2	0.2	-0.2	0.3	0.6	0.3	-0.7	-0.4	-0.8	-0.3	0.1	-0.2	-0.1	-0.2	-0.5	-0.2	0	-0.3	-0.1	0.4	-0.2
Lysosome-associated membrane glycoprotein 2 OS=Homo sapiens GN=LAMP2 PE=1 SV=2	LAMP2_HUMAN	45 kDa		0	0	0	-0.7	-0.8	-0.6	0.8	0.5	0.4	-1.1	-1.3	-1.4	0.3	0.3	0.4	-0.9	-0.4	-0.3	0	-0.3	-0.2	-0.5	-0.7	-0.7
Insulin-like growth factor-binding protein complex acid labile subunit OS=Homo sapiens GN=IGFALS PE=1 SV=1	ALS_HUMAN	66 kDa		-0.1	0	0	0.1	0.5	0.5	0	0.6	0.1	0.7	1.1	0.8	0.3	0.8	0.1	0.9	0.7	0.3	0.1	0.5	0.2	0.4	0.7	-0.1
Complement component C7 OS=Homo sapiens GN=C7 PE=1 SV=2	CO7_HUMAN	94 kDa		0	0	0	0.5	0.6	0.6	1.2	1.3	1.5	-0.1	0.1	-0.1	0.5	0.5	0.4	0	0.3	0.4	0.5	0.6	0.5	0.6	0.5	0.6
Coagulation factor V OS=Homo sapiens GN=F5 PE=1 SV=4	FA5_HUMAN	252 kDa		0	0	0	-0.1	0.3	-0.1	-0.5	-0.2	-0.7	-0.1	0.1	-0.3	0	0.2	-0.2	0.3	0.7	0.6	-0.1	0	-0.6	-0.1	0.4	-0.3
Group XV phospholipase A2 OS=Homo sapiens GN=PLA2G15 PE=1 SV=2	PAG15_HUMAN	47 kDa	TRUE	0	0	0	-0.2	-0.7	-0.5	-0.8	-0.9	-0.3	-1	-0.9	-1	-0.4	-0.5	-0.2	0	-0.2	-0.1	-0.4	-0.6	-0.3	-0.6	-0.6	-0.7
Vascular cell adhesion protein 1 OS=Homo sapiens GN=VCAM1 PE=1 SV=1	VCAM1_HUMAN	81 kDa		0	0	0.1	0.3	-0.2	0.1	-0.8	-0.4	-0.6	0.5	0.4	0.4	0.3	0.4	0.5	0.2	0.6	0.7	0.1	0.1	0	-0.5	-0.5	-0.3
Resistin OS=Homo sapiens GN=RETN PE=2 SV=1	RETN_HUMAN	11 kDa		0	0	0	-0.6	-1.3	-0.6	0	-0.4	-0.1	-1.2	-1.8	-1.4	-0.5	-1	-0.9	-0.3	-0.6	-0.4	-0.3	-0.7	-0.6	-0.5	-0.5	-0.1
Bone marrow proteoglycan OS=Homo sapiens GN=PRG2 PE=1 SV=2	PRG2_HUMAN	25 kDa		0	0	0	0	0.2	-0.4	-0.6	-0.4	-0.6	0.2	0.1	0.4	0.4	0.5	0.4	0	0.1	-0.2	-0.4	0.1	0.1	-0.1	-0.3	-0.2
Fibulin-2 OS=Homo sapiens GN=FBLN2 PE=1 SV=2	FBLN2_HUMAN	127 kDa		0	0	0	0.2	-0.1	0.1	-0.1	-0.3	0.1	0.5	0.2	0.2	-0.4	-0.7	-0.6	0	-0.2	0	0.2	0.1	0.4	0.9	0.7	0.5
Alpha-galactosidase A OS=Homo sapiens GN=GLA PE=1 SV=1	AGAL_HUMAN	49 kDa		0	0	0	-0.2	-0.2	-0.1	0.5	0.7	0.5	-0.1	-0.2	-0.4	0.6	0.9	0.3	0.3	-0.2	0.2	0.4	0.6	-0.1	0.1	0.2	-0.1
Annexin A1 OS=Homo sapiens GN=ANXA1 PE=1 SV=2	ANXA1_HUMAN	39 kDa		0	-0.1	-0.1	2.2	2.6	3.1	0.4	0.5	0.4	0.8	0.8	0.1	1.2	1.3	0.8	0.8	1.1	0.1	0.6	0.7	0.3	0.1	0.7	0.3
Mesothelin OS=Homo sapiens GN=MSLN PE=1 SV=2	MSLN_HUMAN	69 kDa		0	0	0	-1.2	-0.6	-0.6	-1.2	-1	-1.1	-0.4	-0.4	-0.9	-1.4	-1.2	-1.4	-0.6	-0.6	-0.7	-0.9	-0.8	-1	-0.9	-0.8	-1.1
Thrombospondin-1 OS=Homo sapiens GN=THBS1 PE=1 SV=2	TSP1_HUMAN	129 kDa		0	0	0	0.1	0.2	-0.1	-0.1	0.3	0.1	0	0	-0.1	0.4	0.4	0.2	0	0.3	-0.1	0.5	0.2	0.2	0	0.3	0.3
Thiomorpholine-carboxylate dehydrogenase OS=Homo sapiens GN=CRYM PE=1 SV=1	CRYM_HUMAN	34 kDa		0	0	0	0.7	0.5	0.7	1.3	0.8	1.1	0.4	-0.2	0.5	2.1	1	0.8	0.4	0.2	0.3	2.3	1	1.1	0.6	0.3	0.2
Fibulin-5 OS=Homo sapiens GN=FBLN5 PE=1 SV=1	FBLN5_HUMAN	50 kDa		0	0	0	-0.6	-0.4	-0.1	-0.2	-0.4	-0.6	-0.4	-0.4	-0.8	0.2	-0.1	-0.4	0.5	0.3	0.4	-0.7	-0.8	-0.8	0.1	-0.3	-1.1
Quinone oxidoreductase OS=Homo sapiens GN=CRYZ PE=1 SV=1	QOR_HUMAN	35 kDa		-0.1	-0.1	0	0.2	0.1	-0.1	-0.4	0.4	0.3	-0.3	0.3	-0.3	0.2	0.5	0.1	0.2	0.1	-0.1	-0.1	-0.1	-0.4	0	0.5	0.2
Receptor-type tyrosine-protein phosphatase gamma OS=Homo sapiens GN=PTPRG PE=1 SV=4	PTPRG_HUMAN	162 kDa		-0.2	-0.1	0	-0.7	-0.9	-0.6	-0.6	-0.4	-1	-0.7	-0.3	-0.6	-0.4	-0.7	-1	-0.1	-0.3	-0.4	-0.9	-0.4	-0.6	-0.6	-0.6	-1
Chromogranin-A OS=Homo sapiens GN=CHGA PE=1 SV=7	CMGA_HUMAN	51 kDa		0	0	0	0.3	-0.1	0.5	0	-0.2	-0.4	0	0.1	0.1	1	0.1	0.4	-1	-0.5	-1	0.2	0	-0.3	-0.4	-0.3	-0.5
CD9 antigen OS=Homo sapiens GN=CD9 PE=1 SV=4	CD9_HUMAN	25 kDa		0	0	0	0.2	0.6	0.4	-0.2	-0.1	-0.3	0	0.1	-0.3	0.2	0.3	0	0.8	0.4	0.3	0.3	0.5	0.1	0.1	0	-0.2
Neurexin-3-alpha OS=Homo sapiens GN=NRXN3 PE=1 SV=4	NRX3A_HUMAN	181 kDa		0	0	0	-0.7	-0.1	0	0	-0.2	-0.5	-0.1	-0.2	-0.9	0	0.2	-0.7	-0.7	-0.6	-0.5	-0.3	0.1	-0.8	-0.6	-0.4	-1.4
Kin of IRRE-like protein 1 OS=Homo sapiens GN=KIRREL PE=1 SV=2	KIRR1_HUMAN	84 kDa		0	0.1	0	0.1	0.2	0.2	0.7	0.7	0.5	0.5	0.3	0.2	0.5	0.4	0.4	0.2	0.3	0.3	0.3	0	0.4	0.4	0.4	0.3
Cathepsin Z OS=Homo sapiens GN=CTSZ PE=1 SV=1	CATZ_HUMAN	34 kDa		0	0	0	-0.4	-1	-0.4	-0.4	-0.8	-0.4	-0.2	-1.2	-0.7	-0.3	-1	-0.2	0.1	-0.8	-0.2	-0.5	-0.5	-0.3	-0.2	-0.7	-0.2
Carbonic anhydrase 1 OS=Homo sapiens GN=CA1 PE=1 SV=2	CAH1_HUMAN	29 kDa		0	0	0	-1.6	-1.2	-1.7	-2.3	-1.9	-2	-2.5	-1.8	-2.5	-3	-2.1	-2.6	-2.5	-2.2	-2.1	-1.9	-1.5	-2	-3.4	-3.5	-3.2
3-mercaptopyruvate sulfurtransferase OS=Homo sapiens GN=MPST PE=1 SV=3	THTM_HUMAN	33 kDa		0	0	-0.1	-0.3	-0.5	-0.3	0.5	-0.4	0	-0.4	-0.2	-0.1	0.3	-0.1	0.1	0	0.1	-0.1	0	0	0.1	-0.6	0.1	-0.2
Complement component C9 OS=Homo sapiens GN=C9 PE=1 SV=2	CO9_HUMAN	63 kDa		0	0	0	1.2	-0.1	0.2	0.4	0.2	1.1	-0.3	-0.6	0.7	-0.1	-0.1	0.6	-0.1	-0.7	0.3	0.6	0.3	1.3	-0.6	-0.1	1
Calmodulin OS=Homo sapiens GN=CALM1 PE=1 SV=2	CALM_HUMAN	17 kDa		0	0	0	0.4	0.6	0.7	0.2	0.8	0.7	-0.2	0.3	-0.3	-0.1	0.5	0.1	-0.1	-0.4	-0.3	0.3	0.3	0.2	0.3	-0.1	0.1
Glucosylceramidase OS=Homo sapiens GN=GBA PE=1 SV=3	GLCM_HUMAN	60 kDa		-0.1	-0.1	-0.1	0.4	-0.4	-0.5	0	-0.1	0	-0.5	-0.5	0.3	-0.2	-0.3	0.3	0	-0.1	0	-0.4	-0.6	0.1	-0.4	-0.1	0
Cluster of Copine-8 OS=Homo sapiens GN=CPNE8 PE=1 SV=2 (CPNE8_HUMAN)	CPNE8_HUMAN	63 kDa	TRUE	No Values	No Values	No Values	No Values	No Values	No Values	No Values	No Values	No Values	No Values	No Values	No Values	No Values	No Values	No Values	No Values	No Values	No Values	No Values	No Values	No Values	No Values	No Values	No Values
Abhydrolase domain-containing protein 14B OS=Homo sapiens GN=ABHD14B PE=1 SV=1	ABHEB_HUMAN	22 kDa	TRUE	0	0.2	0	-0.6	-0.5	-0.8	-1	-0.6	-1.1	-1	-0.6	-1.1	-0.6	-0.6	-0.8	-0.4	-0.5	-0.6	-1	-0.8	-1.3	-0.9	-0.5	-0.9
Cadherin-related family member 5 OS=Homo sapiens GN=CDHR5 PE=1 SV=3	CDHR5_HUMAN	88 kDa		0.1	0.1	0.1	0.2	0.2	-0.1	0.3	0.6	0.5	0	0.7	0.2	-0.3	0.5	0.4	0.2	0.3	0.3	-0.2	0.5	0	0.4	0.6	0.3
Protein FAM151A OS=Homo sapiens GN=FAM151A PE=2 SV=2	F151A_HUMAN	64 kDa	TRUE	0	0	0.1	-0.9	-1.2	-1.1	-0.4	0.1	0.2	-1.2	-1.2	-1	-0.8	-0.8	0.2	-0.9	-0.9	-0.4	-0.2	-0.2	0	-0.7	-0.6	-0.6
Kallistatin OS=Homo sapiens GN=SERPINA4 PE=1 SV=3	KAIN_HUMAN	49 kDa		0	0	0	0	0.4	0.8	1.1	0.7	0.4	0.1	0.2	-0.7	0.8	0.8	0.2	0.4	0.7	-0.1	1.1	0.4	0.3	0.7	0.9	0.7
Ketohexokinase OS=Homo sapiens GN=KHK PE=1 SV=1	KHK_HUMAN	33 kDa		0	0	0	0.3	-0.2	0	0.3	-0.6	0.5	-0.5	0	-0.1	-0.2	0.1	0.2	-0.1	-0.2	0.1	0.1	0.4	0.2	0	0.2	0.7
Latent-transforming growth factor beta-binding protein 2 OS=Homo sapiens GN=LTBP2 PE=1 SV=3	LTBP2_HUMAN	195 kDa		0	0	0	0.3	-0.3	0	0	-0.1	0.8	-0.2	-0.3	0	-0.2	0	-0.1	0.3	-0.3	0.1	-0.4	-0.5	0	0.2	-0.2	0.5
Signal-regulatory protein beta-1 OS=Homo sapiens GN=SIRPB1 PE=1 SV=5	SIRB1_HUMAN	43 kDa	TRUE	0	0	0	-0.1	-0.5	-0.5	-0.2	-0.2	-0.3	-0.4	-0.2	-0.1	0	-0.1	-0.2	0.2	0.2	0.4	-0.4	-0.4	-0.3	-0.5	-0.5	-0.3
Dipeptidyl peptidase 1 OS=Homo sapiens GN=CTSC PE=1 SV=2	CATC_HUMAN	52 kDa		0	0	0	-0.8	-0.5	-0.4	0.1	0.2	-0.2	-0.7	-0.9	-0.9	-0.2	-0.4	-0.8	0	-0.3	-0.1	0	-0.2	-0.5	-0.5	-0.1	-0.9
Charged multivesicular body protein 2a OS=Homo sapiens GN=CHMP2A PE=1 SV=1	CHM2A_HUMAN	25 kDa		0	0	0	0.4	0.4	0.1	-0.6	-0.4	0.1	0.2	0.1	1	0.1	0.1	0.7	0	0.2	0.4	0.1	0.4	0.9	0	-0.5	0.4
Golgi apparatus protein 1 OS=Homo sapiens GN=GLG1 PE=1 SV=2	GSLG1_HUMAN	135 kDa		-0.1	0	-0.1	-0.2	0	0.1	0.8	0.4	0.1	0.4	0.3	-0.3	0.2	0.2	-0.2	0	0	0	-0.1	0.4	-0.1	0.2	0.3	0.1
Metalloproteinase inhibitor 2 OS=Homo sapiens GN=TIMP2 PE=1 SV=2	TIMP2_HUMAN	24 kDa		0	0	0	0.5	0.2	0.1	0.3	0.7	0.6	-0.2	0	0.4	0.5	0.8	0	0.2	0.2	0.6	0.2	0.4	0.4	0	0.3	0.6
Frizzled-4 OS=Homo sapiens GN=FZD4 PE=1 SV=2	FZD4_HUMAN	60 kDa		0	0	0	0.3	0.7	0.5	0.9	1.1	1.2	0.4	0.7	0.8	0.6	0.8	0.2	0.2	0.3	0	0.6	0.6	0.3	0.4	0.5	0.7
Mucosal addressin cell adhesion molecule 1 OS=Homo sapiens GN=MADCAM1 PE=1 SV=2	MADCA_HUMAN	40 kDa		0	0	0	0.7	1	0.9	0.7	0.7	0.8	0.1	-0.1	0	1	0.9	1.1	0.4	-0.2	0.4	0.6	0.5	0.4	0.4	0	0.5
Ephrin-B1 OS=Homo sapiens GN=EFNB1 PE=1 SV=1	EFNB1_HUMAN	38 kDa		0	0	0	-0.2	-0.2	-0.6	-0.3	-0.4	-0.2	-0.2	-0.4	-0.3	-0.1	-0.2	-0.2	0	-0.2	0.1	-0.2	-0.4	-0.2	-0.3	-0.1	0
Cluster of Ras-related protein Rab-15 OS=Homo sapiens GN=RAB15 PE=1 SV=1 (RAB15_HUMAN)	RAB15_HUMAN	24 kDa	TRUE	0.1	0	0	1.7	0.2	0.7	0.7	0.3	-0.2	-1.4	-1.1	-0.6	1.8	0.7	0.4	-2	0.2	-0.2	1.4	0.8	0.2	0.4	-0.5	1.5
Ig lambda chain V-III region LOI OS=Homo sapiens PE=1 SV=1	LV302_HUMAN	12 kDa		0	0	0	-0.7	-0.9	-0.7	-2.1	-1.9	-1.7	-0.8	-0.6	-0.5	-1.2	-1	-0.8	-0.5	-0.4	-0.4	-1.8	-1.6	-1.3	-0.9	-0.7	-0.6
Protein SZT2 OS=Homo sapiens GN=SZT2 PE=2 SV=3	SZT2_HUMAN	378 kDa		0	0	0	0.1	0.2	-0.2	-1.2	-1	-0.9	0	0.2	0.4	-0.7	-0.4	-0.1	-0.4	-0.3	-0.1	0.2	0.4	0.2	-0.3	0.3	0.1
CD177 antigen OS=Homo sapiens GN=CD177 PE=1 SV=2	CD177_HUMAN	46 kDa		0	0	0	0.5	0.3	0.3	1.3	1.5	1.4	0.4	0.7	0.6	1	1.2	1.1	0.5	0.7	0.7	0.6	0.6	0.1	0.5	0.8	0.5
Cluster of Heat shock cognate 71 kDa protein OS=Homo sapiens GN=HSPA8 PE=1 SV=1 (HSP7C_HUMAN)	HSP7C_HUMAN	71 kDa	TRUE	0	0	0	0.6	0.3	0.6	0.1	0.1	0.4	0	-0.3	-0.2	0.2	0.3	0.3	0.2	0	0.5	0.1	0.3	0.4	0.2	0	0.2
Selenium-binding protein 1 OS=Homo sapiens GN=SELENBP1 PE=1 SV=2	SBP1_HUMAN	52 kDa		0	0	0	-0.3	-0.2	-0.1	0.3	0.2	0.2	-0.1	-0.7	-0.2	0.4	0.1	0.2	0.1	0	0.3	0.6	-0.1	0.3	-0.1	0.1	0.2
Protein DJ-1 OS=Homo sapiens GN=PARK7 PE=1 SV=2	PARK7_HUMAN	20 kDa		0	0	0	0.4	0.4	-0.2	0.1	0.4	0.6	-0.6	-0.1	0.1	-0.3	-0.2	0	-0.2	0.2	0.4	-0.3	-0.2	0.1	0	0.4	0.2
Tissue alpha-L-fucosidase OS=Homo sapiens GN=FUCA1 PE=1 SV=4	FUCO_HUMAN	54 kDa		0	0	0	-0.3	-0.4	-0.4	0.4	0.5	0.8	-0.4	-0.6	-0.3	0.2	0.2	0.8	0.1	-0.1	-0.1	0.1	0	0.2	-0.2	-0.3	0.3
Creatine kinase B-type OS=Homo sapiens GN=CKB PE=1 SV=1	KCRB_HUMAN	43 kDa		-0.1	-0.1	-0.1	-0.2	0.5	0.1	0.6	0	-0.2	0.5	0.2	-0.3	0.7	0.5	0.1	0.4	0.3	0.2	0.4	-0.1	-0.3	0.7	0.3	0.1
Cluster of Guanine nucleotide-binding protein G(I)/G(S)/G(T) subunit beta-1 OS=Homo sapiens GN=GNB1 PE=1 SV=3 (GBB1_HUMAN)	GBB1_HUMAN [2]	37 kDa	TRUE	0	No Values	0	0.3	No Values	0.3	0.2	No Values	-0.2	-0.2	No Values	0.5	0.3	No Values	0	0.7	No Values	0.2	0.1	No Values	-0.1	0.5	No Values	0.1
Pappalysin-2 OS=Homo sapiens GN=PAPPA2 PE=1 SV=4	PAPP2_HUMAN	199 kDa	TRUE	0	0	0	-0.2	-0.1	-0.1	0.4	0.4	0.4	0.1	0.5	0.1	-0.2	0	-0.1	0.1	0.6	0.1	0	0.2	-0.2	0.7	0.5	0.5
Cation-independent mannose-6-phosphate receptor OS=Homo sapiens GN=IGF2R PE=1 SV=3	MPRI_HUMAN	274 kDa		0	0	0	-0.1	0.3	-0.3	0.3	0.2	0.1	-0.5	0.3	0.2	-0.3	0.8	0.4	0.1	0.2	0.1	-0.2	0.2	0	0.4	0.5	0.2
Protocadherin Fat 4 OS=Homo sapiens GN=FAT4 PE=1 SV=2	FAT4_HUMAN	543 kDa		0	0	0	-0.1	-0.5	0.1	0.2	0.2	0.2	0.2	0.2	0.2	0.5	0	0.4	0.1	-0.1	0	0.4	-0.2	0	0.3	0.2	0.2
Podocalyxin OS=Homo sapiens GN=PODXL PE=1 SV=2	PODXL_HUMAN	59 kDa		0	0	0	-0.1	-0.4	0.2	0	0.2	0.2	0	0	0.2	0.5	0.2	0.5	-0.2	-0.2	0.2	0	0.1	0.3	0.1	-0.2	0.1
Peptidyl-prolyl cis-trans isomerase C OS=Homo sapiens GN=PPIC PE=1 SV=1	PPIC_HUMAN	23 kDa	TRUE	0.1	0.1	0.1	-0.2	-0.4	-0.3	0.2	0.5	0.4	-0.2	-0.1	-0.4	0.1	0.2	-0.1	0.2	0.4	0	0	0	-0.2	0.3	0.2	0.2
Cartilage oligomeric matrix protein OS=Homo sapiens GN=COMP PE=1 SV=2	COMP_HUMAN	83 kDa		0	0	0	0	0.1	-0.3	1	0.9	0.9	0	0.2	0.1	0.1	0.1	-0.3	0.4	0.2	0.1	0	-0.2	-0.2	-0.2	-0.3	-0.8
Glypican-4 OS=Homo sapiens GN=GPC4 PE=1 SV=4	GPC4_HUMAN	62 kDa	TRUE	0	0	0	0.4	0	0.2	0.1	0.2	0.2	0.4	0.2	0.2	0.6	0	0.6	0.6	0.2	0.4	0.5	0.5	0.5	0.9	0.5	0.9
Growth arrest-specific protein 6 OS=Homo sapiens GN=GAS6 PE=1 SV=2	GAS6_HUMAN	80 kDa		0	0	0	0.2	0.6	0.6	-0.5	-0.8	-1.1	0.5	0.5	0.3	0.2	0.2	-0.1	0.1	-0.2	-0.1	0.3	0.5	0.3	0.4	0.4	0.2
Cluster of Tubulin alpha-1A chain OS=Homo sapiens GN=TUBA1A PE=1 SV=1 (TBA1A_HUMAN)	TBA1A_HUMAN [4]	50 kDa	TRUE	0	0	0	-0.4	0.3	1	-0.1	-0.1	-0.8	-0.3	-0.5	-1	0.3	-0.4	-0.4	0	-0.4	-0.2	0	-0.3	-0.4	0.1	-0.3	-0.3
Transthyretin OS=Homo sapiens GN=TTR PE=1 SV=1	TTHY_HUMAN	16 kDa		0	0	0	-0.2	-0.2	-0.2	0.2	0.2	0.2	-0.3	-0.2	-0.1	-0.1	0	0	-0.3	-0.3	-0.3	-0.3	-0.2	-0.2	-0.4	-0.2	-0.1
Glutathione S-transferase Mu 3 OS=Homo sapiens GN=GSTM3 PE=1 SV=3	GSTM3_HUMAN	27 kDa		0	0	0	-0.2	-0.3	-0.3	0.5	-0.1	0	-1	-0.6	-0.3	-0.3	-0.2	-0.1	0.2	0.1	-0.4	-0.3	-0.5	-0.3	-0.1	-0.2	-0.4
45 kDa calcium-binding protein OS=Homo sapiens GN=SDF4 PE=1 SV=1	CAB45_HUMAN	42 kDa	TRUE	0	0	0	-0.2	0	0	0.2	0.2	0	-0.2	-0.2	-0.3	0.1	0.3	-0.1	0.2	0.5	0.2	0	-0.3	-0.1	0.3	0.2	0
ICOS ligand OS=Homo sapiens GN=ICOSLG PE=1 SV=2	ICOSL_HUMAN	33 kDa	TRUE	0	0	0	0.2	0.4	0.6	0.3	0.3	0.2	0.3	0.5	0.6	0.2	0.4	0.7	0.1	-0.2	0.3	0.5	0.5	0.4	0.7	0.5	0.5
Interleukin-10 receptor subunit beta OS=Homo sapiens GN=IL10RB PE=1 SV=2	I10R2_HUMAN	37 kDa	TRUE	0	0	0	-0.2	0.2	0.3	1	0.9	0.6	0.2	0.6	0.1	0.8	0.7	0.7	0.5	0.6	0.3	0.3	0.4	0.1	0.2	0.5	0.1
Tripeptidyl-peptidase 1 OS=Homo sapiens GN=TPP1 PE=1 SV=2	TPP1_HUMAN	61 kDa		0	0	0	0	0.2	-0.5	0.1	0.5	0.2	-0.4	-0.5	-0.4	0.3	1	0.4	-0.4	-0.5	0.1	-0.2	0.1	-0.3	-0.3	-0.5	0.1
Ribonuclease T2 OS=Homo sapiens GN=RNASET2 PE=1 SV=2	RNT2_HUMAN	29 kDa		0	0	0	-0.8	-1.1	-1	-0.7	-1	-1	-1.5	-1.6	-1.9	-1.1	-1.1	-1.2	-0.8	-1	-0.7	-0.3	-0.6	-0.5	-1.2	-1.3	-1.2
Basigin OS=Homo sapiens GN=BSG PE=1 SV=2	BASI_HUMAN	42 kDa		0	0	0	-0.3	-0.3	-0.3	0.2	0.1	-0.2	0.4	0	0.1	0	-0.3	0	0.2	0	0.2	0.2	0	-0.2	-0.1	0.1	0.1
Macrophage-capping protein OS=Homo sapiens GN=CAPG PE=1 SV=2	CAPG_HUMAN	38 kDa		0	0	0	0.1	-0.4	0.5	0.3	-0.4	0.3	-1	-1.9	0.7	0.6	0	0.4	0.1	-1	0.1	-0.2	-0.4	0.3	0.6	0.2	0.7
Carboxymethylenebutenolidase homolog OS=Homo sapiens GN=CMBL PE=1 SV=1	CMBL_HUMAN	28 kDa		0	0	0	0.3	0.1	0	-0.1	-0.2	0	-0.3	-0.1	-0.2	-0.3	0	0	-0.3	0	0	-0.3	-0.2	-0.2	0.3	0.2	0.5
Protein delta homolog 1 OS=Homo sapiens GN=DLK1 PE=1 SV=3	DLK1_HUMAN	41 kDa		0	0	0	0.7	0.5	0.9	0.9	0.6	0.9	0.9	0.7	0.8	0.2	0.3	0.1	0.3	0	0.1	0.2	0.5	0.5	0.9	0.7	0.8
IGF-like family receptor 1 OS=Homo sapiens GN=IGFLR1 PE=1 SV=1	IGFR1_HUMAN	38 kDa		0	0	0	-0.4	-0.3	-0.1	0.7	0.4	0.6	0.4	0.6	0.5	0.6	0.9	0.2	0.5	0.2	0.5	0.4	0.5	0.4	0.3	0	0.2
Ig kappa chain V-I region CAR OS=Homo sapiens PE=1 SV=1	KV104_HUMAN	12 kDa		0	0	0	-0.1	0	0.1	-0.5	-0.3	-0.3	0.4	-0.2	-0.1	-0.4	-0.3	-0.1	0.1	-0.3	-0.3	0.1	0	0	0.1	-0.2	-0.4
Multimerin-1 OS=Homo sapiens GN=MMRN1 PE=1 SV=3	MMRN1_HUMAN	138 kDa		0	0	0	-0.3	-0.4	0	0.2	0.3	0.2	0.2	-0.1	0.1	-0.1	0	-0.1	0.4	0.4	0.3	0.1	-0.2	-0.5	0.1	-0.2	0
Protein FAM3B OS=Homo sapiens GN=FAM3B PE=1 SV=2	FAM3B_HUMAN	26 kDa		0	0	0	-0.4	0	0.1	0.5	0.2	1	0.1	-0.2	0.2	-0.2	0.3	0.2	-0.3	-0.4	-0.2	0.2	-0.2	0.4	0.2	0	0.4
CD320 antigen OS=Homo sapiens GN=CD320 PE=1 SV=1	CD320_HUMAN	29 kDa		0	0	0	0	-0.4	-0.5	0.7	0.5	1.1	-0.5	-0.4	-0.1	0.5	-0.1	0.6	-0.3	-0.6	-0.2	0	-0.4	0.4	0	-0.1	-0.6
Calbindin OS=Homo sapiens GN=CALB1 PE=1 SV=2	CALB1_HUMAN	30 kDa		0	0	0	-0.1	0.2	-0.1	-0.4	0.1	-0.6	-1.3	-0.2	-0.7	-0.8	-0.5	-0.3	0	0.8	0.2	0	0.2	-0.1	-0.4	0.6	0.2
CD27 antigen OS=Homo sapiens GN=CD27 PE=1 SV=2	CD27_HUMAN	29 kDa		0	0	0	0.1	-0.1	0	0.4	0.6	0.5	0.5	0.5	0.6	0.4	0.2	0.2	0	0	-0.1	0.6	0.7	0.7	0	0.2	-0.1
Ciliary neurotrophic factor receptor subunit alpha OS=Homo sapiens GN=CNTFR PE=1 SV=2	CNTFR_HUMAN	41 kDa		0	0	0	-0.3	-0.3	-0.3	-0.3	-0.2	-0.1	-0.3	0.3	0.1	0	0.5	0.3	-0.2	0	-0.2	-0.4	-0.1	0.1	-0.1	0	0
Neural cell adhesion molecule 1 OS=Homo sapiens GN=NCAM1 PE=1 SV=3	NCAM1_HUMAN	95 kDa		0	0	0	-0.5	-0.8	-0.6	0.1	0.1	0.1	-0.3	-0.3	-0.3	0.2	0	-0.1	-0.4	-0.5	-0.2	0.1	-0.2	-0.4	-0.1	-0.3	-0.3
Trefoil factor 1 OS=Homo sapiens GN=TFF1 PE=1 SV=1	TFF1_HUMAN	9 kDa		0	0	0	0.5	0.6	0.6	-0.3	-0.1	-0.4	-0.8	-0.6	-0.6	0.4	0.3	0	1.2	1	0.9	-0.9	-0.8	-0.9	0.7	0.7	0.5
Laminin subunit gamma-1 OS=Homo sapiens GN=LAMC1 PE=1 SV=3	LAMC1_HUMAN	178 kDa		0	0	0	0.2	0	-0.1	0.6	0.7	0.6	0	0.1	-0.1	0.2	0.4	0.4	0	0.1	-0.1	0	0.1	0.2	0.1	0.3	0.2
Protein S100-A8 OS=Homo sapiens GN=S100A8 PE=1 SV=1	S10A8_HUMAN	11 kDa		0	0	0	1.6	2	1.5	-1	-1.4	-0.6	-0.8	-0.7	-0.7	-0.6	-0.8	-0.6	-1	-1.1	-0.4	-1.1	-1.1	-0.6	-0.3	-0.3	-0.2
Thioredoxin OS=Homo sapiens GN=TXN PE=1 SV=3	THIO_HUMAN	12 kDa		0.1	0	0.1	1.4	1.7	1.5	0	0.4	0.7	-0.7	-0.3	-0.2	-0.5	0.1	0.2	-0.6	0.1	0.2	-0.3	-0.4	-0.1	0	0.6	0.4
Trypsin-1 OS=Homo sapiens GN=PRSS1 PE=1 SV=1	TRY1_HUMAN	27 kDa		-0.1	-0.1	-0.1	-0.2	0	-0.1	-0.5	-0.1	-0.6	-0.6	-0.5	-0.6	-0.4	0.2	-0.6	-0.3	-0.3	-0.4	-0.1	0.5	-0.2	0.2	0.6	0.1
Aspartate aminotransferase, cytoplasmic OS=Homo sapiens GN=GOT1 PE=1 SV=3	AATC_HUMAN	46 kDa	TRUE	0	0	0	0.4	0.4	0.3	0.5	0.5	0.3	0	-0.2	0.4	0.7	0.5	0.8	0.5	0.1	0.5	0	0	0	0.3	0.4	0.3
Aggrecan core protein OS=Homo sapiens GN=ACAN PE=1 SV=2	PGCA_HUMAN	250 kDa		0	0	0	-0.1	-0.8	-0.6	0.5	0.2	0.6	-0.3	-0.5	0	0	-0.2	-0.1	-0.2	-0.3	-0.1	0.1	-0.4	0.2	-0.1	-0.1	0
T-cell immunomodulatory protein OS=Homo sapiens GN=ITFG1 PE=1 SV=1	TIP_HUMAN	68 kDa		0	0	0	-0.4	-0.2	0.3	0.8	0.8	1	-0.1	0	-0.2	-0.1	0.3	0.4	0.5	0.4	0.2	0	0.3	0.1	0.4	0.9	0.2
Myocilin OS=Homo sapiens GN=MYOC PE=1 SV=2	MYOC_HUMAN	57 kDa		0.1	-0.1	-0.1	-2.8	-1	-0.9	-1.1	-0.8	-1.6	-0.9	-0.2	-1.6	-1	-0.4	-2.4	-1	-0.5	-2	-0.6	-0.6	-3.1	-1.2	-0.6	-3.1
Putative phospholipase B-like 2 OS=Homo sapiens GN=PLBD2 PE=1 SV=2	PLBL2_HUMAN	65 kDa		0	0	0	-0.3	-0.1	-0.6	-0.1	-0.1	0.1	-0.7	0.1	-0.2	0.3	0.1	0.4	0.1	0	0	-0.1	0.1	0.2	-0.4	-0.2	-0.2
CD5 antigen-like OS=Homo sapiens GN=CD5L PE=1 SV=1	CD5L_HUMAN	38 kDa		0	0	0	-0.6	-0.3	-0.2	-0.5	-0.4	-0.3	0	-0.1	-0.1	-0.4	-0.1	-0.2	-0.5	-0.3	-1	0.3	0.3	0.1	-0.8	-0.3	-0.9
Inactive tyrosine-protein kinase 7 OS=Homo sapiens GN=PTK7 PE=1 SV=2	PTK7_HUMAN	118 kDa	TRUE	0	0	0	0.1	0.8	-0.1	0.6	0.3	0.4	0.4	0.3	0.7	0.5	0.6	0.4	0.4	0.4	0.2	0.4	0	0.6	0.3	0.3	0.2
N-acetyllactosaminide beta-1,3-N-acetylglucosaminyltransferase OS=Homo sapiens GN=B3GNT1 PE=1 SV=1	B3GN1_HUMAN	47 kDa		0	0	0	-0.1	0.1	0.2	0.4	0.4	0.7	0.2	-0.1	0.3	0.3	0.5	0.7	0.6	0.1	0.5	-0.1	0.2	0.3	0.4	0.3	0.6
Ephrin type-B receptor 6 OS=Homo sapiens GN=EPHB6 PE=1 SV=4	EPHB6_HUMAN	111 kDa		0	0	0	0	-0.1	0.4	0.2	-0.3	0	0.4	-0.3	0.3	0.6	0.6	0.7	0.3	0.1	-0.1	0.3	0.9	0.2	0.3	0.3	0.5
Chloride intracellular channel protein 1 OS=Homo sapiens GN=CLIC1 PE=1 SV=4	CLIC1_HUMAN	27 kDa		0	0	0	-0.4	0.1	0.2	0	0.3	0.1	-0.2	-0.1	-1.6	0.1	0.4	0.3	0.7	0.4	0	-1	0.5	-0.2	0.7	0.8	0.5
Syndecan-4 OS=Homo sapiens GN=SDC4 PE=1 SV=2	SDC4_HUMAN	22 kDa		0	0	0	1.1	1.1	0.5	-0.3	-0.5	0.1	1.9	2.3	2.1	0.1	0	0.6	1	1.5	1.3	0.5	1.2	1	-0.3	-0.4	-0.2
Mucin-20 OS=Homo sapiens GN=MUC20 PE=1 SV=3	MUC20_HUMAN	72 kDa		0	0	0	0.4	0.1	-0.1	-0.7	-0.7	-0.5	-0.5	0.1	0.4	0	0.1	0.3	-0.1	0.1	0.2	-0.2	0.3	0.4	0.7	0.4	0.7
Glutaredoxin-1 OS=Homo sapiens GN=GLRX PE=1 SV=2	GLRX1_HUMAN	12 kDa		0	0	0	-0.7	-0.5	-0.1	0	-0.6	-0.4	-1.2	-0.9	-1.2	-0.3	-0.8	-0.8	0.1	-0.4	-0.1	-0.5	-0.8	-1.2	-1.1	-0.8	-1.2
Dipeptidase 1 OS=Homo sapiens GN=DPEP1 PE=1 SV=3	DPEP1_HUMAN	46 kDa		0	0	0	0.1	-0.1	-0.4	0.2	0.3	0.4	0.3	0.6	0.5	-0.2	0.1	0.2	-0.3	-0.3	-0.1	0.2	0.3	0.4	-0.3	-0.1	0.2
Heparin cofactor 2 OS=Homo sapiens GN=SERPIND1 PE=1 SV=3	HEP2_HUMAN	57 kDa		0	0	0	0.1	0.8	-0.1	-0.4	-0.4	-0.3	-0.3	0.3	-0.3	-0.2	-0.1	-0.3	0.1	0.3	0	-0.2	-0.5	-0.4	-0.3	0.1	0
Cyclic AMP-responsive element-binding protein 3-like protein 3 OS=Homo sapiens GN=CREB3L3 PE=1 SV=2	CR3L3_HUMAN	49 kDa		0	0	0	-0.2	0.3	0	-0.1	-0.1	-0.4	0.4	0.2	0.5	0.3	0.6	0.3	0.2	0.1	0	0.3	0.5	0.3	0.5	0.7	0.2
Apolipoprotein C-III OS=Homo sapiens GN=APOC3 PE=1 SV=1	APOC3_HUMAN	11 kDa		0	0	0	-1.6	-1.2	-1.1	-1	-0.7	-1	-1.3	-1.2	-1.4	-1.9	-1.4	-2.2	-1.4	-1.9	-1.4	-1.2	-1.1	-1	-1.5	-1.3	-1.6
Brevican core protein OS=Homo sapiens GN=BCAN PE=1 SV=2	PGCB_HUMAN	99 kDa		0	0	0	-1.2	-0.6	-2.1	-2.3	-0.9	-1.2	-2.8	-0.9	-1.2	-1.3	-0.1	0	-2.3	-0.5	-0.8	-1.6	-0.5	-1	-2	-0.2	-1.4
Cluster of Alpha-actinin-3 OS=Homo sapiens GN=ACTN3 PE=1 SV=2 (ACTN3_HUMAN)	ACTN3_HUMAN	103 kDa	TRUE	0	No Values	0	0.2	No Values	0.3	0	No Values	-0.3	-0.3	No Values	0	0.1	No Values	-0.3	0	No Values	-0.2	0	No Values	-0.2	0.2	No Values	0.1
EGF-containing fibulin-like extracellular matrix protein 2 OS=Homo sapiens GN=EFEMP2 PE=1 SV=3	FBLN4_HUMAN	49 kDa		0	0	0	0	-0.6	-0.1	-0.3	-0.4	0	-0.2	-0.4	0	-0.4	-0.3	0	-0.3	-0.4	-0.1	0.1	-0.4	0.2	-0.3	-0.4	0.2
Intercellular adhesion molecule 1 OS=Homo sapiens GN=ICAM1 PE=1 SV=2	ICAM1_HUMAN	58 kDa		0	0	0	-0.4	0.3	0	0.9	0.5	0.4	0.1	0.6	-0.2	0.3	0.6	0.3	0	-0.2	-0.1	0.2	0.5	0.1	0.5	0.4	0.1
Peroxiredoxin-2 OS=Homo sapiens GN=PRDX2 PE=1 SV=5	PRDX2_HUMAN	22 kDa		0	0	0	0.5	0.1	0.7	1	0.5	0.8	0.2	-0.8	-0.7	0.6	-0.1	-0.1	0.5	0	0	-0.1	-0.8	-0.2	0.3	0.2	0.1
E3 ubiquitin-protein ligase RNF149 OS=Homo sapiens GN=RNF149 PE=2 SV=2	RN149_HUMAN	43 kDa		0	0	0	0.5	0.6	0.6	0.8	0.8	0.9	0.7	0.3	0.9	0.8	0.5	0.9	0.7	0.5	0.6	-0.1	0	0.1	0.6	0.6	0.9
Soluble calcium-activated nucleotidase 1 OS=Homo sapiens GN=CANT1 PE=1 SV=1	CANT1_HUMAN	45 kDa		0	0	0	0.1	0	0.7	0.8	0.8	0.6	0.4	0.1	0.3	0.6	0.3	0	0.5	0.1	0.4	0.1	0.4	-0.1	0.5	0.4	0.3
Xylosyltransferase 1 OS=Homo sapiens GN=XYLT1 PE=1 SV=1	XYLT1_HUMAN	108 kDa		0	0.1	-0.6	5.3	0.6	0	0.4	0.1	4.5	-0.2	0.9	5.7	0.3	0.2	5.6	0.2	0.6	5.1	0	0.2	4.8	0.1	0.3	4.4
NHL repeat-containing protein 3 OS=Homo sapiens GN=NHLRC3 PE=2 SV=1	NHLC3_HUMAN	38 kDa		0	0	0	-1.1	-1	-0.7	0.2	0.6	0.4	-1.1	-0.7	-1	-0.1	-0.2	-0.4	-0.3	-0.1	-0.2	-0.2	-0.3	-0.4	-0.9	-0.7	-0.9
78 kDa glucose-regulated protein OS=Homo sapiens GN=HSPA5 PE=1 SV=2	GRP78_HUMAN	72 kDa	TRUE	0	0	0	-0.1	0.9	1.3	0.8	0.4	0.9	0.2	-0.5	0.1	0.9	0.2	0.5	0.8	0.4	0.3	0.3	-0.2	-0.3	0.8	0.3	0.4
Laminin subunit alpha-5 OS=Homo sapiens GN=LAMA5 PE=1 SV=8	LAMA5_HUMAN	400 kDa	TRUE	0	-0.1	-0.1	0.5	0.1	0.7	0.9	0.1	0.5	0.3	-0.3	-0.1	0.6	0.1	-0.1	0.8	0.1	0.3	0.6	0.1	0.1	0.7	0.1	0.1
Endoglin OS=Homo sapiens GN=ENG PE=1 SV=2	EGLN_HUMAN	71 kDa	TRUE	0	0	0	0.2	-0.1	0	0.4	0.3	0.3	0.3	0.1	0.9	0.6	0.6	0.5	0.1	0	-0.1	0.6	0	0.4	0.5	0	0
G-protein coupled receptor 56 OS=Homo sapiens GN=GPR56 PE=1 SV=2	GPR56_HUMAN	78 kDa	TRUE	0	0	0	0	-0.2	0.3	0.9	0.5	1.1	-0.1	-0.2	0.1	0.4	0.4	0.6	0	-0.1	0.4	0.8	0.8	1	0.7	0.1	0.4
Multimerin-2 OS=Homo sapiens GN=MMRN2 PE=1 SV=2	MMRN2_HUMAN	104 kDa		0	0	0	-0.3	0.2	0.2	0.1	0.6	0.2	0.6	0.5	0.2	0.8	0.9	0.3	0.5	0.5	0.5	-0.2	0.3	0	0.7	0.7	0.4
Annexin A6 OS=Homo sapiens GN=ANXA6 PE=1 SV=3	ANXA6_HUMAN	76 kDa		0	0	0	-0.3	-0.5	0.1	0	-0.3	-0.5	0.5	-0.8	0	-0.9	-0.3	-0.5	0.4	-0.1	0.1	0.1	-0.1	-0.3	0.5	0.1	-0.3
Ephrin-A1 OS=Homo sapiens GN=EFNA1 PE=1 SV=2	EFNA1_HUMAN	24 kDa		0	0	0	0	0.2	0.6	0.6	0.3	0.1	0.1	-0.1	-0.2	0.6	0.4	0.6	0.5	0.3	0.4	0.3	-0.2	0	0.7	0.4	0.5
Protein NOV homolog OS=Homo sapiens GN=NOV PE=1 SV=1	NOV_HUMAN	39 kDa		0	0	0	0.5	-0.3	-0.1	0.4	-0.2	0.8	0.3	-0.1	0.7	0.7	-0.1	1.1	0.2	-0.1	0.6	0.1	-0.1	0.5	0	-0.2	0.2
Fibroleukin OS=Homo sapiens GN=FGL2 PE=1 SV=1	FGL2_HUMAN	50 kDa		0	0	0	-0.6	-0.2	-0.2	0.3	0.3	0.3	-0.4	-0.2	-1	-0.6	-0.5	-0.5	0.1	0.2	-0.2	-0.6	-0.5	-0.8	-0.2	0	-0.6
Peptidyl-glycine alpha-amidating monooxygenase OS=Homo sapiens GN=PAM PE=1 SV=2	AMD_HUMAN	108 kDa	TRUE	0	0	0	-0.3	-0.4	0.3	0.5	0	-0.4	-0.5	-0.2	-0.2	-0.2	-0.7	-0.4	0.1	0	0.1	0	-0.5	-0.6	0.4	-0.1	-0.3
Low-density lipoprotein receptor OS=Homo sapiens GN=LDLR PE=1 SV=1	LDLR_HUMAN	95 kDa		0	0	0	-0.5	-0.7	-0.6	-0.6	-0.5	-0.5	-0.4	-0.6	-0.1	-0.7	-1.1	-0.6	-0.6	-0.7	-0.5	-0.6	-0.7	-0.4	-0.1	-0.4	-0.3
Alpha-1,6-mannosylglycoprotein 6-beta-N-acetylglucosaminyltransferase A OS=Homo sapiens GN=MGAT5 PE=1 SV=1	MGT5A_HUMAN	85 kDa		0	0	0	-0.9	-0.1	-0.2	0	0.1	0.3	0	-0.3	-0.7	-0.2	-0.2	0	0.2	-0.5	-0.8	-0.5	-0.3	0	0.3	0	-0.1
Cluster of Ig lambda chain V-II region WIN OS=Homo sapiens PE=1 SV=1 (LV209_HUMAN)	LV209_HUMAN	12 kDa	TRUE	-0.1	-0.1	-0.1	0.7	-0.1	-0.5	-1.5	-1.7	-1.3	-0.8	0.4	1.2	-0.4	0.5	1.1	-0.9	-0.4	0	-1.1	-0.7	-0.2	-1.4	-1	-0.3
Slit homolog 1 protein OS=Homo sapiens GN=SLIT1 PE=2 SV=4	SLIT1_HUMAN	168 kDa		0	0	0	-0.3	0	0.2	0.1	0.2	0.2	-0.5	-0.5	-0.2	-0.3	-0.2	-0.1	-0.2	0.1	0	-0.7	-0.6	0	0.2	0	0.3
Cluster of Guanine nucleotide-binding protein G(s) subunit alpha isoforms XLas OS=Homo sapiens GN=GNAS PE=1 SV=2 (GNAS1_HUMAN)	GNAS1_HUMAN	111 kDa	TRUE	No Values	No Values	No Values	No Values	No Values	No Values	No Values	No Values	No Values	No Values	No Values	No Values	No Values	No Values	No Values	No Values	No Values	No Values	No Values	No Values	No Values	No Values	No Values	No Values
Fructose-bisphosphate aldolase A OS=Homo sapiens GN=ALDOA PE=1 SV=2	ALDOA_HUMAN	39 kDa	TRUE	0	0	0	0.5	1	0.8	0.5	0.5	0.4	0	0	0	0.4	-0.1	0.2	0.4	0.1	-0.1	-0.2	0.1	0.2	0.6	0.3	0.1
Ephrin type-B receptor 2 OS=Homo sapiens GN=EPHB2 PE=1 SV=5	EPHB2_HUMAN	117 kDa	TRUE	0	0	0	-0.4	0.3	0	0.8	-0.1	0.5	0.3	0	0.1	0.1	0.5	0.4	-0.4	0.2	0.1	-0.2	-0.3	0.3	0.3	0.1	0.4
Eukaryotic translation initiation factor 6 OS=Homo sapiens GN=EIF6 PE=1 SV=1	IF6_HUMAN	27 kDa	TRUE	0	0	0	0.2	0	-0.1	0	0.1	0.6	0	0.2	0	0.2	0.3	0.4	0.1	0.2	0.4	-0.2	-0.7	0.1	0.1	0	0.1
Neutrophil gelatinase-associated lipocalin OS=Homo sapiens GN=LCN2 PE=1 SV=2	NGAL_HUMAN	23 kDa		-0.1	-0.1	-0.1	1.2	1	1.2	-0.3	-0.7	-0.8	-1	-1.1	-1	0.7	0.8	0.6	-0.7	-0.4	-0.5	-0.3	-0.5	-0.6	0.2	0.3	-0.2
Sialate O-acetylesterase OS=Homo sapiens GN=SIAE PE=1 SV=1	SIAE_HUMAN	58 kDa		0	0	0	-0.1	-0.5	0.3	-0.3	-0.1	0.3	-0.2	-0.4	-0.2	-0.3	-0.1	0.1	0.2	0.2	0.2	-0.1	0.1	0.1	0	0.1	0
Ribonuclease UK114 OS=Homo sapiens GN=HRSP12 PE=1 SV=1	UK114_HUMAN	14 kDa		0	0	0	-0.7	0.1	-0.4	-0.4	0.7	-0.2	-0.8	-1.5	-0.9	-0.4	-0.4	-0.4	-0.3	-0.2	0.1	-0.8	-0.6	-0.9	-0.4	-0.2	-0.2
Plasma alpha-L-fucosidase OS=Homo sapiens GN=FUCA2 PE=1 SV=2	FUCO2_HUMAN	54 kDa		0	0	0	-0.1	-0.3	-0.4	-0.1	-0.3	-0.2	-0.1	-0.1	0.3	-0.5	-0.4	-0.5	-0.2	-0.4	-0.3	-0.7	-0.8	-0.3	-0.1	-0.2	-0.3
Deoxyribonuclease-2-alpha OS=Homo sapiens GN=DNASE2 PE=1 SV=2	DNS2A_HUMAN	40 kDa		0	0	0	0.1	-0.1	-0.3	0	0.2	0	-0.6	-0.2	-0.1	0	0.4	0.5	0.4	0.5	0.6	0.1	0	0	-0.1	0.1	-0.1
Platelet endothelial cell adhesion molecule OS=Homo sapiens GN=PECAM1 PE=1 SV=1	PECA1_HUMAN	83 kDa		0	0	0	0.3	-0.6	0.1	0.9	0.3	0.7	0.6	0.2	0.5	0.5	-0.1	0.6	0.5	0.3	0.2	0.6	0.1	0.5	0.3	-0.2	0.4
Kunitz-type protease inhibitor 1 OS=Homo sapiens GN=SPINT1 PE=1 SV=2	SPIT1_HUMAN	58 kDa		0	0	0	0.4	0	-0.3	0.1	0.6	0.5	0.1	-0.3	0	-0.1	0.4	0	-0.3	-0.4	0	-0.4	0	-0.3	0	0.5	0.2
Hepatocyte growth factor activator OS=Homo sapiens GN=HGFAC PE=1 SV=1	HGFA_HUMAN	71 kDa		0	0	0	0.1	0.2	0.5	0.3	0.9	0.2	0.4	0.8	0.3	1.2	1.2	0.4	0.5	0.8	0	0.5	0.6	0.1	0.6	0.5	0.5
Alpha-N-acetylgalactosaminidase OS=Homo sapiens GN=NAGA PE=1 SV=2	NAGAB_HUMAN	47 kDa		0	0	0	-1.3	-0.8	-1.4	-0.2	0.1	-0.1	-1.4	-0.5	-1.3	-0.6	-0.5	-0.8	-1.1	-0.4	-1	-0.9	-0.6	-0.8	-0.8	-0.7	-0.9
Angiotensin-converting enzyme OS=Homo sapiens GN=ACE PE=1 SV=1	ACE_HUMAN	150 kDa		0	0.1	0.1	1.4	1.3	0.8	0.2	0.5	-0.7	1.4	1.3	1	1	1.4	1.3	1.2	0.9	0.9	0.9	1.1	1	0.8	0.8	-0.1
Matrilin-4 OS=Homo sapiens GN=MATN4 PE=1 SV=3	MATN4_HUMAN	68 kDa	TRUE	0	0	0	-0.5	0.1	0.1	0.6	0.3	0.5	0	-0.6	-0.2	-0.1	-0.6	-0.2	0.3	0.5	0.3	0.3	0.4	0.4	0.6	0.4	0.2
Cluster of Complement factor H-related protein 1 OS=Homo sapiens GN=CFHR1 PE=1 SV=2 (FHR1_HUMAN)	FHR1_HUMAN	38 kDa	TRUE	0	0	0	-1.3	-1.5	-1.4	-1.6	-1.6	-1.1	-1.6	-1.6	-1.2	-1.8	-1.7	-1.3	-1.1	-1.4	-0.9	-0.8	-1	-0.6	-1.3	-1.3	-1
Ig kappa chain V-II region MIL OS=Homo sapiens PE=1 SV=1	KV203_HUMAN	12 kDa		0	-0.1	0	-0.6	0	0.3	-0.3	-0.9	-1.1	-0.4	0.8	-0.4	0.1	0	-0.6	0	0.5	-0.5	0.1	0.6	0.1	-0.7	0.8	-0.8
Furin OS=Homo sapiens GN=FURIN PE=1 SV=2	FURIN_HUMAN	87 kDa	TRUE	-1.2	-0.1	0	-0.2	-0.3	4	3.9	-0.4	0	3.5	-0.7	-0.2	3.8	-0.1	0.2	3.1	-0.3	-0.1	3	-0.4	-0.9	4.1	0.1	0.5
Ephrin type-A receptor 7 OS=Homo sapiens GN=EPHA7 PE=1 SV=3	EPHA7_HUMAN	112 kDa	TRUE	0	0	0	-1.1	-0.7	-0.4	-0.3	-0.1	-0.9	-0.4	-0.3	-0.9	-0.3	0.1	-0.3	-0.4	-0.2	-0.5	-0.6	-0.2	-0.5	-0.2	-0.3	-0.6
Sortilin-related receptor OS=Homo sapiens GN=SORL1 PE=1 SV=2	SORL_HUMAN	248 kDa		0	0	0	0.1	-0.1	0	-0.4	0	0.3	0	-0.2	-0.5	0.2	-0.1	0.1	-0.2	-0.1	0.3	0.2	-0.1	-0.4	0.3	0.4	0.2
Protein S100-A6 OS=Homo sapiens GN=S100A6 PE=1 SV=1	S10A6_HUMAN	10 kDa		0	0	0	0.6	0.4	0.6	1.6	1	1.3	0.3	0	0.2	0.7	0.4	0.3	-0.1	-0.5	-0.1	1	0.5	1	1.2	0.5	0.8
Integral membrane protein 2B OS=Homo sapiens GN=ITM2B PE=1 SV=1	ITM2B_HUMAN	30 kDa		-4.1	-1.5	-0.2	0.9	2.2	4.5	4.2	2.4	1.3	4	1.9	0.1	3.8	2.3	0.9	3.1	2.1	0.1	2.8	2.1	0.5	3.1	2	1.3
Out at first protein homolog OS=Homo sapiens GN=OAF PE=2 SV=1	OAF_HUMAN	31 kDa		-0.1	0	-0.1	-0.1	1.2	0.3	0.3	0.9	-0.4	-0.7	-0.1	-0.5	-0.2	0.2	-0.4	-0.1	0.4	0	-0.4	0.1	-0.4	1.2	1	0.2
Adenosylhomocysteinase OS=Homo sapiens GN=AHCY PE=1 SV=4	SAHH_HUMAN	48 kDa		0	0	0	0	-0.2	0.5	0.7	0.9	0.5	0.3	0.3	-0.1	0.4	0.8	0.4	1	0.6	0.1	-0.6	0.1	0.2	0.2	0.5	0.6
Histone H4 OS=Homo sapiens GN=HIST1H4A PE=1 SV=2	H4_HUMAN	11 kDa		0	0	0	1.4	1.7	1.8	-1	-0.9	-0.8	-0.7	-0.9	-0.3	0.8	1	1	-0.3	-0.1	-0.6	0.3	0.8	0.7	-0.3	-0.3	-0.3
Nicotinate-nucleotide pyrophosphorylase [carboxylating] OS=Homo sapiens GN=QPRT PE=1 SV=3	NADC_HUMAN	31 kDa		0	0	0	-0.4	-0.2	-0.9	-0.7	0.3	0.1	-1.2	-0.4	-0.5	-0.1	0.4	0.4	-1.2	-0.4	-0.4	-1.4	-0.2	-0.5	-1	-0.4	-0.5
Interleukin-1 receptor accessory protein OS=Homo sapiens GN=IL1RAP PE=1 SV=2	IL1AP_HUMAN	65 kDa		0	0	0	-0.6	-0.5	-0.4	-0.6	-0.7	-0.8	-0.5	-0.3	-0.6	-0.5	-0.3	-0.9	-0.4	0	-0.3	-0.6	-0.7	-0.9	-1.1	-0.5	-0.6
Hemoglobin subunit alpha OS=Homo sapiens GN=HBA1 PE=1 SV=2	HBA_HUMAN	15 kDa	TRUE	0	0	0	2.6	2.5	2.6	2.3	2.4	2.6	0.4	0.1	0.4	0.5	0.3	0.7	1.1	0.8	1	0.9	0.6	0.8	0.2	0.2	0.2
Growth arrest-specific protein 1 OS=Homo sapiens GN=GAS1 PE=1 SV=2	GAS1_HUMAN	36 kDa		0	0	0	0.3	0.7	0.6	-0.2	0.7	0.4	0.9	0.4	0.8	0.3	0.4	0.6	0.8	0.8	0.3	0	0.3	0.3	0.5	0.7	0.3
Cluster of Ig heavy chain V-II region NEWM OS=Homo sapiens PE=1 SV=1 (HV207_HUMAN)	HV207_HUMAN	13 kDa	TRUE	No Values	No Values	No Values	No Values	No Values	No Values	No Values	No Values	No Values	No Values	No Values	No Values	No Values	No Values	No Values	No Values	No Values	No Values	No Values	No Values	No Values	No Values	No Values	No Values
Myosin-14 OS=Homo sapiens GN=MYH14 PE=1 SV=2	MYH14_HUMAN	228 kDa	TRUE	-0.1	-0.1	Value Missing	4.2	-0.1	0.6	0	1	4.3	0.3	-4.6	4.6	0.5	0.3	4.8	-0.7	0.3	3.9	-0.2	0.1	4.7	0.5	-4.6	1.2
Cluster of Ras-related protein Rab-5C OS=Homo sapiens GN=RAB5C PE=1 SV=2 (RAB5C_HUMAN)	RAB5C_HUMAN	23 kDa	TRUE	-0.1	0.1	0.1	0.8	1.8	0.5	0.9	1.6	0.8	-0.1	0.7	0	0.6	1.7	1.1	0.5	1.2	0.1	0.2	1.3	0.1	0.6	2.2	1.2
Solute carrier family 12 member 1 OS=Homo sapiens GN=SLC12A1 PE=1 SV=2	S12A1_HUMAN	121 kDa		0	0	0	0.4	0.5	0	0	-0.3	-0.1	-0.3	-0.4	0.3	-0.1	-0.4	0.4	-0.3	0.7	0.2	0.3	0.8	0.3	0.5	1.2	1
SPARC-like protein 1 OS=Homo sapiens GN=SPARCL1 PE=1 SV=2	SPRL1_HUMAN	75 kDa	TRUE	0	0	0	-0.4	0	-0.1	-0.2	-0.1	-0.8	-0.2	0.3	-0.6	-0.5	1.1	-0.5	-0.2	0	-0.6	-0.6	0	-0.8	-0.5	-0.2	-0.9
Connective tissue growth factor OS=Homo sapiens GN=CTGF PE=1 SV=2	CTGF_HUMAN	38 kDa		0	0	0	0.2	0.1	-0.5	-0.1	-0.2	0.1	-0.2	0.2	0.4	-0.4	0.4	0.5	-0.6	0.2	0	0	-0.3	0.3	-0.4	0	0.5
Profilin-1 OS=Homo sapiens GN=PFN1 PE=1 SV=2	PROF1_HUMAN	15 kDa		0	0	0	0.6	1.1	-0.4	0.2	0.4	0.3	-0.8	0.3	-0.1	-0.6	0.2	-0.4	-0.4	0.1	-0.7	-1.1	0.5	-0.3	-0.4	-0.1	-0.5
Retinoic acid receptor responder protein 2 OS=Homo sapiens GN=RARRES2 PE=1 SV=1	RARR2_HUMAN	19 kDa		0	0	0	0	-0.7	-1	-0.2	-0.3	-0.4	-0.6	-0.7	0.1	-0.4	-0.4	0.1	-1.3	-1	-0.9	-0.3	-0.3	-0.2	-0.3	-0.4	-0.5
Erythrocyte band 7 integral membrane protein OS=Homo sapiens GN=STOM PE=1 SV=3	STOM_HUMAN	32 kDa		0	0	0	0.2	-0.4	0.2	-0.4	-0.3	-0.2	-0.5	-1.1	-1.1	0.4	-0.6	-0.2	-0.4	-0.4	-1.3	0.6	-0.4	-0.1	-0.8	-0.8	-0.6
Secretogranin-1 OS=Homo sapiens GN=CHGB PE=1 SV=2	SCG1_HUMAN	78 kDa		0	0	0	-0.1	0	-0.1	-0.2	0.1	0.3	0.3	0.3	0.3	-0.3	-0.6	-0.3	0.3	0.1	0.2	-0.3	-0.1	0	0.1	0.2	0.2
Fatty acid-binding protein, heart OS=Homo sapiens GN=FABP3 PE=1 SV=4	FABPH_HUMAN	15 kDa	TRUE	0	0	0	-0.4	0.1	0	0	0	-0.1	-0.3	-0.5	0	0.3	0.1	0.2	0.4	0.3	0.3	-0.2	-0.4	-0.5	0.6	0.3	0.4
Fatty acid-binding protein, liver OS=Homo sapiens GN=FABP1 PE=1 SV=1	FABPL_HUMAN	14 kDa		0	0	0	-0.3	-0.7	-0.8	-0.8	-0.7	-0.2	-1.2	-1.5	-0.6	-1	-1.2	-0.8	-0.6	-0.8	-0.2	-0.8	-0.7	-0.3	-0.8	-0.6	0.2
Anthrax toxin receptor 1 OS=Homo sapiens GN=ANTXR1 PE=1 SV=2	ANTR1_HUMAN	63 kDa		0	0	0	-1.3	0.1	-0.2	-0.6	-0.1	-1.6	-0.2	-0.2	-0.7	-0.3	-0.3	-1.1	-0.4	-0.1	-0.6	-0.3	-0.5	-1.2	-0.5	-0.1	-1.3
Filamin-B OS=Homo sapiens GN=FLNB PE=1 SV=2	FLNB_HUMAN	278 kDa	TRUE	0	0	0	-0.1	0	0.4	-0.4	0	-0.3	0.1	-0.8	-0.1	0.3	0.4	0	0	0.3	0.4	0	0.4	-0.1	-0.3	0.1	-0.6
Thyrotropin-releasing hormone-degrading ectoenzyme OS=Homo sapiens GN=TRHDE PE=2 SV=1	TRHDE_HUMAN	117 kDa		0	0	0	-0.2	0.5	0.4	0.9	0.4	0.3	0.6	0.1	0.4	0.8	0.1	0.4	0.5	0.3	1.1	0.3	0.3	0.5	1	1.1	0.8
Apolipoprotein A-II OS=Homo sapiens GN=APOA2 PE=1 SV=1	APOA2_HUMAN	11 kDa		0	0	0	0.6	0.4	0.2	-0.2	-0.5	-0.1	-1.1	-0.5	-0.9	-0.6	-0.7	-0.4	-0.3	-0.1	0	-1.1	-0.8	-0.7	-0.7	-0.3	0.2
ADAMTS-like protein 4 OS=Homo sapiens GN=ADAMTSL4 PE=1 SV=2	ATL4_HUMAN	117 kDa		0	0	0	0.1	0.1	0.3	0.5	0.3	0.6	0.9	1	0.8	0.6	0.2	0.1	0.3	0.3	0.1	0.1	0.1	0.1	0.4	0.1	0.5
Lysozyme C OS=Homo sapiens GN=LYZ PE=1 SV=1	LYSC_HUMAN	17 kDa	TRUE	0.1	0	0	0.5	1.7	1.1	0.7	1.1	0.8	1.1	0.3	-0.5	1.2	0.8	0.2	1	-0.1	-0.8	0.8	0.6	0	1	0.4	0
Afamin OS=Homo sapiens GN=AFM PE=1 SV=1	AFAM_HUMAN	69 kDa		0	0	0	-0.1	-0.3	-0.3	-0.4	0	-0.3	-0.6	-0.8	-0.5	-0.3	-0.3	-0.3	-0.1	0.4	0	-0.4	-0.7	-0.4	-0.3	-0.1	-0.1
Trefoil factor 3 OS=Homo sapiens GN=TFF3 PE=1 SV=1	TFF3_HUMAN	9 kDa		0	0	0	-0.2	-0.6	-0.4	-1.3	-1.6	-1.5	-0.4	-0.5	-0.4	-0.3	-1	-0.5	0.4	0.4	0.1	-1.2	-1.4	-1.4	-0.8	-0.8	-0.5
ADAMTS-like protein 2 OS=Homo sapiens GN=ADAMTSL2 PE=1 SV=1	ATL2_HUMAN	105 kDa		0	0	-0.1	0.7	-0.2	0.3	1	-0.2	1.2	0.6	0.4	1.3	1.1	0.8	1.3	0.7	0	0.7	0	0.2	1.1	0.8	-0.3	1.1
G-protein coupled receptor family C group 5 member B OS=Homo sapiens GN=GPRC5B PE=2 SV=2	GPC5B_HUMAN	45 kDa		0	0	0	0.4	0.6	0.1	-0.4	0	-0.3	-0.1	0.2	-0.3	0	0.2	-0.3	0	0	-0.2	0	0	0.1	-0.1	-0.1	-0.1
Deoxyribonucleoside 5'-monophosphate N-glycosidase OS=Homo sapiens GN=RCL PE=1 SV=1	RCL_HUMAN	19 kDa		0	-0.2	-0.1	-1	-0.4	0.4	0.5	0.3	-0.2	0	0.4	-0.9	0.8	0	-0.3	-0.5	-0.2	-0.1	0.8	-0.2	-0.4	-0.4	-0.2	-0.4
Ubiquitin-like modifier-activating enzyme 1 OS=Homo sapiens GN=UBA1 PE=1 SV=3	UBA1_HUMAN	118 kDa		0	0	0	-0.4	0.1	-0.4	-0.3	-0.3	-0.9	-0.5	-0.3	-0.6	-0.2	-0.4	-0.2	-0.1	0.1	0.1	-0.3	-0.7	-0.9	-0.4	-0.2	-0.5
Opioid-binding protein/cell adhesion molecule OS=Homo sapiens GN=OPCML PE=1 SV=1	OPCM_HUMAN	38 kDa	TRUE	0	0	0	-0.1	0.2	0.1	0.8	0.8	0.2	0	0.3	0.1	-0.1	0.4	-0.2	-0.3	0.1	-0.6	0.2	0.2	0.2	0.1	0.4	0.1
Atrial natriuretic peptide receptor 3 OS=Homo sapiens GN=NPR3 PE=1 SV=2	ANPRC_HUMAN	60 kDa		0	0	0	0.7	-0.3	0.2	-0.3	-0.7	0.3	-0.1	-0.3	0	0.6	0.3	0.7	-0.2	-0.3	0.5	0.4	-0.7	1	-1	-0.3	-0.4
Prominin-1 OS=Homo sapiens GN=PROM1 PE=1 SV=1	PROM1_HUMAN	97 kDa		0	0	0	0.1	0.3	-0.2	0	-0.1	0	0.1	0.3	0.1	0	0.6	0.1	-0.1	0.3	0	0.4	0.5	0.4	-0.3	0.5	0.4
Secreted Ly-6/uPAR-related protein 1 OS=Homo sapiens GN=SLURP1 PE=1 SV=2	SLUR1_HUMAN	11 kDa		0	0	0	-1.2	-0.7	-0.5	-1.4	-1.1	-1.9	-1.5	-1.8	-2.4	-0.4	-0.9	-1.2	-0.6	-0.8	-1.8	-1.1	-1.1	-1.1	-1.3	-1.5	-2.1
Tyrosine-protein kinase transmembrane receptor ROR1 OS=Homo sapiens GN=ROR1 PE=1 SV=2	ROR1_HUMAN	104 kDa	TRUE	0	0	0	-0.3	-0.5	0.2	0.5	0	-0.1	-0.1	0.2	0.5	-0.3	-0.1	-0.4	0.2	-0.5	-0.2	0.4	-0.1	-0.1	0	-0.5	-0.4
Isocitrate dehydrogenase [NADP] cytoplasmic OS=Homo sapiens GN=IDH1 PE=1 SV=2	IDHC_HUMAN	47 kDa	TRUE	0	0	0	-0.3	0.1	-0.2	-0.1	0.1	0.1	-0.6	-0.2	0.2	-0.3	0.1	0.1	-0.4	-0.2	-0.3	-0.2	-0.2	-0.1	0.1	0.2	0.5
Neural cell adhesion molecule L1 OS=Homo sapiens GN=L1CAM PE=1 SV=2	L1CAM_HUMAN	140 kDa	TRUE	0.1	0.1	0.1	1.7	-0.5	0.1	0.2	-0.4	1.8	-0.2	0.7	1.5	0	0.2	1.5	-0.5	0.9	1.3	0.2	-0.9	1.6	-0.1	-0.2	1.4
Lambda-crystallin homolog OS=Homo sapiens GN=CRYL1 PE=1 SV=3	CRYL1_HUMAN	35 kDa		0	0	0	-0.7	-0.2	-0.6	0.2	0.5	-0.5	-0.2	0	-1	0.1	0.4	-0.2	-0.1	0.1	-1.6	-0.5	0.1	0	0	0.1	-0.9
Myeloperoxidase OS=Homo sapiens GN=MPO PE=1 SV=1	PERM_HUMAN	84 kDa		0.1	0.1	0.1	1.2	1.4	6.3	4.5	-0.3	-0.5	5.1	-0.8	0.2	5.3	-0.1	0.2	4.4	-1	-0.5	4.4	-0.9	-0.6	4.5	-0.3	0.1
Leukocyte immunoglobulin-like receptor subfamily A member 5 OS=Homo sapiens GN=LILRA5 PE=1 SV=1	LIRA5_HUMAN	33 kDa		-0.1	0	0	-0.3	0.3	0.3	1.3	0.9	0.4	0.7	0.5	0	1.4	1.1	1.2	0.9	1	0.4	1.8	0.8	1	0.8	1	0.5
T-cell antigen CD7 OS=Homo sapiens GN=CD7 PE=1 SV=1	CD7_HUMAN	25 kDa		0	0	0	-0.5	0.3	-0.2	0.2	0.4	1.3	1	1	1.6	0	0.4	0.6	-0.1	-0.2	0.4	0.1	-0.5	-0.2	0.2	0.3	0.6
Proenkephalin-A OS=Homo sapiens GN=PENK PE=1 SV=1	PENK_HUMAN	31 kDa		0	0	0	-0.5	-1.1	-0.9	-1	-1.6	-1.1	0.2	-0.7	-0.5	-1	-1.2	-0.6	-0.6	-1.4	-0.8	-0.6	-1.6	-0.7	0	0.1	-0.3
Apolipoprotein(a) OS=Homo sapiens GN=LPA PE=1 SV=1	APOA_HUMAN	501 kDa		0	0	0	0.6	0.3	0.8	0.9	0.8	0.7	-0.4	-0.4	-0.7	0.5	0.2	0.3	-0.1	0.5	-0.1	0.8	0.5	0.8	0	0.2	-0.2
Cadherin-16 OS=Homo sapiens GN=CDH16 PE=1 SV=1	CAD16_HUMAN	90 kDa		0	0	0	-0.2	0.1	0.9	0.7	0.1	0.2	0.1	-0.9	-0.2	0.5	0.4	0.4	0.1	-0.6	-0.2	0.6	-0.1	0.4	-0.5	-0.9	0.5
Serum amyloid P-component OS=Homo sapiens GN=APCS PE=1 SV=2	SAMP_HUMAN	25 kDa		0	0	0	-0.3	-0.3	-0.3	0	-0.2	-0.5	-0.7	-0.1	-1.4	-0.2	0	-0.7	0.1	0.3	0	-0.4	0.3	-0.5	0.9	1.4	1.2
Histidine-rich glycoprotein OS=Homo sapiens GN=HRG PE=1 SV=1	HRG_HUMAN	60 kDa		0	0	0	0	0.2	-0.7	-0.5	-1.1	-0.6	-0.6	-0.6	-0.3	-0.8	-0.8	-0.4	-0.3	-0.5	-0.2	-1.1	-0.6	-0.3	-0.4	-0.5	-0.6
UPF0764 protein C16orf89 OS=Homo sapiens GN=C16orf89 PE=1 SV=2	CP089_HUMAN	45 kDa	TRUE	0	0	0	-0.3	-0.1	0.3	-0.1	-0.4	0	0	-0.5	-0.6	0.2	0.1	-0.2	0.6	0.6	0.3	0.6	-0.5	-0.6	0	0	-0.3
Charged multivesicular body protein 5 OS=Homo sapiens GN=CHMP5 PE=1 SV=1	CHMP5_HUMAN	25 kDa		0	0	0	0.3	0.4	0.5	0.5	0.5	0.2	0.4	-0.3	0	0.6	0.3	0.7	0.6	0.4	0.4	0.1	0	0.2	0.4	0.4	0.1
Ribonuclease inhibitor OS=Homo sapiens GN=RNH1 PE=1 SV=2	RINI_HUMAN	50 kDa		Value Missing	0	0	-0.2	-0.1	No Values	6.3	-0.2	-0.6	6.6	-0.7	-0.2	No Values	0.1	-0.3	No Values	-0.1	-0.7	No Values	-0.7	-0.5	No Values	-0.5	-0.8
V-set domain-containing T-cell activation inhibitor 1 OS=Homo sapiens GN=VTCN1 PE=1 SV=1	VTCN1_HUMAN	31 kDa		0	0	0	-0.6	-0.2	-0.2	0	-0.2	-0.6	-0.4	-0.8	-0.2	-0.7	-0.6	-1.2	0.2	0	-0.2	-0.6	-0.8	-1.2	0	-0.3	-0.5
Aflatoxin B1 aldehyde reductase member 3 OS=Homo sapiens GN=AKR7A3 PE=1 SV=2	ARK73_HUMAN	37 kDa	TRUE	0	0	0	-0.2	0.5	-0.2	0.2	-0.1	0.2	-0.3	-0.2	-0.9	0	0.6	0.4	-0.4	0	-0.3	-0.3	0	-0.3	0.1	0.1	0.2
Protein unc-45 homolog B OS=Homo sapiens GN=UNC45B PE=2 SV=1	UN45B_HUMAN	104 kDa		0	0	-0.1	-0.4	-0.6	-0.7	0.3	-1.1	-0.3	-1.4	-0.6	-0.4	-0.3	-1.2	0.1	0	0.2	-0.1	-0.4	-0.3	0	-0.6	-0.9	-0.6
Tyrosine-protein kinase transmembrane receptor ROR2 OS=Homo sapiens GN=ROR2 PE=1 SV=2	ROR2_HUMAN	105 kDa	TRUE	0	0	0	0	0	0.2	-0.2	-0.3	-0.2	0.4	0.3	0.1	0.1	0	0.1	0.2	0.1	-0.2	-0.6	-0.2	0.3	-0.1	-0.1	0.1
Cluster of Alpha-2-macroglobulin OS=Homo sapiens GN=A2M PE=1 SV=3 (A2MG_HUMAN)	A2MG_HUMAN	163 kDa	TRUE	0	0	0	0.8	0.8	0.3	-0.3	0	-0.3	-0.6	-0.7	0.2	-0.4	-0.8	-0.4	-0.4	-2.3	0	-0.1	-0.7	-0.4	-0.3	-0.2	0
Transmembrane protease serine 2 OS=Homo sapiens GN=TMPRSS2 PE=1 SV=3	TMPS2_HUMAN	54 kDa		0	0	0	0.2	0.4	0	0.6	0.4	0.4	-0.1	0	0.1	0.8	0.7	0.6	0.2	-0.3	0.2	0	0.1	0.1	0.1	0	0.6
Interleukin-6 receptor subunit beta OS=Homo sapiens GN=IL6ST PE=1 SV=2	IL6RB_HUMAN	104 kDa		0	0	0	-0.6	-0.3	0	0	-0.2	-0.1	-0.2	-0.7	-0.5	-0.1	-0.4	-0.2	0	0.2	-0.6	-0.4	-1.3	-0.2	0.1	0.3	-0.2
Cluster of Heat shock protein HSP 90-alpha OS=Homo sapiens GN=HSP90AA1 PE=1 SV=5 (HS90A_HUMAN)	HS90A_HUMAN	85 kDa	TRUE	No Values	No Values	No Values	No Values	No Values	No Values	No Values	No Values	No Values	No Values	No Values	No Values	No Values	No Values	No Values	No Values	No Values	No Values	No Values	No Values	No Values	No Values	No Values	No Values
Cluster of Aldose reductase OS=Homo sapiens GN=AKR1B1 PE=1 SV=3 (ALDR_HUMAN)	ALDR_HUMAN	36 kDa	TRUE	0	0	0	-0.1	-0.2	-0.5	0	0.2	-0.1	-0.2	-0.3	-0.2	-0.4	-0.1	-0.1	-0.1	0.2	0.3	-0.3	-0.1	-0.1	-0.1	0.1	0.3
V-type proton ATPase subunit S1 OS=Homo sapiens GN=ATP6AP1 PE=1 SV=2	VAS1_HUMAN	52 kDa		0	0	0	0.1	0.3	0.2	-0.6	-1.7	-1.1	0.3	0.1	0.1	0.4	-0.8	-0.3	0.4	0.6	-0.1	0.3	0.7	0.5	0.6	0.1	-0.1
Peroxiredoxin-5, mitochondrial OS=Homo sapiens GN=PRDX5 PE=1 SV=4	PRDX5_HUMAN	22 kDa		0	0	0	-0.5	-0.6	-0.4	-0.1	0.1	0	-0.8	-0.9	-1.1	-0.6	-0.3	-0.1	-0.6	-0.1	-0.4	-1.1	-1.3	-0.1	-0.4	-0.1	-0.2
Lymphocyte function-associated antigen 3 OS=Homo sapiens GN=CD58 PE=1 SV=1	LFA3_HUMAN	28 kDa	TRUE	0	0	0	-0.2	0.1	-0.1	0.6	0.4	0.9	0.1	0	0	0.4	0	0.5	0.3	0	0.1	0.1	0.2	0.3	0.3	0.2	0.4
Angiogenin OS=Homo sapiens GN=ANG PE=1 SV=1	ANGI_HUMAN	17 kDa		0	0	0	-1.6	-1.1	-1.3	-0.4	-0.6	-0.3	-0.7	-0.7	-1.2	-0.6	-1	-1.2	-0.9	-1.2	-1.4	-0.7	-0.6	-0.5	-1	-1.2	-1.4
Ephrin type-B receptor 3 OS=Homo sapiens GN=EPHB3 PE=1 SV=2	EPHB3_HUMAN	110 kDa	TRUE	0	0	0	0	0.3	0.2	0.6	0.6	0.7	-0.6	0.5	-0.1	0.1	0.7	0	0.3	0.5	0.2	-0.1	0.7	0	0.7	0.9	0.3
Fumarylacetoacetase OS=Homo sapiens GN=FAH PE=1 SV=2	FAAA_HUMAN	46 kDa		0	0	0	0.4	0.3	0.3	0.3	0.6	1	-0.1	-0.4	-0.9	0.3	0.4	0.2	0.1	-0.2	0.1	0.2	-0.1	-0.2	0.2	0.3	0.7
Pancreatic secretory granule membrane major glycoprotein GP2 OS=Homo sapiens GN=GP2 PE=2 SV=3	GP2_HUMAN	59 kDa		0	0	0	0.4	0.2	0.9	0.6	0.7	0.8	0.9	0.4	0.5	1.7	0.7	0.9	2.2	0.6	0.5	3.4	0.3	1.6	1.4	1	-0.2
Neutrophil defensin 1 OS=Homo sapiens GN=DEFA1 PE=1 SV=1	DEF1_HUMAN (+1)	10 kDa		0	0	0	2.5	2.5	2.3	-0.1	-0.8	-0.2	-0.5	-0.4	0	-0.2	0.1	0.3	0.2	0.1	0.5	-1	-0.7	-0.5	0.6	0.4	0.7
Acyl-CoA-binding protein OS=Homo sapiens GN=DBI PE=1 SV=2	ACBP_HUMAN	10 kDa	TRUE	0	0	0	0.2	0	0.2	0.6	0.8	0.7	-0.3	-0.4	-0.5	-0.8	-0.5	-0.3	-0.4	-0.8	-0.4	-0.1	0.1	0	-0.4	0.2	0.2
Adenylyl cyclase-associated protein 1 OS=Homo sapiens GN=CAP1 PE=1 SV=5	CAP1_HUMAN	52 kDa		0	0	0	-0.3	0.5	0	0	0.2	0.1	-0.1	0.3	-0.9	0.2	0.4	0.2	0.4	0.2	-0.8	0.2	0.2	0.2	-0.3	0.5	-0.7
Delta-aminolevulinic acid dehydratase OS=Homo sapiens GN=ALAD PE=1 SV=1	HEM2_HUMAN	36 kDa		0	0	0	0.1	0.2	0	0.4	0.4	1.5	0.1	0	1	0.9	0.2	0.9	-0.2	0.3	0.5	0.7	0.6	0.6	0.7	0.1	0.4
Putative sodium-coupled neutral amino acid transporter 10 OS=Homo sapiens GN=SLC38A10 PE=1 SV=2	S38AA_HUMAN	120 kDa		No Values	0	0	-0.2	-0.4	No Values	No Values	-0.9	-0.4	No Values	-1	-0.1	No Values	0	0.1	No Values	1.2	1.3	No Values	-0.8	-0.5	No Values	-0.6	-0.6
Thioredoxin reductase 3 (Fragment) OS=Homo sapiens GN=TXNRD3 PE=1 SV=3	TRXR3_HUMAN	75 kDa		0	0	0	1	0.2	0.3	-0.7	-0.7	-0.7	-0.1	-0.6	-0.4	-0.8	-1.3	-0.6	-0.5	-0.6	0	-0.5	-0.5	-0.2	-0.1	-0.4	0.2
Myomesin-1 OS=Homo sapiens GN=MYOM1 PE=1 SV=2	MYOM1_HUMAN	188 kDa		0	0	0	0	0	-0.1	-0.2	-1	-0.8	-0.1	0	0.5	-0.4	-0.5	0.1	-0.1	0.3	0.2	-0.3	-0.6	0	0.7	0.7	1.1
Ficolin-2 OS=Homo sapiens GN=FCN2 PE=1 SV=2	FCN2_HUMAN	34 kDa		0	0	0	1.8	2.4	1.7	0.8	1	0.8	1.8	2.2	1.7	1.4	1.9	1.7	2	2.6	2.2	1.7	2.6	2	1.1	1.1	1.6
Sushi domain-containing protein 5 OS=Homo sapiens GN=SUSD5 PE=1 SV=3	SUSD5_HUMAN	68 kDa		0	0	0	-0.1	-0.2	0.2	0.3	0	-0.1	-0.3	-0.6	-0.2	0	-0.4	0	0.6	0.3	0.1	0.2	0	0.3	0.2	0.1	0.1
Neuroblast differentiation-associated protein AHNAK OS=Homo sapiens GN=AHNAK PE=1 SV=2	AHNK_HUMAN	629 kDa	TRUE	0	0	0	0.1	-0.9	-0.3	-0.1	-1.1	-0.4	-0.1	-0.8	0.3	-0.3	0.2	-0.3	0.2	1	0.1	-0.9	-0.6	-0.4	-0.1	-0.3	0
Neurotrimin OS=Homo sapiens GN=NTM PE=1 SV=1	NTRI_HUMAN	38 kDa	TRUE	0	0	0	0.1	-0.2	6.6	6.6	-0.4	0.2	6.6	0.1	0.2	6.6	0	0.2	6.6	-0.1	-0.1	6.6	-0.1	-0.1	6.6	-0.2	-0.1
Annexin A2 OS=Homo sapiens GN=ANXA2 PE=1 SV=2	ANXA2_HUMAN	39 kDa		0	0	0	1.7	2.3	1.7	0.1	0.3	-0.3	-0.1	0.2	-0.3	0.4	0.3	0	0	0.3	-0.3	0.7	-0.2	-0.4	-0.1	0.3	-0.6
Natural cytotoxicity triggering receptor 3 ligand 1 OS=Homo sapiens GN=NCR3LG1 PE=1 SV=1	NR3L1_HUMAN	51 kDa		0	0	0	-0.7	0	0	-0.1	-0.3	0.1	-0.2	0.5	-0.2	-0.7	-0.1	-0.4	-0.4	0	-0.4	0.1	-0.2	-0.5	-0.3	0.1	-0.2
Solute carrier family 12 member 3 OS=Homo sapiens GN=SLC12A3 PE=1 SV=3	S12A3_HUMAN	113 kDa		0	0	0	-0.1	-0.2	-1	-0.9	-0.3	-0.2	-0.5	0.2	0.1	0.1	0.5	0.7	-0.3	0.2	0.2	0.2	0.1	0.7	-0.8	0.2	0.1
Beta-1,4-galactosyltransferase 1 OS=Homo sapiens GN=B4GALT1 PE=1 SV=5	B4GT1_HUMAN	44 kDa		0	0	0	0.8	-0.1	0	0.5	0.6	0.8	-0.1	-0.8	0.1	0	0.1	-0.4	0	0	0.3	0.3	0.3	0.3	0.1	0.5	0.7
Dystroglycan OS=Homo sapiens GN=DAG1 PE=1 SV=2	DAG1_HUMAN	97 kDa		0	0	0	-0.1	-0.7	0.1	0.2	0	-0.3	-0.3	-0.5	-0.4	0.1	0	0	0.3	0.2	-0.4	0.3	-0.2	0.2	0.1	-0.5	0.1
Discoidin domain-containing receptor 2 OS=Homo sapiens GN=DDR2 PE=1 SV=2	DDR2_HUMAN	97 kDa		0	0	0	-0.1	0.4	0.1	1	0	0.8	-0.4	0.3	-0.1	0.6	0.6	0.5	-0.4	-0.2	0.1	-0.3	0.1	0.2	0.2	-0.1	0.2
Keratin, type II cytoskeletal 8 OS=Homo sapiens GN=KRT8 PE=1 SV=7	K2C8_HUMAN	54 kDa	TRUE	0	0	0	-0.5	-0.1	-0.1	0	-0.4	-0.6	-0.6	0.2	0.1	0.7	0.2	0.5	-0.5	-1	-0.3	-0.7	-0.7	-0.5	-0.4	0	-0.2
Myosin light chain kinase, smooth muscle OS=Homo sapiens GN=MYLK PE=1 SV=4	MYLK_HUMAN	211 kDa		0	0	0	-0.6	-0.4	-0.9	-0.2	-0.2	-0.1	0	-0.2	-0.3	-0.6	0.3	0.1	-0.2	0.1	0.1	-0.6	-1.2	-0.6	-0.5	0.2	-0.1
Nesprin-1 OS=Homo sapiens GN=SYNE1 PE=1 SV=3	SYNE1_HUMAN	1011 kDa	TRUE	No Values	No Values	0	0.2	No Values	No Values	No Values	No Values	0.6	No Values	No Values	0.4	No Values	No Values	0.4	No Values	No Values	0.5	No Values	No Values	0.3	No Values	No Values	0.2
Junctional adhesion molecule C OS=Homo sapiens GN=JAM3 PE=1 SV=1	JAM3_HUMAN	35 kDa		0	0	0	-0.2	-1.1	-0.3	-0.6	-1.2	-0.4	-0.1	-0.8	0.2	-0.3	-1.3	0.2	0	-0.4	0.5	-0.6	-1.4	-0.7	-0.2	-0.7	0.5
Hepatocyte growth factor-like protein OS=Homo sapiens GN=MST1 PE=1 SV=2	HGFL_HUMAN	80 kDa		0	No Values	0	0.1	No Values	0.6	0.4	No Values	-0.7	0.7	No Values	0.3	0.9	No Values	-0.2	0.3	No Values	-0.1	0.7	No Values	-0.7	0.9	No Values	-0.2
Ester hydrolase C11orf54 OS=Homo sapiens GN=C11orf54 PE=1 SV=1	CK054_HUMAN	35 kDa		0	0	0	0.2	-0.4	0.7	1.2	0.2	0.7	1	-0.3	-0.2	1	0.2	0.4	0.5	-0.4	0	0.7	-0.1	-0.1	0.4	-0.2	0.2
Tenascin-R OS=Homo sapiens GN=TNR PE=1 SV=3	TENR_HUMAN	150 kDa		-0.1	No Values	0	0.6	No Values	-0.2	-0.4	No Values	0.1	-0.6	No Values	0	-0.4	No Values	0.3	-0.8	No Values	0.7	-0.5	No Values	0.2	-0.2	No Values	0.1
Transaldolase OS=Homo sapiens GN=TALDO1 PE=1 SV=2	TALDO_HUMAN	38 kDa		-0.1	-0.1	-0.1	1.2	3.3	6.1	5.2	2.9	1	-0.1	1.4	-4	4.3	2.5	0.7	2.7	1.8	-0.7	2	-2.1	-1.2	2.1	1.4	1.1
Collagen alpha-1(III) chain OS=Homo sapiens GN=COL3A1 PE=1 SV=4	CO3A1_HUMAN	139 kDa		-0.1	0	0	-0.5	-1	0	-0.3	-1.6	-1	0	-1.4	-0.1	0.3	-0.6	0	0.3	0.8	0.4	-0.6	-1.1	-0.4	0	-1.6	-1.4
Matrilysin OS=Homo sapiens GN=MMP7 PE=1 SV=1	MMP7_HUMAN	30 kDa		0	0	0	-0.5	0	-0.4	0	0.7	0.2	-0.7	0.1	0.4	-0.4	-0.1	0.3	-0.2	-0.2	-0.2	-0.9	-0.1	-0.4	-0.2	0.3	0.4
Junctional adhesion molecule-like OS=Homo sapiens GN=AMICA1 PE=1 SV=1	JAML1_HUMAN	44 kDa		-3.7	0	0	-0.4	-0.5	2.7	-0.1	-1.3	-1.2	2.5	-0.6	-0.3	3	-0.8	-0.9	2.5	-1.1	-0.5	2.2	-0.4	-0.7	2.4	-1.4	-1.3
Beta-mannosidase OS=Homo sapiens GN=MANBA PE=1 SV=3	MANBA_HUMAN	101 kDa		0	0	0	0.5	-0.7	0.1	0.2	0.1	0.3	0.4	-4.2	0	-0.2	0.7	0.1	-0.1	-4.3	0.3	-0.3	-0.6	-0.1	-0.1	0.4	-0.3
Ig kappa chain V-I region DEE OS=Homo sapiens PE=1 SV=1	KV105_HUMAN	12 kDa	TRUE	0	No Values	0	-1.1	No Values	0.8	0.6	No Values	0	1.3	No Values	-1.1	0.1	No Values	-0.6	0.1	No Values	-0.3	-0.4	No Values	-0.6	-0.1	No Values	0.8
14 kDa phosphohistidine phosphatase OS=Homo sapiens GN=PHPT1 PE=1 SV=1	PHP14_HUMAN	14 kDa		0	0	0	0	-0.5	-0.3	-1.6	-1.2	0	-0.2	0.2	0.3	-0.9	-0.7	-0.5	0	0.2	0.6	-0.2	0.2	0	-0.3	-0.1	-0.3
Phosphatidylcholine-sterol acyltransferase OS=Homo sapiens GN=LCAT PE=1 SV=1	LCAT_HUMAN	50 kDa	TRUE	0	0	0	-0.5	-0.4	-0.1	0	0	0	-0.1	-0.7	-0.1	0.2	0.1	-0.2	0	-0.1	0	0	-0.6	-0.2	0.1	0.1	0
Urokinase plasminogen activator surface receptor OS=Homo sapiens GN=PLAUR PE=1 SV=1	UPAR_HUMAN	37 kDa		0	0	0	-0.1	-0.7	0.1	0.4	0.3	0.3	0.4	0.7	-0.4	0.4	0.4	0.2	0.1	-0.2	-0.3	0	0.3	-0.2	-0.1	-0.2	0
Follistatin-related protein 1 OS=Homo sapiens GN=FSTL1 PE=1 SV=1	FSTL1_HUMAN	35 kDa	TRUE	0	0	-0.1	0.5	0.3	-0.4	0.1	0.4	0.6	-0.4	0.3	0.6	-0.7	-0.2	0.2	0.4	1	1.1	0.1	0.1	0.7	-0.2	0.1	0.4
N(G),N(G)-dimethylarginine dimethylaminohydrolase 1 OS=Homo sapiens GN=DDAH1 PE=1 SV=3	DDAH1_HUMAN	31 kDa		0	0	0	-0.7	-0.5	-0.7	-0.2	0	-0.1	-0.5	-0.6	-0.3	0.2	0.7	-0.4	-0.5	0	-0.6	-0.1	-0.1	0.1	-0.1	0	-0.2
Delta and Notch-like epidermal growth factor-related receptor OS=Homo sapiens GN=DNER PE=1 SV=1	DNER_HUMAN	78 kDa		0	0	0	-0.3	-0.7	-0.4	0.3	0.5	0.4	0.2	0.3	-0.1	0.1	-0.3	0.3	-0.6	-0.6	-0.2	-0.3	0.2	-0.2	0.7	0	0.1
Lipocalin-1 OS=Homo sapiens GN=LCN1 PE=1 SV=1	LCN1_HUMAN	19 kDa		0	0	0	-1.1	-0.5	-0.5	-1.8	-0.8	-1.3	-1.3	-0.7	-1.4	-0.5	-0.8	-1	-1.8	-0.6	-1.7	-1.2	-0.8	-1.5	-1.4	-0.9	-1.5
Na(+)/H(+) exchange regulatory cofactor NHE-RF1 OS=Homo sapiens GN=SLC9A3R1 PE=1 SV=4	NHRF1_HUMAN	39 kDa	TRUE	0	No Values	0	-0.4	No Values	-0.1	-0.4	No Values	-0.3	-0.7	No Values	-0.1	-0.6	No Values	-0.7	-0.7	No Values	-0.6	-0.1	No Values	-0.2	-0.1	No Values	-0.2
Receptor-type tyrosine-protein phosphatase-like N OS=Homo sapiens GN=PTPRN PE=1 SV=1	PTPRN_HUMAN	106 kDa		0	0	0	0.2	0.3	0.5	0.8	0.8	1.1	0.8	1	0.5	0.7	0.1	0.1	-0.1	-0.4	-0.7	0.3	0.2	0.5	0.1	0.1	-0.5
Protein disulfide-isomerase OS=Homo sapiens GN=P4HB PE=1 SV=3	PDIA1_HUMAN	57 kDa		0.1	0	0	0.3	1.3	2.5	1.7	0.7	0.2	1.9	0.5	0.3	0.7	-0.4	-1	0.3	-0.2	0.2	1.3	0.1	-0.3	1.4	0.1	0
Lipoprotein lipase OS=Homo sapiens GN=LPL PE=1 SV=1	LIPL_HUMAN	53 kDa		0	0	0	0.1	0	-0.3	-0.2	-0.3	0.2	-0.7	-0.4	0.1	0.3	-0.5	-0.1	-0.2	-0.1	-0.1	-0.7	-0.3	-0.2	0.1	0.1	0.3
Complement factor H OS=Homo sapiens GN=CFH PE=1 SV=4	CFAH_HUMAN	139 kDa	TRUE	0	0	No Values	No Values	0	0.2	0.2	0.1	No Values	0.1	0.1	No Values	0.2	0.1	No Values	-0.2	0.1	No Values	0.2	-0.1	No Values	-0.1	-0.2	No Values
Glycoprotein integral membrane protein 1 OS=Homo sapiens GN=GINM1 PE=2 SV=1	GINM1_HUMAN	37 kDa		0	0	0	-0.2	-0.3	-0.1	1	0.5	0.1	0.6	0.1	0	-0.3	0	0.2	0.3	0.5	0.1	0.2	-0.1	-0.1	0.3	0.2	-0.2
Galectin-3 OS=Homo sapiens GN=LGALS3 PE=1 SV=5	LEG3_HUMAN	26 kDa		0	0	0	-0.1	0.2	0.1	0.6	0.8	0.7	-0.3	-0.1	-0.6	0.7	-0.2	0	-0.1	0.4	-0.6	0.1	0.2	0.1	0.3	0.9	0
Laminin subunit alpha-4 OS=Homo sapiens GN=LAMA4 PE=1 SV=4	LAMA4_HUMAN	203 kDa		0	0	0	0	-0.4	-0.4	0.2	0.2	-0.1	0.3	0.2	0	0.5	0.4	-0.5	0.4	0	0.3	-0.2	-0.4	0.6	0.1	0.1	0.3
Bifunctional ATP-dependent dihydroxyacetone kinase/FAD-AMP lyase (cyclizing) OS=Homo sapiens GN=DAK PE=1 SV=2	DHAK_HUMAN	59 kDa		0	0	0	0.9	0.7	0.2	0	0.2	0.1	-0.2	-0.2	-0.2	-0.6	-0.5	0.1	0.5	0.7	0.5	0	-0.2	-0.1	0.5	0.6	0.2
ProSAAS OS=Homo sapiens GN=PCSK1N PE=1 SV=1	PCSK1_HUMAN	27 kDa		0	0	0	1.2	0.3	0	0	0.1	0.8	-0.1	-0.4	0.8	0.2	-0.1	0.7	0.1	0.6	0.4	0.4	-0.1	1	0	-0.1	No Values
Syntenin-1 OS=Homo sapiens GN=SDCBP PE=1 SV=1	SDCB1_HUMAN	32 kDa		0	0	0	0.5	0.3	0.1	0.6	0.2	0.4	-0.2	-0.2	-0.1	0.6	0.3	0.3	-0.6	0	0.6	0.3	0.4	0.3	0	0.1	0.4
Cystatin-B OS=Homo sapiens GN=CSTB PE=1 SV=2	CYTB_HUMAN	11 kDa		0	0	0	2.4	3.2	2.4	1.2	1.9	0.9	0.8	-0.5	0.1	1.2	1.8	0.7	0.3	0.8	0.3	1.3	1.2	0.3	0.5	0.6	0.5
Platelet glycoprotein Ib alpha chain OS=Homo sapiens GN=GP1BA PE=1 SV=1	GP1BA_HUMAN	69 kDa		0	0	0	-0.5	-1.2	-1.4	-1.7	-1.1	-1.4	-0.9	-0.7	-1.1	-1.1	-1	-0.9	-0.3	-0.9	-0.6	-0.5	-0.5	-0.8	-1.3	-1.4	-1
Atrial natriuretic peptide receptor 1 OS=Homo sapiens GN=NPR1 PE=1 SV=1	ANPRA_HUMAN	119 kDa		0	0.2	No Values	No Values	0.6	-0.6	-0.9	-0.3	No Values	-0.3	0.9	No Values	-0.9	0.5	No Values	-0.8	0.1	No Values	-0.6	0.4	No Values	-1.3	0.3	No Values
Ig kappa chain V-I region BAN OS=Homo sapiens PE=1 SV=1	KV122_HUMAN	12 kDa	TRUE	0	0	0	-0.1	-0.4	-0.2	-0.9	-0.4	-1.2	0.2	0.5	0.8	-0.1	0	0.1	-0.5	0.1	0	0.1	0	0.2	-0.2	-0.5	-0.4
Type 2 lactosamine alpha-2,3-sialyltransferase OS=Homo sapiens GN=ST3GAL6 PE=1 SV=1	SIA10_HUMAN	38 kDa		Value Missing	No Values	-0.1	-0.2	No Values	No Values	6.4	No Values	0	5	No Values	-0.1	6.4	No Values	-0.1	5.9	No Values	-0.1	5.9	No Values	-0.1	5.9	No Values	0.3
EH domain-containing protein 1 OS=Homo sapiens GN=EHD1 PE=1 SV=2	EHD1_HUMAN	61 kDa		0	0	0	0	0.8	1.1	0	0.4	-0.4	0.6	-5.5	-0.4	0.2	-0.1	0	0.6	0.6	0.1	0	-0.4	-0.8	0.4	0.4	-0.3
Latrophilin-1 OS=Homo sapiens GN=LPHN1 PE=1 SV=1	LPHN1_HUMAN	163 kDa		0	0	0	-0.1	-0.2	0.7	-0.1	0.4	0.4	0	-0.1	0.3	0.1	0.8	0.8	-0.3	-0.1	0.3	0.7	0.3	-0.1	-0.3	0.5	-0.5
Semaphorin-5A OS=Homo sapiens GN=SEMA5A PE=1 SV=3	SEM5A_HUMAN	121 kDa		No Values	0	0	0.2	1.9	No Values	No Values	1.7	0.3	No Values	2	0.4	No Values	1.2	0.2	No Values	2.1	0.7	No Values	0	0	No Values	0.2	-0.1
Gamma-glutamyltransferase 6 OS=Homo sapiens GN=GGT6 PE=2 SV=2	GGT6_HUMAN	51 kDa		0.1	0	0	-0.2	0.4	0.8	0.8	1.1	0.3	1	-0.4	-0.3	0.9	-0.2	0.4	1	0	0.2	0.7	0.1	0	1	0.2	0.1
Tumor necrosis factor receptor superfamily member 16 OS=Homo sapiens GN=NGFR PE=1 SV=1	TNR16_HUMAN	45 kDa		0	0	0	0.3	0.1	0.4	1.5	1.4	1.4	0.3	0.2	0.7	0.6	0.3	0.8	0.2	0	0.3	0.8	0.4	0.9	0.7	0.9	1
Rho-related GTP-binding protein RhoC OS=Homo sapiens GN=RHOC PE=1 SV=1	RHOC_HUMAN	22 kDa		0	0	0	-0.2	-0.2	0.5	1	0.1	-0.2	0.1	-0.4	-0.4	1	0.4	0.1	0	-0.4	-0.4	0.2	-0.6	-0.2	0.9	0.1	-0.5
Cholesteryl ester transfer protein OS=Homo sapiens GN=CETP PE=1 SV=2	CETP_HUMAN	55 kDa		0	0	0	-0.3	0.2	-0.9	-1.4	-1	-2.1	-0.9	-0.1	-0.5	-0.4	0.5	-0.1	-0.6	-0.2	-0.7	-1.6	-0.1	-0.5	-1.5	-0.5	-1.2
Cornulin OS=Homo sapiens GN=CRNN PE=1 SV=1	CRNN_HUMAN	54 kDa		0	No Values	0	2.9	No Values	2.4	0.4	No Values	0.7	0.4	No Values	0.7	0.9	No Values	0.9	0.6	No Values	0.1	-0.1	No Values	0.2	0.1	No Values	0.8
Protein sidekick-1 OS=Homo sapiens GN=SDK1 PE=1 SV=3	SDK1_HUMAN	242 kDa	TRUE	0	0	0	0.5	-0.9	-0.5	0.5	0.8	0.4	0.6	-0.9	0.6	-0.3	0.1	0.7	0	0.3	1	-0.2	-0.5	0	0	0.3	0.6
Ig heavy chain V-III region VH26 OS=Homo sapiens PE=1 SV=1	HV303_HUMAN	13 kDa	TRUE	0	0	0	0.2	0	-0.1	0	-0.1	-0.1	-0.1	0.1	0.3	0.1	0	0.3	0.2	0.2	1	0	-0.5	-0.4	-0.5	0.2	0.9
Peptidase inhibitor 15 OS=Homo sapiens GN=PI15 PE=1 SV=1	PI15_HUMAN	29 kDa		0	0	0	0.3	0.6	0.5	1.1	0.9	1	-0.3	0	-0.1	0.2	0.3	-0.2	0.4	-0.2	0.2	0.2	0.2	0.3	0.1	0.1	0.1
V-type proton ATPase catalytic subunit A OS=Homo sapiens GN=ATP6V1A PE=1 SV=2	VATA_HUMAN	68 kDa		0	0	0	0.1	0.1	-0.3	-0.8	0.4	-0.3	0.1	-0.4	0.3	-0.3	0.6	0	0.4	-0.2	-0.2	0	0.4	-0.1	-0.4	0.1	-0.3
Glypican-1 OS=Homo sapiens GN=GPC1 PE=1 SV=2	GPC1_HUMAN	62 kDa	TRUE	0	0	0	0.8	0.8	0.7	0.6	0.5	0.8	1.7	0.9	1.1	1	0.7	1.4	0.7	0.8	1.1	0.7	0.5	1.2	0.6	-0.7	-1
Epidermal growth factor receptor OS=Homo sapiens GN=EGFR PE=1 SV=2	EGFR_HUMAN	134 kDa	TRUE	0	0.1	0	-0.8	0.3	-0.1	0.4	0.3	-0.3	0.5	0.3	-0.4	0.5	0.4	-0.3	0.4	-0.2	-0.1	0.9	0.7	0.2	0.5	0.2	-1.4
Frizzled-8 OS=Homo sapiens GN=FZD8 PE=1 SV=1	FZD8_HUMAN	73 kDa		0	0	No Values	No Values	0	-0.1	0.7	0	No Values	0.3	0.3	No Values	0.3	0.5	No Values	0.4	0.3	No Values	0.5	0.1	No Values	0.7	0.6	No Values
CMRF35-like molecule 9 OS=Homo sapiens GN=CD300LG PE=1 SV=2	CLM9_HUMAN	36 kDa		No Values	0	0.1	2.5	2.1	No Values	No Values	1.4	0.9	No Values	0.6	0.8	No Values	3.2	4.2	No Values	1.1	4.3	No Values	3	3.2	No Values	1	1.8
Ubiquitin-conjugating enzyme E2 variant 3 OS=Homo sapiens GN=UEVLD PE=1 SV=2	UEVLD_HUMAN	52 kDa		0	0	0	0.5	-0.9	0.1	0.2	-1.7	-0.1	0.6	-1	0.3	0	-0.9	-0.3	0.8	-0.8	1.2	-0.2	-0.8	0.4	1.4	0	1
Myeloid cell surface antigen CD33 OS=Homo sapiens GN=CD33 PE=1 SV=2	CD33_HUMAN	40 kDa		0	0	0	0.4	0.4	0.8	0.3	0.2	0.2	1	1	0.7	0.8	1.2	1.5	0.2	0.6	0.4	0.8	0.1	-0.1	0.5	0.6	0.9
Ig heavy chain V-I region EU OS=Homo sapiens PE=1 SV=1	HV101_HUMAN	12 kDa		0	0	0	0.1	-0.6	0.2	0.1	-0.7	-0.3	0.1	-0.5	0.1	-0.5	-0.8	-0.4	-0.2	-0.5	-0.1	-0.4	-0.9	-0.4	-0.2	-0.3	-0.3
Calnexin OS=Homo sapiens GN=CANX PE=1 SV=2	CALX_HUMAN	68 kDa		0	0	0	-1	-0.5	-0.7	-2.1	-1.2	-0.9	-1.3	0	-1.2	-2.9	-0.6	-1.1	-0.7	-0.1	-1.4	-1.7	-0.3	-1	-1.5	-0.4	-1.2
Poliovirus receptor-related protein 1 OS=Homo sapiens GN=PVRL1 PE=1 SV=3	PVRL1_HUMAN	57 kDa		0	0	0	-0.2	0.2	-1	1.1	0.4	1.4	-0.7	0.7	0.7	-0.1	0.6	0.6	0.6	-0.6	0.3	0.5	0.5	0.5	-0.2	-0.2	0.9
C-type lectin domain family 7 member A OS=Homo sapiens GN=CLEC7A PE=1 SV=1	CLC7A_HUMAN	28 kDa		0	0	0	0.1	-0.5	0.1	0.8	0.5	0.9	0.2	0.5	0.9	0.2	0.1	0.7	0.6	-0.1	1	0.2	-0.2	0.2	-0.6	-0.5	0.4
Poliovirus receptor-related protein 3 OS=Homo sapiens GN=PVRL3 PE=1 SV=1	PVRL3_HUMAN	61 kDa	TRUE	0	0	0	0	0.4	0.1	0.5	0.6	0.9	0.3	0.5	1.1	0.3	0.4	0.8	0.4	0.2	0.6	-0.2	-0.1	-0.2	0.5	0.3	0.6
Integrin alpha-7 OS=Homo sapiens GN=ITGA7 PE=1 SV=3	ITA7_HUMAN	129 kDa		0	0	0	1.9	-0.5	-0.2	-1.5	-0.7	0.8	-0.1	-0.5	0.1	0.5	-0.4	1.2	1.4	0.3	4	-0.7	-1	3.2	-0.6	-0.5	0.7
Gamma-glutamylaminecyclotransferase OS=Homo sapiens GN=A2LD1 PE=1 SV=2	A2LD1_HUMAN	17 kDa		-0.8	0	0	-0.1	-1.9	3.8	3.6	2.8	0.8	3.5	0.8	0	4	2.6	0.4	3.8	0	0.1	3.4	1.8	0.1	3.8	2.9	0.3
Ig lambda chain V-III region SH OS=Homo sapiens PE=1 SV=1	LV301_HUMAN	11 kDa	TRUE	0	0	0	0	-0.1	0.6	0.2	-0.2	-0.3	1.1	0.1	0.4	1.4	-0.8	0.3	0.7	0.1	0.1	0.7	-0.6	0	-0.1	-0.3	-0.5
Small proline-rich protein 2A OS=Homo sapiens GN=SPRR2A PE=2 SV=1	SPR2A_HUMAN (+4)	8 kDa		0	0	0	3.7	5.6	4.8	-0.4	0.9	0.6	1.3	1.4	0.5	-0.1	0.7	-0.1	0.5	1.8	0.5	0.5	0.5	-0.7	0.5	1.1	0
Tumor susceptibility gene 101 protein OS=Homo sapiens GN=TSG101 PE=1 SV=2	TS101_HUMAN	44 kDa		0	0	0	0.2	0.6	0.8	0.7	-0.2	0.5	0.6	-0.2	-0.2	0.7	0	0	0.8	0.4	0.3	0.2	-0.2	0.2	1.2	0.7	0.3
Liver-expressed antimicrobial peptide 2 OS=Homo sapiens GN=LEAP2 PE=1 SV=1	LEAP2_HUMAN	9 kDa		0	0	0	0.3	0.3	0.1	-2.3	-0.1	-0.8	-0.1	0.8	0.4	0.1	0.9	0.4	-0.2	0	0.1	-0.3	-0.2	-0.1	-0.2	-0.3	-0.6
Formimidoyltransferase-cyclodeaminase OS=Homo sapiens GN=FTCD PE=1 SV=2	FTCD_HUMAN	59 kDa		0	0	0	0.1	-0.3	0.5	0.3	-0.4	-0.7	1.5	-0.3	0	1.1	-0.5	0.6	1.2	0.6	0	0	-1.8	-0.9	-0.7	-0.2	-1
Crumbs homolog 2 OS=Homo sapiens GN=CRB2 PE=1 SV=2	CRUM2_HUMAN	134 kDa		0	0	0	1	-5.3	0.2	0.6	0.5	1	-0.1	0.3	0.2	0	0.1	1.5	-0.1	0.7	0.2	0	0.2	0.9	0	0.2	0
Thy-1 membrane glycoprotein OS=Homo sapiens GN=THY1 PE=1 SV=2	THY1_HUMAN	18 kDa		0	0	0	-0.3	0.6	-0.6	-1	0.1	-0.8	-0.8	-0.1	-0.3	-0.1	0	-0.3	-0.2	-0.5	-0.2	0.2	0.3	0	-0.8	-0.3	-0.3
Annexin A4 OS=Homo sapiens GN=ANXA4 PE=1 SV=4	ANXA4_HUMAN	36 kDa		0	0	0	-0.2	-0.8	0.2	-0.4	-0.6	-0.7	-0.1	-0.4	-0.7	0	-0.1	0	0.1	0.1	-0.3	0	-0.8	-0.8	-0.2	0	0.1
Cell adhesion molecule 2 OS=Homo sapiens GN=CADM2 PE=2 SV=1	CADM2_HUMAN	48 kDa		0.1	No Values	0.1	-0.3	No Values	0.2	0.5	No Values	-0.2	0.9	No Values	0.1	0.4	No Values	-0.7	-0.2	No Values	-0.2	-0.1	No Values	-0.5	0.1	No Values	-0.3
Purine nucleoside phosphorylase OS=Homo sapiens GN=PNP PE=1 SV=2	PNPH_HUMAN	32 kDa	TRUE	No Values	-0.1	0	-0.4	2	No Values	No Values	2.6	-0.3	No Values	1.8	-0.8	No Values	1.7	-0.4	No Values	2.8	-1.1	No Values	2.7	-0.1	No Values	2.1	-1.2
Heat shock 70 kDa protein 1A/1B OS=Homo sapiens GN=HSPA1A PE=1 SV=5	HSP71_HUMAN	70 kDa		Value Missing	0	0	0.4	0	4.1	5.5	1	0.8	3.9	-0.2	0.4	4.6	0.6	0.2	4.5	0.4	0	4.9	-5	0.4	4.1	-0.1	0.1
Target of Nesh-SH3 OS=Homo sapiens GN=ABI3BP PE=1 SV=1	TARSH_HUMAN	119 kDa		No Values	0	0	0.5	1	No Values	No Values	1.2	0.9	No Values	0.9	0.7	No Values	1.2	1	No Values	1.1	0.5	No Values	0.9	0.7	No Values	1.2	0.6
Rho GDP-dissociation inhibitor 1 OS=Homo sapiens GN=ARHGDIA PE=1 SV=3	GDIR1_HUMAN	23 kDa		0	0	0	-0.4	0.5	0.3	0.3	0	0.4	0.2	0.1	-0.6	1.3	0.2	-0.6	-0.3	0.2	-0.4	0.7	0.1	-0.6	0.1	-0.7	-0.4
Glucose-6-phosphate isomerase OS=Homo sapiens GN=GPI PE=1 SV=4	G6PI_HUMAN	63 kDa		0	0	0	-0.3	0.3	-0.2	-0.2	0.5	-0.2	-0.5	0.8	-0.3	-0.2	0.3	-0.5	-0.2	0.9	-0.2	-0.1	0.4	-0.5	-0.5	1	-0.2
Leucine-rich repeat-containing protein 15 OS=Homo sapiens GN=LRRC15 PE=1 SV=2	LRC15_HUMAN	64 kDa		0	0	No Values	No Values	0.1	-0.4	0.1	0.7	No Values	0	0.4	No Values	-0.3	0.8	No Values	0.4	0.3	No Values	0	0.1	No Values	0.3	0.3	No Values
Transmembrane emp24 domain-containing protein 1 OS=Homo sapiens GN=TMED1 PE=1 SV=1	TMED1_HUMAN	25 kDa		No Values	0	0	1.4	0.1	No Values	No Values	-0.2	1.1	No Values	-0.4	1.3	No Values	0.3	1.8	No Values	-0.3	1.2	No Values	0.3	1	No Values	-0.5	1.2
Leucine-rich repeat transmembrane protein FLRT2 OS=Homo sapiens GN=FLRT2 PE=1 SV=1	FLRT2_HUMAN	74 kDa		-0.1	0	0	0.1	-1.5	3.2	3.2	0	0.5	1.8	-0.9	-0.2	2.5	-0.3	0.4	2.6	-0.9	-0.1	2.6	-1.1	0.5	2.7	-0.3	0.1
Fibulin-7 OS=Homo sapiens GN=FBLN7 PE=2 SV=1	FBLN7_HUMAN	47 kDa		0	0	0	-0.4	-0.9	0.1	-0.1	-0.3	-0.3	0	-0.2	0.1	-0.8	-0.9	-0.5	-0.3	0.2	-0.9	-0.6	-1	-0.6	-0.5	-0.6	-0.4
Cochlin OS=Homo sapiens GN=COCH PE=1 SV=1	COCH_HUMAN	59 kDa		0	0	0	-0.5	0.1	-0.3	-0.6	0	-0.2	-0.3	0.2	-0.4	-1.1	-0.3	-0.8	-0.4	-0.1	-0.4	-0.7	-0.7	-0.5	-0.3	-0.1	-0.1
Serine--tRNA ligase, cytoplasmic OS=Homo sapiens GN=SARS PE=1 SV=3	SYSC_HUMAN	59 kDa		No Values	No Values	0.1	0.3	No Values	No Values	No Values	No Values	-0.6	No Values	No Values	-0.2	No Values	No Values	-0.4	No Values	No Values	0	No Values	No Values	0	No Values	No Values	-0.6
Cadherin-5 OS=Homo sapiens GN=CDH5 PE=1 SV=5	CADH5_HUMAN	88 kDa		0	0	0	-0.5	-1.8	-1	-1.1	-1.3	-0.8	-0.5	-1.1	0	-1.1	-1.3	-0.5	-1	-0.8	-0.5	-0.7	-0.8	-0.3	-1.4	-1.7	-0.9
Complement factor B OS=Homo sapiens GN=CFB PE=1 SV=2	CFAB_HUMAN	86 kDa		0	0	0	0.3	-0.1	0.4	-0.6	-1.1	-0.9	0.1	-0.1	-0.2	0.2	-0.6	-0.1	-0.8	-0.5	-0.4	0.4	-0.2	0.3	-0.1	-0.2	-0.8
Lipopolysaccharide-binding protein OS=Homo sapiens GN=LBP PE=1 SV=3	LBP_HUMAN	53 kDa		-0.1	0	0	0.4	-2.7	1.7	2.3	0.3	0.1	1.5	-2.2	0.6	2.3	-0.6	-1.1	2.2	-0.3	-1.2	2.2	-0.7	0.1	2	-0.2	0.9
Fructose-1,6-bisphosphatase isozyme 2 OS=Homo sapiens GN=FBP2 PE=1 SV=2	F16P2_HUMAN	37 kDa	TRUE	0	0	No Values	No Values	1.2	0.3	0.7	0.5	No Values	0	0.4	No Values	0.2	1.1	No Values	-0.2	0	No Values	-0.3	0.6	No Values	-0.2	0.6	No Values
LIM and SH3 domain protein 1 OS=Homo sapiens GN=LASP1 PE=1 SV=2	LASP1_HUMAN	30 kDa		0.1	0	0	0.2	-0.2	-0.2	0.4	0.2	1.4	0	-3.3	-1.7	0.5	-0.7	0.6	0.7	-5.4	0.4	-0.1	0.4	1.7	0.1	-0.7	0.6
Heme-binding protein 2 OS=Homo sapiens GN=HEBP2 PE=1 SV=1	HEBP2_HUMAN	23 kDa		-0.1	0	0	1.4	0.8	1.3	2	0.9	1	0.8	0.3	0.1	1.7	0.6	0.1	0.9	0.4	1	0.8	0.8	0.4	1	0.2	0.9
ADP-ribosyl cyclase 2 OS=Homo sapiens GN=BST1 PE=1 SV=2	BST1_HUMAN	36 kDa	TRUE	0	0	0	1.7	0.3	0.4	-0.8	-0.4	0.9	0.8	0.9	2.4	1.6	0.1	1.7	0.4	0.3	0.9	-0.1	0.1	1.8	-0.6	-0.5	0.2
Bifunctional epoxide hydrolase 2 OS=Homo sapiens GN=EPHX2 PE=1 SV=2	HYES_HUMAN	63 kDa	TRUE	0	0	0	0.5	0.2	1.1	2.8	0.7	0.8	-1.2	0.3	0.8	1.7	0.1	1.3	1.5	0.8	0.9	0.9	0	1.2	1.3	0.8	-0.3
Rab GDP dissociation inhibitor beta OS=Homo sapiens GN=GDI2 PE=1 SV=2	GDIB_HUMAN	51 kDa		0	0	No Values	No Values	0.1	0	0	-0.3	No Values	0.4	1.5	No Values	0.1	0.4	No Values	0.3	0	No Values	0.1	0.1	No Values	0.2	-0.1	No Values
Multivesicular body subunit 12A OS=Homo sapiens GN=FAM125A PE=1 SV=1	F125A_HUMAN	29 kDa		0	0	0	0.2	-0.1	0.5	0.8	-0.7	0.5	1	-0.3	-0.1	1.4	0.4	1.2	0.6	0.3	1	1.1	0.2	0.5	0.7	-0.4	1
C-type lectin domain family 5 member A OS=Homo sapiens GN=CLEC5A PE=1 SV=1	CLC5A_HUMAN	22 kDa		No Values	0	0	0.1	0.1	No Values	No Values	0.2	1.1	No Values	-0.1	0.2	No Values	0.1	1	No Values	0.2	0.4	No Values	-0.1	0.8	No Values	0.1	0.8
Gamma-butyrobetaine dioxygenase OS=Homo sapiens GN=BBOX1 PE=1 SV=1	BODG_HUMAN	45 kDa		0	No Values	0	0.3	No Values	0.6	0.7	No Values	0.6	-0.6	No Values	-0.6	0.1	No Values	0.1	0.9	No Values	0.3	0.4	No Values	-0.1	-0.2	No Values	0.3
CMRF35-like molecule 2 OS=Homo sapiens GN=CD300E PE=1 SV=2	CLM2_HUMAN	23 kDa		0	0	0	0.1	0.4	1.1	0.7	0.5	0.1	1	0.3	0.1	0.9	0.3	0.5	0.7	0.2	0	0.6	0	0.1	0.4	0.4	0.4
Transcobalamin-2 OS=Homo sapiens GN=TCN2 PE=1 SV=3	TCO2_HUMAN	48 kDa		0	0	0	-0.3	0.3	0.3	0.2	0.6	0	-0.5	0.3	-0.5	0.4	0.5	-0.2	-0.4	0.1	-0.1	0.3	0	0	0.1	0.2	-0.2
Leukocyte immunoglobulin-like receptor subfamily B member 4 OS=Homo sapiens GN=LILRB4 PE=1 SV=3	LIRB4_HUMAN	49 kDa		0	0	0	1.5	0.8	1.4	0.2	1.3	0.6	0.1	0.7	0.4	-0.3	-0.3	-0.2	-0.3	-0.9	0.5	0	1.5	0.3	0.3	0.1	-0.1
4-trimethylaminobutyraldehyde dehydrogenase OS=Homo sapiens GN=ALDH9A1 PE=1 SV=3	AL9A1_HUMAN	54 kDa	TRUE	No Values	0	No Values	No Values	-0.2	No Values	No Values	-0.1	No Values	No Values	0	No Values	No Values	0.6	No Values	No Values	-0.7	No Values	No Values	0.1	No Values	No Values	-0.3	No Values
Probable G-protein coupled receptor 116 OS=Homo sapiens GN=GPR116 PE=1 SV=3	GP116_HUMAN	149 kDa		0	0	No Values	No Values	0.3	-0.1	-0.8	0.3	No Values	-0.4	0	No Values	-0.5	0.1	No Values	0	0.2	No Values	-0.6	0.2	No Values	0.3	0.2	No Values
Antileukoproteinase OS=Homo sapiens GN=SLPI PE=1 SV=2	SLPI_HUMAN	14 kDa		0	No Values	0	1.3	No Values	0.7	0.3	No Values	0.4	0.3	No Values	0.5	0.8	No Values	0.9	0.6	No Values	0.5	0.6	No Values	0.9	0.2	No Values	0.5
Cytoplasmic aconitate hydratase OS=Homo sapiens GN=ACO1 PE=1 SV=3	ACOC_HUMAN	98 kDa		0	No Values	0	-0.2	No Values	0.1	0.3	No Values	0.4	-0.5	No Values	-1.3	0	No Values	-0.8	0.1	No Values	-0.2	-0.4	No Values	-1.1	0.1	No Values	0.2
Phosphatidylethanolamine-binding protein 4 OS=Homo sapiens GN=PEBP4 PE=1 SV=3	PEBP4_HUMAN	26 kDa		0	0	0	0.2	0.3	0.3	0.8	0.4	0.2	0.3	0.1	0	0.2	-0.1	-1	-0.3	0.4	No Values	0.5	0.2	1.4	0.2	-0.3	No Values
Calpain-7 OS=Homo sapiens GN=CAPN7 PE=1 SV=1	CAN7_HUMAN	93 kDa		0	0	0	1.5	-0.1	0	-0.2	-0.6	0.3	0.4	-0.7	0.5	0.7	-0.3	0.9	0.4	-0.6	1.3	-0.3	-0.5	0.3	0.3	-0.4	0.7
Collagen alpha-3(V) chain OS=Homo sapiens GN=COL5A3 PE=1 SV=3	CO5A3_HUMAN	172 kDa	TRUE	0	0	0	1.1	0.9	1.1	0.2	0.9	0.9	1.3	0.6	1.1	1.3	1	0.9	1.1	0.5	0.1	1.3	-0.1	0.3	1.1	0.1	0.4
N-acetylglucosamine-1-phosphotransferase subunit gamma OS=Homo sapiens GN=GNPTG PE=1 SV=1	GNPTG_HUMAN	34 kDa		0	No Values	0	-0.2	No Values	-0.7	-0.4	No Values	0.6	-1.1	No Values	0.5	-0.1	No Values	0.5	-0.5	No Values	0.3	-0.3	No Values	-0.2	0.3	No Values	-0.1
Ras-related protein Rab-11A OS=Homo sapiens GN=RAB11A PE=1 SV=3	RB11A_HUMAN (+1)	24 kDa		0	Value Missing	-0.1	1.7	5.9	0.5	-0.1	5.5	1.5	0.6	6.1	1.8	-0.3	No Values	0.5	0.1	No Values	1.1	0.5	6.5	1.5	-0.9	No Values	0.8
Stabilin-2 OS=Homo sapiens GN=STAB2 PE=1 SV=3	STAB2_HUMAN	277 kDa		0	0	0	0.7	0.1	-0.7	0.4	0.5	0.6	0.2	-0.7	0.2	-0.6	0.1	0.9	0.1	0.3	0.7	0.7	-0.9	0.4	0.2	0.4	1
Ephrin type-A receptor 4 OS=Homo sapiens GN=EPHA4 PE=1 SV=1	EPHA4_HUMAN	110 kDa	TRUE	0	0	0	-0.9	-0.5	0.4	-0.4	-1.3	-0.8	-0.7	-0.5	0	-0.1	0	-0.5	No Values	-0.9	-0.3	0.4	-0.1	-2	0.6	-2.7	-0.9
Sushi, nidogen and EGF-like domain-containing protein 1 OS=Homo sapiens GN=SNED1 PE=1 SV=2	SNED1_HUMAN	152 kDa		0	No Values	0	0.1	No Values	0	-0.5	No Values	-1.1	-0.2	No Values	0	0	No Values	-0.8	0.1	No Values	0	-0.4	No Values	0.1	-0.2	No Values	-0.1
PKHD domain-containing transmembrane protein C17orf101 OS=Homo sapiens GN=C17orf101 PE=2 SV=2	CQ101_HUMAN	36 kDa		0	0	0	0.1	-0.3	-0.6	-1.2	-1.3	-1	-0.6	-0.2	0.6	-0.7	-0.4	0.6	0	0.3	0.4	-0.1	-0.8	0	0.3	-0.5	0
D-3-phosphoglycerate dehydrogenase OS=Homo sapiens GN=PHGDH PE=1 SV=4	SERA_HUMAN	57 kDa		0	No Values	0	0.2	No Values	-1	-0.6	No Values	0.1	-0.4	No Values	0.2	-1.4	No Values	-0.1	-0.1	No Values	0	0.1	No Values	0	-1.8	No Values	-0.1
Heat shock 70 kDa protein 6 OS=Homo sapiens GN=HSPA6 PE=1 SV=2	HSP76_HUMAN	71 kDa	TRUE	No Values	0	No Values	No Values	-0.5	No Values	No Values	-0.1	No Values	No Values	0.5	No Values	No Values	0.2	No Values	No Values	-0.4	No Values	No Values	0.7	No Values	No Values	0.7	No Values
Apolipoprotein C-I OS=Homo sapiens GN=APOC1 PE=1 SV=1	APOC1_HUMAN	9 kDa		0	No Values	0	-0.8	No Values	-1.1	-1.1	No Values	-1	-1.1	No Values	-1	-1.2	No Values	-0.4	-1.1	No Values	-0.9	-1.3	No Values	-1.1	-1.7	No Values	-1.1
Ephrin type-A receptor 1 OS=Homo sapiens GN=EPHA1 PE=1 SV=4	EPHA1_HUMAN	108 kDa	TRUE	No Values	0	No Values	No Values	0.2	No Values	No Values	-0.3	No Values	No Values	0.4	No Values	No Values	0.2	No Values	No Values	0.5	No Values	No Values	-0.2	No Values	No Values	0.1	No Values
T-complex protein 1 subunit zeta OS=Homo sapiens GN=CCT6A PE=1 SV=3	TCPZ_HUMAN	58 kDa		0	0	0	2.7	0	-0.1	-0.8	1.5	0.3	-0.8	-0.4	0	-0.3	1.3	-0.2	-0.4	-0.2	0.5	-0.2	0.8	No Values	-0.1	1	0.3
Mimecan OS=Homo sapiens GN=OGN PE=1 SV=1	MIME_HUMAN	34 kDa		0	0	0	-0.9	-0.7	-0.2	-0.6	-1.2	-0.8	-0.1	-0.8	0.1	0.2	-0.4	-1.1	0	-0.3	-0.1	0	-0.2	-1.1	-0.2	-1	-1
Ras-related protein Rab-7a OS=Homo sapiens GN=RAB7A PE=1 SV=1	RAB7A_HUMAN	23 kDa		0	0	0	-0.3	0.4	-0.5	0.3	0.7	-0.4	-0.4	-0.2	-1.2	0	1.2	-0.4	0.1	0.5	No Values	-0.2	0.9	0	-0.3	0.4	-0.3
15-hydroxyprostaglandin dehydrogenase [NAD(+)] OS=Homo sapiens GN=HPGD PE=1 SV=1	PGDH_HUMAN	29 kDa		0	0	0	0.3	0.7	-0.2	0.1	0.1	-0.1	0.4	0.3	0.2	0.1	-0.3	-0.2	0.7	0.7	-0.2	-0.2	0.4	-0.2	0.5	0.5	0.7
Protein shisa-6 homolog OS=Homo sapiens GN=SHISA6 PE=2 SV=2	SHSA6_HUMAN	56 kDa		No Values	0	No Values	No Values	0.6	No Values	No Values	-0.2	No Values	No Values	0.7	No Values	No Values	0.5	No Values	No Values	0.8	No Values	No Values	0.7	No Values	No Values	1	No Values
Mevalonate kinase OS=Homo sapiens GN=MVK PE=1 SV=1	KIME_HUMAN	42 kDa		0	0	0	-0.3	0	-0.2	0.7	0.6	0.8	0.6	-0.6	-1	0.6	0.5	0.5	0.4	-0.1	0	1	-0.2	-0.2	-0.4	0.2	-0.6
Laminin subunit beta-2 OS=Homo sapiens GN=LAMB2 PE=1 SV=2	LAMB2_HUMAN	196 kDa		No Values	0	No Values	No Values	0.9	No Values	No Values	0.6	No Values	No Values	1.5	No Values	No Values	0.8	No Values	No Values	-0.3	No Values	No Values	-0.1	No Values	No Values	-0.5	No Values
Glutamine-rich protein 2 OS=Homo sapiens GN=QRICH2 PE=2 SV=1	QRIC2_HUMAN	181 kDa		0	No Values	0	-0.2	No Values	-0.5	-0.9	No Values	-1.1	-0.4	No Values	0.1	-0.5	No Values	-0.4	-0.6	No Values	-0.4	-0.4	No Values	-0.6	-0.3	No Values	0
Aldose 1-epimerase OS=Homo sapiens GN=GALM PE=1 SV=1	GALM_HUMAN	38 kDa		0	0	0	-0.8	-1	-0.3	0.2	0.2	0.1	-0.4	-0.3	-0.4	-0.3	0.2	-0.4	-0.4	-0.1	-0.1	-0.2	-0.4	0	0.2	-0.6	-0.3
Cysteine-rich with EGF-like domain protein 1 OS=Homo sapiens GN=CRELD1 PE=1 SV=3	CREL1_HUMAN	45 kDa		0	0	0	-3.3	-0.3	0.4	0.8	0.6	2.2	0.2	-0.2	1.3	No Values	-0.8	1.4	0.3	-1.1	-1.7	0.7	-0.1	0.4	0.3	-0.9	-3.3
Ras-related protein Rab-14 OS=Homo sapiens GN=RAB14 PE=1 SV=4	RAB14_HUMAN	24 kDa		0	0	0	-0.2	0.9	-0.3	0.6	-0.1	-0.1	1.2	1	-0.6	0.3	0.7	-0.2	0.4	0.7	0.1	0	0.8	0.4	0.5	0.7	-0.3
OX-2 membrane glycoprotein OS=Homo sapiens GN=CD200 PE=1 SV=4	OX2G_HUMAN	31 kDa		0	0	0	0	-0.3	0.1	0.1	0.5	1.2	0.2	-0.1	0	0.4	0.5	0.9	0.1	-0.5	0	-0.4	0.3	0.8	-0.3	-0.1	0
Metalloproteinase inhibitor 1 OS=Homo sapiens GN=TIMP1 PE=1 SV=1	TIMP1_HUMAN	23 kDa		0	0.1	0	0.3	-0.6	0.3	0.2	-0.3	0.4	0.2	-0.9	0.4	0	-0.9	-0.4	0.8	0.3	0.6	0.6	0.1	0.1	0.6	-1.4	0.1
Ras-related protein Rab-4B OS=Homo sapiens GN=RAB4B PE=1 SV=1	RAB4B_HUMAN	24 kDa		0.1	0.1	-4.6	2.8	1.7	-0.4	-1.3	0.5	2.7	-0.4	1.4	1.7	0.4	-0.1	3.2	-5.7	0.5	1.8	-1	0.3	3.3	-5.7	0.3	1.4
Choline transporter-like protein 4 OS=Homo sapiens GN=SLC44A4 PE=2 SV=2	CTL4_HUMAN	79 kDa	TRUE	0	0	0	0.1	0.9	0.1	0.2	0.8	0	0.4	0.2	0.1	0	-0.3	0.2	0	-5.6	-0.1	0.8	0.7	0.5	-0.5	0.7	-0.4
Glyoxalase domain-containing protein 4 OS=Homo sapiens GN=GLOD4 PE=1 SV=1	GLOD4_HUMAN	35 kDa		0	0	0	0.1	-0.2	-0.2	-0.6	0.3	0.7	-0.9	-0.4	0.5	-1.5	-0.2	0.9	-6.6	0.2	-0.2	-0.2	0.3	0.5	-1.2	0.4	0.1
Carcinoembryonic antigen-related cell adhesion molecule 8 OS=Homo sapiens GN=CEACAM8 PE=1 SV=2	CEAM8_HUMAN	38 kDa		0	-0.8	No Values	No Values	3.9	No Values	0.3	4.6	No Values	0.4	4.7	No Values	0.7	5.2	No Values	-0.8	4.1	No Values	0.3	4.9	No Values	-0.2	3.9	No Values
Lysosomal thioesterase PPT2 OS=Homo sapiens GN=PPT2 PE=1 SV=4	PPT2_HUMAN	34 kDa		0	No Values	0	0.1	No Values	-0.8	0.2	No Values	1.9	0.7	No Values	1.4	0.3	No Values	1.1	-0.6	No Values	1.2	1	No Values	1.2	0.2	No Values	0.3
Signal peptide, CUB and EGF-like domain-containing protein 2 OS=Homo sapiens GN=SCUBE2 PE=2 SV=2	SCUB2_HUMAN	110 kDa		0	0	No Values	No Values	-0.8	-0.4	-0.2	-0.6	No Values	0.3	-0.5	No Values	-0.5	-0.9	No Values	-0.2	-0.5	No Values	0	-0.4	No Values	0	-1.1	No Values
Protein-glutamine gamma-glutamyltransferase 4 OS=Homo sapiens GN=TGM4 PE=1 SV=2	TGM4_HUMAN	77 kDa		0	No Values	No Values	No Values	No Values	0.4	0	No Values	No Values	1.3	No Values	No Values	0.3	No Values	No Values	0.2	No Values	No Values	0.1	No Values	No Values	-0.2	No Values	No Values
Aromatic-L-amino-acid decarboxylase OS=Homo sapiens GN=DDC PE=1 SV=2	DDC_HUMAN	54 kDa		0	0	0	-0.5	-0.8	-0.5	-1.6	-0.9	0.1	-0.7	-0.4	0	-1.3	0	-1.1	-1	-0.1	-0.2	-0.9	-0.1	0.4	-0.3	-0.2	-0.2
Programmed cell death protein 6 OS=Homo sapiens GN=PDCD6 PE=1 SV=1	PDCD6_HUMAN	22 kDa		0	No Values	0	-0.4	No Values	-5.4	1.2	No Values	1.2	-0.1	No Values	-0.4	-5.4	No Values	0.4	-5.4	No Values	0.1	-0.6	No Values	0.3	-5.4	No Values	-0.1
Pituitary tumor-transforming gene 1 protein-interacting protein OS=Homo sapiens GN=PTTG1IP PE=1 SV=1	PTTG_HUMAN	20 kDa		0	0	No Values	No Values	-0.6	-0.8	-1	-0.3	No Values	-0.7	-0.5	No Values	-0.6	0.1	No Values	-0.5	-0.6	No Values	-0.3	-0.5	No Values	-0.9	-0.8	No Values
Leukocyte elastase inhibitor OS=Homo sapiens GN=SERPINB1 PE=1 SV=1	ILEU_HUMAN	43 kDa		No Values	0	0	1.5	1.8	No Values	No Values	0	-0.5	No Values	-0.5	0.3	No Values	-0.1	0.3	No Values	0	0.5	No Values	-0.3	-0.2	No Values	-0.5	0.3
Thioredoxin domain-containing protein 5 OS=Homo sapiens GN=TXNDC5 PE=1 SV=2	TXND5_HUMAN	48 kDa		0	No Values	0	0.6	No Values	-0.3	0.1	No Values	-0.1	0.2	No Values	0.1	-0.3	No Values	0.5	0.9	No Values	1	0	No Values	0.3	0.4	No Values	0.7
von Willebrand factor A domain-containing protein 1 OS=Homo sapiens GN=VWA1 PE=2 SV=1	VWA1_HUMAN	47 kDa		No Values	0	0	0.1	0	No Values	No Values	5.4	0.5	No Values	5.8	0.1	No Values	6	0.3	No Values	5.4	0.3	No Values	4.7	-0.2	No Values	0	0.2
Neutrophil elastase OS=Homo sapiens GN=ELANE PE=1 SV=1	ELNE_HUMAN	29 kDa		0	0	No Values	No Values	2	2.6	0.2	-0.5	No Values	0.4	0	No Values	1.4	0.4	No Values	0	-0.1	No Values	0	-0.2	No Values	0.3	0	No Values
Cadherin-3 OS=Homo sapiens GN=CDH3 PE=1 SV=2	CADH3_HUMAN	91 kDa	TRUE	0	No Values	0	-0.5	No Values	0.3	-0.7	No Values	-0.8	-0.3	No Values	-0.7	0.5	No Values	0	0.2	No Values	-0.6	0.4	No Values	-0.5	-1	No Values	-0.4
Complement receptor type 1 OS=Homo sapiens GN=CR1 PE=1 SV=3	CR1_HUMAN	224 kDa		No Values	0	0	1.3	0.3	No Values	No Values	0.1	0.2	No Values	0.4	0.7	No Values	0.7	0.1	No Values	0.3	0.3	No Values	0.6	1.2	No Values	-0.1	0.9
Beta-1,3-N-acetylglucosaminyltransferase lunatic fringe OS=Homo sapiens GN=LFNG PE=1 SV=2	LFNG_HUMAN	42 kDa		0	No Values	0	-0.2	No Values	0.4	1.1	No Values	-0.4	1	No Values	-0.3	1	No Values	-0.5	1.9	No Values	0.5	0.8	No Values	-0.3	1	No Values	-0.4
Sodium/potassium-transporting ATPase subunit alpha-2 OS=Homo sapiens GN=ATP1A2 PE=1 SV=1	AT1A2_HUMAN	112 kDa		No Values	0	No Values	No Values	-0.1	No Values	No Values	0.6	No Values	No Values	0.1	No Values	No Values	0.5	No Values	No Values	0.1	No Values	No Values	0.6	No Values	No Values	0.1	No Values
Matrix-remodeling-associated protein 5 OS=Homo sapiens GN=MXRA5 PE=2 SV=3	MXRA5_HUMAN	312 kDa		0	No Values	No Values	No Values	No Values	0.5	0.2	No Values	No Values	0.4	No Values	No Values	1	No Values	No Values	0.1	No Values	No Values	0.5	No Values	No Values	0.5	No Values	No Values
Cadherin-20 OS=Homo sapiens GN=CDH20 PE=2 SV=2	CAD20_HUMAN	89 kDa		Value Missing	0	No Values	No Values	0.9	6.6	6.3	-0.4	No Values	6	0.8	No Values	6.6	0.3	No Values	6.6	0.6	No Values	No Values	0.6	No Values	6.3	1.9	No Values
von Willebrand factor OS=Homo sapiens GN=VWF PE=1 SV=4	VWF_HUMAN	309 kDa		0	0	0	-0.6	0	0.3	1.6	-0.4	0.5	1.1	-0.7	-0.9	1.3	-1.2	-0.3	0.5	-0.2	-0.3	0.2	-0.2	0.4	0.6	1	-0.4
Receptor-type tyrosine-protein phosphatase mu OS=Homo sapiens GN=PTPRM PE=1 SV=2	PTPRM_HUMAN	164 kDa		No Values	0	0	-0.6	-0.4	No Values	No Values	-0.4	-0.5	No Values	-0.7	0.1	No Values	0	0.5	No Values	-0.2	-0.3	No Values	-0.3	-0.1	No Values	-0.1	-0.5
Inhibin beta C chain OS=Homo sapiens GN=INHBC PE=1 SV=1	INHBC_HUMAN	38 kDa		No Values	No Values	0	-2.2	No Values	No Values	No Values	No Values	-2	No Values	No Values	-2.1	No Values	No Values	-2.4	No Values	No Values	-2.4	No Values	No Values	-2	No Values	No Values	-2.1
Agouti-related protein OS=Homo sapiens GN=AGRP PE=1 SV=1	AGRP_HUMAN	14 kDa		0	0	0	0.3	0	No Values	1.4	0.6	0	-0.1	0.5	-0.2	1.4	-0.2	-0.2	1.3	0.5	0.7	-0.3	-0.2	-5.4	0.9	0	No Values
ER membrane protein complex subunit 10 OS=Homo sapiens GN=EMC10 PE=1 SV=1	EMC10_HUMAN	27 kDa		No Values	0	No Values	No Values	0	No Values	No Values	0.3	No Values	No Values	1.4	No Values	No Values	1.3	No Values	No Values	0.3	No Values	No Values	0.4	No Values	No Values	-0.2	No Values
Ribonuclease K6 OS=Homo sapiens GN=RNASE6 PE=1 SV=2	RNAS6_HUMAN	17 kDa		0	0	0	-1.6	-1	0.2	0.6	-0.4	0	-0.2	-0.5	-1.2	0.3	-0.9	-0.1	0.2	-1.1	-0.1	0.3	-0.3	0	0.2	-1.2	-0.8
Microtubule-associated serine/threonine-protein kinase 2 OS=Homo sapiens GN=MAST2 PE=1 SV=2	MAST2_HUMAN	196 kDa		0	No Values	No Values	No Values	No Values	-0.1	-0.6	No Values	No Values	-0.3	No Values	No Values	0	No Values	No Values	-0.6	No Values	No Values	-0.1	No Values	No Values	-0.5	No Values	No Values
Cadherin-19 OS=Homo sapiens GN=CDH19 PE=2 SV=1	CAD19_HUMAN	87 kDa		0.1	0	No Values	No Values	0.2	2	1.4	1.4	No Values	1.7	-0.5	No Values	2.1	0.1	No Values	1.6	1	No Values	1.1	-0.3	No Values	1.7	1.3	No Values
Calsyntenin-3 OS=Homo sapiens GN=CLSTN3 PE=1 SV=1	CSTN3_HUMAN	106 kDa		0	No Values	0	-0.6	No Values	-1.5	0	No Values	-0.8	-0.6	No Values	0.8	-1	No Values	0.5	-0.9	No Values	-0.4	0.1	No Values	-0.6	-1.1	No Values	0.2
Collagen alpha-2(I) chain OS=Homo sapiens GN=COL1A2 PE=1 SV=7	CO1A2_HUMAN	129 kDa	TRUE	0	0	No Values	No Values	0.5	1.5	1.5	0.9	No Values	1.2	1.3	No Values	0.7	1.4	No Values	0.2	0.9	No Values	0.9	0.1	No Values	1.6	0.8	No Values
Gamma-glutamylcyclotransferase OS=Homo sapiens GN=GGCT PE=1 SV=1	GGCT_HUMAN	21 kDa		0	0	0	0.5	0.6	0.3	1.3	0.6	0.4	0.3	-0.4	0.3	0	0.1	0.3	0.6	-0.6	-0.2	0	-1	-0.6	1.3	-0.5	0
DNA methyltransferase 1-associated protein 1 OS=Homo sapiens GN=DMAP1 PE=1 SV=1	DMAP1_HUMAN	53 kDa	TRUE	0	-0.1	No Values	No Values	0.3	0.7	-0.7	-0.4	No Values	0.7	0.4	No Values	-0.1	0.2	No Values	0.2	-0.1	No Values	-0.1	0.2	No Values	-0.5	-0.1	No Values
Cyclic AMP-responsive element-binding protein 3-like protein 2 OS=Homo sapiens GN=CREB3L2 PE=1 SV=3	CR3L2_HUMAN	57 kDa		0	0	0	-0.2	0	-0.4	-0.1	-0.7	-5.7	0.3	-0.7	-0.1	-0.5	-0.5	-0.1	-1.1	-1.5	0	0.7	-1.2	-0.4	0	-0.1	0.1
Cluster of Protocadherin beta-8 OS=Homo sapiens GN=PCDHB8 PE=2 SV=3 (PCDB8_HUMAN)	PCDB8_HUMAN	88 kDa	TRUE	No Values	No Values	No Values	No Values	No Values	No Values	No Values	No Values	No Values	No Values	No Values	No Values	No Values	No Values	No Values	No Values	No Values	No Values	No Values	No Values	No Values	No Values	No Values	No Values
6-phosphogluconate dehydrogenase, decarboxylating OS=Homo sapiens GN=PGD PE=1 SV=3	6PGD_HUMAN	53 kDa		No Values	0	0	1.3	1.4	No Values	No Values	0.2	0.2	No Values	0	-0.5	No Values	0.9	0.2	No Values	0.6	-0.6	No Values	-0.2	-0.5	No Values	0.9	0.1
Plastin-3 OS=Homo sapiens GN=PLS3 PE=1 SV=4	PLST_HUMAN	71 kDa	TRUE	No Values	0	0	-0.2	0.7	No Values	No Values	-0.7	0	No Values	0.2	-0.6	No Values	1.4	-0.1	No Values	-0.6	-0.2	No Values	-0.2	0.1	No Values	-0.1	-0.3
Osteomodulin OS=Homo sapiens GN=OMD PE=1 SV=1	OMD_HUMAN	49 kDa		0	0	0	-0.4	-1.2	-0.8	-0.6	0.1	-0.9	-0.4	-1.2	-0.9	-0.5	-1.7	-0.9	0.2	-2.2	-0.3	-1.1	-0.7	-0.7	0.1	-0.9	-0.4
Calpastatin OS=Homo sapiens GN=CAST PE=1 SV=4	ICAL_HUMAN	77 kDa		No Values	No Values	0	1.7	No Values	No Values	No Values	No Values	2	No Values	No Values	2	No Values	No Values	2.2	No Values	No Values	3.6	No Values	No Values	1.4	No Values	No Values	2.2
Sodium/potassium-transporting ATPase subunit beta-1 OS=Homo sapiens GN=ATP1B1 PE=1 SV=1	AT1B1_HUMAN	35 kDa		0	No Values	0	1.1	No Values	0.5	0.9	No Values	1	1.1	No Values	0.6	0.8	No Values	1.6	0.9	No Values	0.3	0.8	No Values	0.7	0.4	No Values	0.9
Dipeptidyl peptidase 3 OS=Homo sapiens GN=DPP3 PE=1 SV=2	DPP3_HUMAN	83 kDa		No Values	0	No Values	No Values	-1.3	No Values	No Values	0.7	No Values	No Values	0	No Values	No Values	1.1	No Values	No Values	-0.9	No Values	No Values	0.2	No Values	No Values	-0.9	No Values
ATP-binding cassette sub-family A member 13 OS=Homo sapiens GN=ABCA13 PE=2 SV=3	ABCAD_HUMAN	576 kDa	TRUE	0.1	0	No Values	No Values	-0.6	0.6	0.9	-0.2	No Values	0.6	0.5	No Values	0.5	0.5	No Values	0	0.2	No Values	-0.1	-0.5	No Values	1	0	No Values
N-sulphoglucosamine sulphohydrolase OS=Homo sapiens GN=SGSH PE=1 SV=1	SPHM_HUMAN	57 kDa		0	0	No Values	No Values	-1.1	-0.7	-0.8	-0.2	No Values	-1	-1.7	No Values	-1	0	No Values	-0.6	-0.4	No Values	-1.1	-0.9	No Values	-0.8	-0.9	No Values
STE20-like serine/threonine-protein kinase OS=Homo sapiens GN=SLK PE=1 SV=1	SLK_HUMAN	143 kDa	TRUE	No Values	No Values	0	-1.5	No Values	No Values	No Values	No Values	0.2	No Values	No Values	0.2	No Values	No Values	0.7	No Values	No Values	-0.9	No Values	No Values	0.2	No Values	No Values	0.7
Prominin-2 OS=Homo sapiens GN=PROM2 PE=1 SV=1	PROM2_HUMAN	92 kDa	TRUE	No Values	0	0	0.7	0.3	No Values	No Values	0.7	0	No Values	-0.4	0.7	No Values	-0.2	0.6	No Values	0.4	0.5	No Values	-0.1	0.2	No Values	0.8	0.2
Collagen alpha-1(XIV) chain OS=Homo sapiens GN=COL14A1 PE=1 SV=3	COEA1_HUMAN	194 kDa		0	0	No Values	No Values	0.2	0.8	-0.6	-0.6	No Values	0	0	No Values	0.1	-0.9	No Values	-0.3	-1.3	No Values	-0.2	-0.6	No Values	0.1	-0.3	No Values
Alpha-2-macroglobulin-like protein 1 OS=Homo sapiens GN=A2ML1 PE=1 SV=3	A2ML1_HUMAN	161 kDa		No Values	0	0	1.5	-6.6	No Values	No Values	-1.8	0.4	No Values	-6.6	0.6	No Values	-1.5	1.2	No Values	-1.9	0.2	No Values	-0.8	1	No Values	-1.8	0.8
Lysosome membrane protein 2 OS=Homo sapiens GN=SCARB2 PE=1 SV=2	SCRB2_HUMAN	54 kDa		-0.7	No Values	No Values	No Values	No Values	2.7	3.6	No Values	No Values	-1.3	No Values	No Values	4.6	No Values	No Values	1.7	No Values	No Values	3.8	No Values	No Values	3.9	No Values	No Values
Seizure 6-like protein 2 OS=Homo sapiens GN=SEZ6L2 PE=1 SV=2	SE6L2_HUMAN	98 kDa	TRUE	0	No Values	0	0	No Values	0.1	0.4	No Values	0.7	0.4	No Values	-0.8	0.2	No Values	1	0.3	No Values	-1.6	0.4	No Values	0.9	0.4	No Values	0.5
Ras-related protein Rap-1A OS=Homo sapiens GN=RAP1A PE=1 SV=1	RAP1A_HUMAN (+1)	21 kDa		0	0	No Values	No Values	0.2	0.1	0.4	0.1	No Values	-0.9	-0.5	No Values	0.1	-0.4	No Values	0.3	0.1	No Values	-0.4	0.2	No Values	0.5	0.6	No Values
Reticulon-4 receptor OS=Homo sapiens GN=RTN4R PE=1 SV=1	RTN4R_HUMAN	51 kDa		0	0	No Values	No Values	1.1	0.3	-0.2	-0.5	No Values	0.2	0.7	No Values	1.4	1.2	No Values	-0.7	-0.9	No Values	0.7	0.5	No Values	0.4	-0.2	No Values
Synaptotagmin-3 OS=Homo sapiens GN=SYT3 PE=2 SV=1	SYT3_HUMAN	63 kDa		No Values	No Values	-0.1	-0.4	No Values	No Values	No Values	No Values	0.6	No Values	No Values	-0.6	No Values	No Values	0.7	No Values	No Values	-0.6	No Values	No Values	0.9	No Values	No Values	0.2
V-type proton ATPase subunit C 1 OS=Homo sapiens GN=ATP6V1C1 PE=1 SV=4	VATC1_HUMAN	44 kDa		0	No Values	0	0.1	No Values	5.6	4.6	No Values	-1	5.7	No Values	-0.9	5.9	No Values	-0.9	6.2	No Values	0	4.2	No Values	-0.5	5.7	No Values	-0.9
Ectonucleotide pyrophosphatase/phosphodiesterase family member 3 OS=Homo sapiens GN=ENPP3 PE=1 SV=2	ENPP3_HUMAN	100 kDa		No Values	0	0	0.2	0	No Values	No Values	0	0.8	No Values	0.2	0.3	No Values	0.3	-0.1	No Values	0.2	0.9	No Values	0.8	0.7	No Values	-0.1	0.2
Dermcidin OS=Homo sapiens GN=DCD PE=1 SV=2	DCD_HUMAN	11 kDa		No Values	0	No Values	No Values	0.2	No Values	No Values	-0.3	No Values	No Values	0.5	No Values	No Values	0	No Values	No Values	0.2	No Values	No Values	0.5	No Values	No Values	0	No Values
3-hydroxyanthranilate 3,4-dioxygenase OS=Homo sapiens GN=HAAO PE=1 SV=2	3HAO_HUMAN	33 kDa		No Values	No Values	0.1	1.7	No Values	No Values	No Values	No Values	1.1	No Values	No Values	1.2	No Values	No Values	1.9	No Values	No Values	0.5	No Values	No Values	1.3	No Values	No Values	0.9
Guanine deaminase OS=Homo sapiens GN=GDA PE=1 SV=1	GUAD_HUMAN	51 kDa		No Values	No Values	0	-0.3	No Values	No Values	No Values	No Values	0.1	No Values	No Values	0	No Values	No Values	-0.2	No Values	No Values	-0.5	No Values	No Values	-0.2	No Values	No Values	-0.4
Insulin-like growth factor-binding protein 5 OS=Homo sapiens GN=IGFBP5 PE=1 SV=1	IBP5_HUMAN	31 kDa		No Values	No Values	0	1	No Values	No Values	No Values	No Values	0.6	No Values	No Values	1.1	No Values	No Values	1	No Values	No Values	0.8	No Values	No Values	0.2	No Values	No Values	0.9
BPI fold-containing family B member 2 OS=Homo sapiens GN=BPIFB2 PE=1 SV=2	BPIB2_HUMAN	49 kDa		No Values	No Values	0	0.6	No Values	No Values	No Values	No Values	0.4	No Values	No Values	1	No Values	No Values	0.1	No Values	No Values	2.6	No Values	No Values	1.1	No Values	No Values	-0.4
Fibroblast growth factor receptor 2 OS=Homo sapiens GN=FGFR2 PE=1 SV=1	FGFR2_HUMAN	92 kDa	TRUE	0	0	No Values	No Values	-0.3	-0.2	-0.1	-0.3	No Values	0.5	0.3	No Values	1.2	0.6	No Values	-0.1	0	No Values	0.3	-0.3	No Values	0.2	0.4	No Values
CD97 antigen OS=Homo sapiens GN=CD97 PE=1 SV=4	CD97_HUMAN	92 kDa		0	No Values	No Values	No Values	No Values	0.3	0	No Values	No Values	0.2	No Values	No Values	0.6	No Values	No Values	0.1	No Values	No Values	-0.1	No Values	No Values	0.2	No Values	No Values
Plastin-2 OS=Homo sapiens GN=LCP1 PE=1 SV=6	PLSL_HUMAN	70 kDa	TRUE	No Values	0	0	0.9	1	No Values	No Values	-0.3	-0.5	No Values	-5.2	-1	No Values	-0.6	-0.4	No Values	-5.2	-1	No Values	0.5	-0.3	No Values	-0.6	-1.1
Tyrosine-protein kinase receptor TYRO3 OS=Homo sapiens GN=TYRO3 PE=1 SV=1	TYRO3_HUMAN	97 kDa	TRUE	0	0	No Values	No Values	0.4	-0.3	-0.6	0.4	No Values	0	0.4	No Values	-0.1	0	No Values	-0.4	0.4	No Values	0.1	0.4	No Values	-0.4	0	No Values
Galectin-1 OS=Homo sapiens GN=LGALS1 PE=1 SV=2	LEG1_HUMAN	15 kDa		No Values	No Values	0	-0.6	No Values	No Values	No Values	No Values	-0.2	No Values	No Values	-0.9	No Values	No Values	-0.2	No Values	No Values	-2.2	No Values	No Values	0.3	No Values	No Values	-1.2
Thrombospondin-4 OS=Homo sapiens GN=THBS4 PE=1 SV=2	TSP4_HUMAN	106 kDa		No Values	No Values	0	-0.3	No Values	No Values	No Values	No Values	0.4	No Values	No Values	1.1	No Values	No Values	-0.2	No Values	No Values	-0.3	No Values	No Values	0.7	No Values	No Values	0.6
Lactoylglutathione lyase OS=Homo sapiens GN=GLO1 PE=1 SV=4	LGUL_HUMAN	21 kDa		No Values	0	No Values	No Values	0.6	No Values	No Values	1	No Values	No Values	-0.1	No Values	No Values	0.6	No Values	No Values	0.3	No Values	No Values	0.8	No Values	No Values	0.6	No Values
Collagen alpha-1(II) chain OS=Homo sapiens GN=COL2A1 PE=1 SV=3	CO2A1_HUMAN	142 kDa	TRUE	0	No Values	No Values	No Values	No Values	0.7	0.5	No Values	No Values	0.4	No Values	No Values	1.2	No Values	No Values	1.2	No Values	No Values	-0.5	No Values	No Values	0.8	No Values	No Values
NAD(P)H-hydrate epimerase OS=Homo sapiens GN=APOA1BP PE=1 SV=2	NNRE_HUMAN	32 kDa		No Values	0	No Values	No Values	-1	No Values	No Values	0	No Values	No Values	-1.3	No Values	No Values	-2.3	No Values	No Values	-1.7	No Values	No Values	-1.3	No Values	No Values	-1.2	No Values
Kinesin-like protein KIF12 OS=Homo sapiens GN=KIF12 PE=2 SV=3	KIF12_HUMAN	71 kDa		No Values	No Values	0	-0.5	No Values	No Values	No Values	No Values	0	No Values	No Values	-0.3	No Values	No Values	0.2	No Values	No Values	-0.5	No Values	No Values	-0.8	No Values	No Values	-0.1
Phenazine biosynthesis-like domain-containing protein OS=Homo sapiens GN=PBLD PE=1 SV=2	PBLD_HUMAN	32 kDa		No Values	0	No Values	No Values	-0.2	No Values	No Values	1	No Values	No Values	-0.1	No Values	No Values	0.5	No Values	No Values	0.3	No Values	No Values	0.3	No Values	No Values	0.6	No Values
