# Supplementary material for: Correction: A Proteomic Analysis of Individual and Gender Variations in Normal Human Urine and Cerebrospinal Fluid Using iTRAQ Quantification
Source: PLoS One. 2019 Apr 1;14(4):e0213213. doi: 10.1371/journal.pone.0213213 (PMC6443154; doi:10.1371/journal.pone.0213213)
Supplement: S2 Data — (XLS) [file pone.0213213.s002.xls]

S2 Data: Protein quantification data for female urine.
Protein name	Accession Number	Molecular Weight	Protein Grouping Ambiguity	Mix-1	Mix-2	Mix-3	female 1-1	female 1-2	female 1-3	female 2-1	female 2-2	female 2-3	female 3-1	female 3-2	female 3-3	female 4-1	female 4-2	female 4-3	female 5-1	female 5-2	female 5-3	female 6-1	female 6-2	female 6-3	female 7-1	female 7-2	female 7-3
Serum albumin OS=Homo sapiens GN=ALB PE=1 SV=2	P02768	69 kDa		0.2	-0.1	0	0.5	0.4	0.5	1.5	1.5	1.7	-0.3	-0.1	0	-0.1	-0.1	-0.1	0.8	0.6	0.8	0.1	0.2	0.2	-0.1	-0.1	0.1
Uromodulin OS=Homo sapiens GN=UMOD PE=1 SV=1	P07911	70 kDa	TRUE	-0.1	0.1	0.2	0.4	0.3	0.1	-0.3	-0.3	-0.4	0.1	0.1	0.1	0.5	0.4	0.4	0.2	0.5	0.3	1.4	1.3	1.1	-0.1	-0.1	-0.5
Kininogen-1 OS=Homo sapiens GN=KNG1 PE=1 SV=2	P01042	72 kDa	TRUE	0.3	0	0.1	0.2	0.3	0.6	0.5	0.4	0.5	-0.3	-0.4	0	0.1	0.2	0.3	-0.2	0	0.2	0.5	0.6	0.7	-0.2	0	0.2
Cluster of Keratin, type II cytoskeletal 4 OS=Homo sapiens GN=KRT4 PE=1 SV=4 (P19013)	P19013 [7]	57 kDa	TRUE	0	0	-0.1	0.4	0.4	0.5	-0.5	-0.4	-0.3	-0.1	0	-0.2	2.1	2.1	2.2	0.8	0.9	0.8	-0.1	0.3	0.1	-0.2	-0.1	-0.2
Protein AMBP OS=Homo sapiens GN=AMBP PE=1 SV=1	P02760	39 kDa		0.1	0.1	0	-1.3	-1.1	-1.2	-1.2	-0.8	-1	1.1	1.2	1.1	-0.3	-0.1	-0.2	-1.5	-1.3	-1.3	-0.5	-0.3	-0.3	0.4	0.5	0.4
Cluster of Ig gamma-1 chain C region OS=Homo sapiens GN=IGHG1 PE=1 SV=1 (P01857)	P01857 [4]	36 kDa	TRUE	0	0	0	-0.1	0.1	-0.1	0.8	1	0.9	0.1	-0.1	-0.1	0.3	0.3	0.1	0.1	0.1	0.1	0	-0.1	-0.1	0.1	0.1	0.1
Cluster of Keratin, type I cytoskeletal 13 OS=Homo sapiens GN=KRT13 PE=1 SV=4 (P13646)	P13646 [5]	50 kDa	TRUE	0	0	-0.1	0.2	0.2	0.3	-0.6	-0.7	-0.6	-0.5	-0.4	-0.2	2.8	2.8	2.8	0.6	0.5	0.6	-0.4	-0.4	-0.3	-0.4	-0.3	-0.3
Pro-epidermal growth factor OS=Homo sapiens GN=EGF PE=1 SV=2	P01133	134 kDa		0	0.1	0.1	0.6	0.6	0.4	0.3	0.3	0.3	0.1	0.1	0	0	-0.1	-0.1	0.5	0.4	0.5	0.7	0.7	0.7	0.1	0.1	0
CD59 glycoprotein OS=Homo sapiens GN=CD59 PE=1 SV=1	P13987	14 kDa		-0.2	0	0	0	0	0.1	-0.4	-0.2	0	-0.2	-0.1	-0.1	-0.3	-0.2	-0.2	-0.3	-0.2	-0.3	0	0	0	0.3	0.5	0.3
Small proline-rich protein 3 OS=Homo sapiens GN=SPRR3 PE=1 SV=2	Q9UBC9	18 kDa		0.1	0.1	0	0.7	0.8	0.8	-0.4	-0.4	-0.6	-0.6	-0.7	-0.5	1.9	2.1	1.9	2.7	2.6	2.7	-0.6	-0.7	-0.5	-0.4	-0.5	-0.4
Serotransferrin OS=Homo sapiens GN=TF PE=1 SV=3	P02787	77 kDa	TRUE	0	0.1	0	0.1	0.2	0	1	1.1	1	0.2	0.5	0.2	-0.4	-0.2	-0.3	0.6	0.7	0.7	-0.2	-0.2	-0.3	-0.5	-0.4	-0.5
Apolipoprotein D OS=Homo sapiens GN=APOD PE=1 SV=1	P05090	21 kDa		0	0	0.2	-0.2	-0.3	-0.2	0.2	0	0.1	0.1	0	0.1	0.1	-0.1	0.1	-0.5	-0.5	-0.5	0.2	-0.1	0	0.8	0.6	0.6
Basement membrane-specific heparan sulfate proteoglycan core protein OS=Homo sapiens GN=HSPG2 PE=1 SV=4	P98160	469 kDa	TRUE	0	-0.1	0	-0.3	-0.2	-0.3	0.1	0	0	0.7	0.8	0.6	-0.2	-0.1	0	-0.3	-0.1	-0.2	0	0	-0.2	0.6	0.7	0.5
Prostaglandin-H2 D-isomerase OS=Homo sapiens GN=PTGDS PE=1 SV=1	P41222	21 kDa		0.1	0.1	0	-1.9	-1.6	-1.5	-0.8	-0.5	-0.5	0.2	0.1	0.2	-0.4	-0.4	-0.2	-1.6	-1.4	-1.3	-1.3	-1.1	-1.1	0.6	0.5	0.5
Cluster of Pancreatic alpha-amylase OS=Homo sapiens GN=AMY2A PE=1 SV=2 (P04746)	P04746 [2]	58 kDa	TRUE	0	0.1	0	0.4	0.4	0.2	0.7	0.7	0.5	-0.3	-0.1	-0.3	-0.6	-0.3	-0.5	-0.5	-0.5	-0.6	0	0.1	-0.1	-0.4	-0.2	-0.4
Cluster of Hemoglobin subunit beta OS=Homo sapiens GN=HBB PE=1 SV=2 (P68871)	P68871 [2]	16 kDa	TRUE	-0.1	-0.1	0	-0.9	-0.8	-0.9	1.2	1.1	1.4	-0.2	-0.5	-0.3	2.2	2.1	2	0.7	0.7	0.6	-1.1	-0.7	-0.5	-1	-0.6	-1
Ig kappa chain C region OS=Homo sapiens GN=IGKC PE=1 SV=1	P01834	12 kDa	TRUE	0.1	0	0.1	-0.9	-1	-1	-0.2	-0.1	-0.1	0.2	0.2	0	-0.1	-0.2	0	-0.6	-0.8	-0.7	-0.3	-0.5	-0.4	0.3	0	0
Polymeric immunoglobulin receptor OS=Homo sapiens GN=PIGR PE=1 SV=4	P01833	83 kDa		0	0	-0.1	-0.2	0.2	0	0.3	0.6	0.4	-0.2	-0.2	-0.1	-0.4	-0.3	-0.4	-0.1	0.1	0	0.2	0.3	0.1	-0.1	0.1	-0.1
Alpha-2-HS-glycoprotein OS=Homo sapiens GN=AHSG PE=1 SV=1	P02765	39 kDa		0	0	0	-1.2	-1.1	-1	-1	-1	-1.1	1.8	1.9	2	-0.6	-0.6	-0.6	-0.9	-0.7	-0.8	-0.7	-0.6	-0.6	-0.1	0.1	0.2
Cluster of Ig mu chain C region OS=Homo sapiens GN=IGHM PE=1 SV=3 (P01871)	P01871	49 kDa	TRUE	0	-0.1	0.1	-0.5	-0.4	-0.5	-0.1	-0.1	-0.3	1.2	1.3	1.1	0.3	0.2	0.1	0	0	0	-0.5	-0.5	-0.7	0.6	0.5	0.5
Vasorin OS=Homo sapiens GN=VASN PE=1 SV=1	Q6EMK4	72 kDa	TRUE	0.1	0.1	0	0.4	0.4	0.5	0.3	0.2	0.3	0.3	0.3	0.4	0	-0.1	0	-0.1	-0.1	0.1	0.5	0.3	0.5	0.4	0.3	0.4
Osteopontin OS=Homo sapiens GN=SPP1 PE=1 SV=1	P10451	35 kDa		0.1	0	0.1	1.4	1	1.2	-0.7	-0.8	-0.3	0.2	0.1	0.4	0.1	0	0.3	-0.1	-0.4	-0.1	1.2	0.9	1.1	0.5	0.2	0.4
Ig lambda-2 chain C regions OS=Homo sapiens GN=IGLC2 PE=1 SV=1	P0CG05	11 kDa	TRUE	-0.1	-0.2	-0.1	-1.3	-1.5	-1.2	0.1	0	-0.1	0.5	0.2	0.7	-0.2	-0.4	-0.3	-1	-1.1	-0.6	-0.8	-1.1	-0.9	-0.5	-0.7	-0.2
Plasma protease C1 inhibitor OS=Homo sapiens GN=SERPING1 PE=1 SV=2	P05155	55 kDa		0	-0.1	-0.1	0.3	0.4	0.3	0	0.1	-0.1	0.4	0.4	0.3	-0.4	-0.3	-0.4	0.1	0.2	0	0.2	0.3	0.2	0.1	0.1	0.2
Low-density lipoprotein receptor-related protein 2 OS=Homo sapiens GN=LRP2 PE=1 SV=3	P98164	522 kDa		0.1	0	0.1	0.5	0.3	0.3	0.5	0.3	0.3	0.2	0.1	0	0.1	-0.2	-0.2	0.3	0.2	0.2	0.4	0.2	0.2	0.4	0.2	0.1
Collagen alpha-1(VI) chain OS=Homo sapiens GN=COL6A1 PE=1 SV=3	P12109	109 kDa	TRUE	0.1	0.2	0	0.6	0.8	0.6	0.5	0.7	0.7	0.3	0.4	0.4	0	0.1	0	0.2	0.4	0.3	0.2	0.4	0.3	0.1	0.3	0.1
Plasma serine protease inhibitor OS=Homo sapiens GN=SERPINA5 PE=1 SV=3	P05154	46 kDa		0	-0.1	-0.1	0.8	0.6	0.8	-0.1	0.2	0.3	-0.2	-0.1	0.1	-0.5	-0.4	-0.3	-0.5	-0.3	-0.4	0.7	0.8	1	-0.4	-0.3	-0.2
Zinc-alpha-2-glycoprotein OS=Homo sapiens GN=AZGP1 PE=1 SV=2	P25311	34 kDa		-0.1	0.1	0	-1.3	-1.3	-1.4	-1.5	-1.3	-1.4	1.2	1.1	1	-0.6	-0.5	-0.6	-1.7	-1.6	-1.8	-1.5	-1.3	-1.4	-0.5	-0.3	-0.4
Alpha-1-antitrypsin OS=Homo sapiens GN=SERPINA1 PE=1 SV=3	P01009	47 kDa	TRUE	0	0	-0.1	0.6	0.5	0.5	0.9	1	1.2	0	-0.1	0	-0.1	-0.2	-0.2	1	0.6	0.7	0.4	0.4	0.5	0.3	0.2	0.3
Phosphoinositide-3-kinase-interacting protein 1 OS=Homo sapiens GN=PIK3IP1 PE=1 SV=2	Q96FE7	28 kDa		0	0	-0.1	0.3	0.6	0.3	0.1	0.4	0	-0.3	0.3	-0.2	-0.1	-0.2	-0.1	-0.1	0.5	0	0.7	0.7	0.5	0.1	0.4	0
Cluster of Ig alpha-1 chain C region OS=Homo sapiens GN=IGHA1 PE=1 SV=2 (P01876)	P01876 [2]	38 kDa	TRUE	0	0	0	0.1	0.1	0.1	1.1	0.8	1	-0.4	-0.6	-0.4	0	-0.2	-0.2	0.2	0	0.1	0.3	0.1	0.2	-0.3	-0.5	-0.4
Galectin-3-binding protein OS=Homo sapiens GN=LGALS3BP PE=1 SV=1	Q08380	65 kDa		0	-0.1	0	0.1	-0.1	0.1	-0.7	-0.7	-0.8	0	-0.1	0.1	-0.4	-0.6	-0.3	-0.2	-0.2	0	-0.1	-0.1	0	0.1	-0.2	0
Clusterin OS=Homo sapiens GN=CLU PE=1 SV=1	P10909	52 kDa		0	0	0	0.1	0	-0.1	0.4	0.4	0.2	0.1	-0.1	-0.1	-0.4	-0.5	-0.5	-0.2	-0.2	-0.3	0.1	0	-0.1	0.3	0.3	0.2
Cubilin OS=Homo sapiens GN=CUBN PE=1 SV=5	O60494	399 kDa		-0.1	-0.1	-0.1	0.2	0.4	0.3	-0.1	-0.1	0	0.2	0	0.1	-0.5	-0.4	-0.5	0	0.1	0.1	-0.2	-0.2	-0.2	-0.1	-0.2	-0.3
Insulin-like growth factor-binding protein 7 OS=Homo sapiens GN=IGFBP7 PE=1 SV=1	Q16270	29 kDa		0	0	-0.1	0.4	0.5	0.4	0	0.1	0.1	-0.1	-0.1	-0.2	-0.3	-0.3	-0.2	-0.1	0.2	0	0.4	0.5	0.4	0.1	0.1	0
CD44 antigen OS=Homo sapiens GN=CD44 PE=1 SV=3	P16070	82 kDa	TRUE	0	0	0	0.3	0	0.3	0.5	0.3	0.4	-0.1	-0.3	-0.1	0.1	-0.1	0.1	-0.1	-0.2	0.1	0.7	0.7	0.8	-0.3	-0.3	-0.1
Complement C3 OS=Homo sapiens GN=C3 PE=1 SV=2	P01024	187 kDa		0	0.2	0.1	0.1	0.2	-0.1	1.4	1.4	1.5	0.1	0.3	-0.1	-0.3	-0.3	-0.4	0.6	0.9	0.6	0.1	0	-0.2	0.3	0.5	0.2
Pepsin A-3 OS=Homo sapiens GN=PGA3 PE=1 SV=1	P0DJD8	42 kDa	TRUE	0	0	0	-1	-0.9	-0.9	0.2	0.4	0.3	0	0	-0.2	-0.3	-0.4	-0.4	-0.9	-0.7	-1	-0.5	-0.7	-0.7	1.1	1.2	1.1
Leucine-rich alpha-2-glycoprotein OS=Homo sapiens GN=LRG1 PE=1 SV=2	P02750	38 kDa		0	0.1	-0.1	-1.7	-1.4	-1.7	-0.6	-0.6	-0.6	1.4	1.5	1.4	-0.8	-0.6	-0.7	-1.5	-1.4	-1.6	-1.1	-1	-1.1	0	-0.1	-0.1
Gelsolin OS=Homo sapiens GN=GSN PE=1 SV=1	P06396	86 kDa	TRUE	0	0	0	-1.1	-1.1	-1.1	-0.5	-0.7	-0.7	1.2	0.7	1	-0.4	-0.4	-0.4	-0.7	-1.1	-1	-0.9	-1.1	-1	0.6	0.3	0.4
Cluster of Serpin B3 OS=Homo sapiens GN=SERPINB3 PE=1 SV=2 (P29508)	P29508 [2]	45 kDa	TRUE	-0.1	0	0	0.7	1	0.9	-0.2	0.1	-0.1	0.5	0.8	0.6	1.4	1.5	1.4	1.6	2	1.7	0	0.3	0.2	0.3	0.5	0.4
Beta-2-microglobulin OS=Homo sapiens GN=B2M PE=1 SV=1	P61769	14 kDa		0	0	0	-0.8	-0.9	-0.9	-1.3	-1.4	-1.6	2.7	2.7	2.7	-1	-1.3	-1.4	-0.5	-0.5	-0.4	-0.9	-1.1	-1.2	-0.9	-0.9	-1.1
Hemopexin OS=Homo sapiens GN=HPX PE=1 SV=2	P02790	52 kDa		0.1	0.2	-0.1	0.4	0.3	0.4	0.9	0.7	0.9	1	0.9	0.9	-0.1	-0.3	-0.5	0.4	0.3	0.5	0.1	0	0.1	0	-0.1	0.1
Alpha-1B-glycoprotein OS=Homo sapiens GN=A1BG PE=1 SV=4	P04217	54 kDa		0.1	0.1	0	-0.8	-0.6	-0.9	0.3	0	0.1	1.1	0.9	0.9	0.1	0	-0.1	-0.6	-0.6	-0.9	-0.7	-0.6	-1	0.2	0.3	0.1
Inter-alpha-trypsin inhibitor heavy chain H4 OS=Homo sapiens GN=ITIH4 PE=1 SV=4	Q14624	103 kDa	TRUE	-0.2	-0.1	0	-0.2	-0.3	-0.4	0.3	0.2	0	0.3	0.1	-0.1	0	0	-0.2	0.3	0.3	0.1	0	-0.2	-0.2	0.6	0.4	0.4
Apolipoprotein A-I OS=Homo sapiens GN=APOA1 PE=1 SV=1	P02647	31 kDa	TRUE	0	0	0	-0.3	-0.4	-0.1	1.5	1.7	1.9	-0.2	-0.1	-0.1	-0.9	-0.8	-0.6	1	1.2	1.2	-1	-1	-0.7	-0.6	-0.5	-0.4
Cluster of Cornifin-A OS=Homo sapiens GN=SPRR1A PE=1 SV=2 (P35321)	P35321 [2]	10 kDa	TRUE	0	0	0	-0.3	-0.3	-0.3	0.4	0.4	0.4	-0.8	-0.4	-0.7	2.1	1.8	1.9	2.4	2.4	2.3	-1.2	-0.6	-0.2	-0.8	-0.5	-0.7
Immunoglobulin lambda-like polypeptide 5 OS=Homo sapiens GN=IGLL5 PE=2 SV=2	B9A064	23 kDa	TRUE	0	0	0	-0.5	-0.7	-0.7	0.1	0	0.1	0.4	0.2	0.2	-0.2	-0.4	-0.3	-1	-1.1	-1.1	-0.4	-0.5	-0.5	0	-0.1	0.1
Non-secretory ribonuclease OS=Homo sapiens GN=RNASE2 PE=1 SV=2	P10153	18 kDa		0	0	0	-0.4	-0.3	-0.1	-0.3	0	-0.1	-0.2	0.2	0	-0.6	-0.5	-0.4	-0.5	-0.3	-0.2	0	0	0.2	-0.6	-0.2	-0.3
Proactivator polypeptide OS=Homo sapiens GN=PSAP PE=1 SV=2	P07602	58 kDa		-0.1	0	0	-0.3	-0.3	-0.3	-0.6	-0.6	-0.7	-0.1	-0.3	-0.1	-0.4	-0.2	-0.3	0.1	0.1	0.1	-0.6	-0.7	-0.6	0.3	0.2	0.2
Cluster of Actin, cytoplasmic 1 OS=Homo sapiens GN=ACTB PE=1 SV=1 (P60709)	P60709 [2]	42 kDa	TRUE	-0.1	-0.2	0	0.7	0.6	0.7	-0.2	-0.1	-0.1	0.3	0.1	0.2	1.3	1.1	1.2	0.2	0.2	0.4	0.3	0.2	0.1	0.2	0.1	0.3
Lysosomal alpha-glucosidase OS=Homo sapiens GN=GAA PE=1 SV=4	P10253	105 kDa	TRUE	-0.1	0	0	-0.7	-0.4	-0.4	0.1	0.1	0	-0.2	-0.3	-0.3	-0.5	-0.5	-0.4	-0.2	-0.1	-0.1	0.3	0.2	0.3	-0.1	-0.2	0.1
Mannan-binding lectin serine protease 2 OS=Homo sapiens GN=MASP2 PE=1 SV=4	O00187	76 kDa	TRUE	0	0	0	0	0.1	0	-0.1	-0.1	-0.3	0.5	0.5	0.1	0.1	0.2	-0.1	-0.8	-0.7	-1	-0.5	-0.4	-0.5	0.2	0.3	0.1
Complement decay-accelerating factor OS=Homo sapiens GN=CD55 PE=1 SV=4	P08174	41 kDa	TRUE	-0.1	-0.1	-0.1	-0.9	-1.2	-0.8	0	-0.4	-0.2	0.1	0.1	-0.1	-0.3	-0.5	-0.4	-0.8	-0.9	-0.9	-0.6	-0.6	-0.5	0.7	0.6	0.7
Cluster of Alpha-1-acid glycoprotein 1 OS=Homo sapiens GN=ORM1 PE=1 SV=1 (P02763)	P02763 [2]	24 kDa	TRUE	0	0	0	-1.4	-1.3	-1.8	-1.3	-1.4	-1.4	0.8	0.9	0.8	-1.2	-1	-1.2	-1.9	-1.9	-2.2	-1.3	-1.4	-1.6	-1	-0.9	-1.2
Retinol-binding protein 4 OS=Homo sapiens GN=RBP4 PE=1 SV=3	P02753	23 kDa	TRUE	0	0	0	-0.3	-0.5	-0.3	-0.7	-0.7	-0.7	2.1	2.2	2.4	-1	-1.1	-1.2	-0.5	-0.6	-0.4	-0.4	-0.6	-0.5	-0.1	-0.4	0.1
Heat shock protein beta-1 OS=Homo sapiens GN=HSPB1 PE=1 SV=2	P04792	23 kDa		0	-0.1	0	0.5	0.4	0.8	-0.1	-0.3	0	0.4	-0.3	0.1	2.6	2.8	3.3	0.4	-0.3	0	0.1	0	0.3	-0.3	-0.6	-0.2
Desmoplakin OS=Homo sapiens GN=DSP PE=1 SV=3	P15924	332 kDa	TRUE	0	-0.2	-0.2	0	-0.2	-0.1	-0.2	-0.2	0.1	0	0.2	0	2.1	2.3	2.2	0	-0.2	-0.4	-0.4	-0.2	-0.1	-0.3	-0.3	-0.1
Vitronectin OS=Homo sapiens GN=VTN PE=1 SV=1	P04004	54 kDa		0	-0.1	0.2	-0.2	-0.2	-0.3	0	0	0	0.3	0	0	-0.1	-0.2	-0.3	-0.4	-0.5	-0.5	-0.3	-0.5	-0.5	0	-0.3	-0.3
Cluster of Fructose-bisphosphate aldolase B OS=Homo sapiens GN=ALDOB PE=1 SV=2 (P05062)	P05062 [2]	39 kDa	TRUE	0	-0.1	0	0.5	0.2	0.4	0.3	0.1	0.2	0.2	0.1	0.2	0.5	0.4	0.4	0.5	0.4	0.4	0.4	0.3	0.3	0.4	0	0.2
Cluster of L-lactate dehydrogenase B chain OS=Homo sapiens GN=LDHB PE=1 SV=2 (P07195)	P07195 [2]	37 kDa	TRUE	-0.1	0	0	0.4	0.4	0.2	0	0.2	0.2	0.2	0.2	0.2	0.2	0.2	0.2	0.4	0.6	0.4	0.7	0.7	0.5	0.3	0.3	0.3
Aminopeptidase N OS=Homo sapiens GN=ANPEP PE=1 SV=4	P15144	110 kDa	TRUE	0.1	0.1	0.2	0.3	0.1	0.1	-0.2	-0.2	-0.3	-0.1	0.1	-0.1	-0.2	-0.2	-0.2	0	-0.1	-0.2	0.1	-0.3	-0.1	-0.1	-0.2	-0.1
Apolipoprotein E OS=Homo sapiens GN=APOE PE=1 SV=1	P02649	36 kDa		0	-0.1	-0.1	0.6	0.6	0.7	-0.2	0	0	0.3	0.4	0.1	-0.6	-0.4	-0.4	0.2	0.4	0.3	-0.2	0	0.1	-0.2	-0.1	-0.1
Lactotransferrin OS=Homo sapiens GN=LTF PE=1 SV=6	P02788	78 kDa	TRUE	0	-0.1	0	0.7	0.5	0.7	-0.1	-0.5	-0.2	-0.1	-0.1	-0.1	0.5	0.4	0.6	-0.3	-0.3	-0.1	-0.2	-0.5	-0.2	2.1	2	2
Complement C4-A OS=Homo sapiens GN=C4A PE=1 SV=1	P0C0L4 (+1)	193 kDa		0	0	0	0.1	0	0.3	0.4	0.6	0.8	0.4	0.2	0.5	-0.2	-0.3	0	-0.2	-0.3	-0.1	0.3	0.3	0.3	0	-0.2	0
Prothrombin OS=Homo sapiens GN=F2 PE=1 SV=2	P00734	70 kDa		0.1	-0.1	-0.1	0.5	0.5	0.4	0	-0.2	0	0.4	0.4	0.4	-0.1	0	0	0.3	0.1	0.1	0.5	0.6	0.5	0.3	0.4	0.2
Monocyte differentiation antigen CD14 OS=Homo sapiens GN=CD14 PE=1 SV=2	P08571	40 kDa	TRUE	0.1	-0.1	-0.1	-1.3	-1.2	-1.1	-0.6	-0.8	-0.3	1.1	1	1.2	-0.2	-0.2	0	-1.2	-1.4	-0.8	-0.6	-0.7	-0.4	0.7	0.4	0.8
Cluster of Ezrin OS=Homo sapiens GN=EZR PE=1 SV=4 (P15311)	P15311 [2]	69 kDa	TRUE	0	0	-0.1	0.3	0.5	0.7	0.3	0.3	0.7	0.3	0.4	0.7	0.8	0.6	0.7	0.5	0.5	0.5	0.3	0.3	0.5	0.2	0.3	0.4
Mannosyl-oligosaccharide 1,2-alpha-mannosidase IA OS=Homo sapiens GN=MAN1A1 PE=1 SV=3	P33908	73 kDa	TRUE	0	0	-0.1	0.5	0.5	0.5	0.2	0.1	0	0.2	0.4	0.2	0	-0.1	-0.2	0.3	0.3	0.2	0.6	0.5	0.7	0	0.2	0.1
Hemoglobin subunit alpha OS=Homo sapiens GN=HBA1 PE=1 SV=2	P69905	15 kDa		0	-0.1	0	-0.7	-0.6	-0.8	1.3	1.3	1.5	0.1	0.1	0.2	2	2	2.1	1	1.1	1.1	-0.7	-0.8	-1	-1.1	-0.7	-0.8
Alpha-1-antichymotrypsin OS=Homo sapiens GN=SERPINA3 PE=1 SV=2	P01011	48 kDa	TRUE	-0.1	-0.1	-0.1	-1	-1	-1.1	-0.1	-0.2	-0.1	0.3	0.2	0.2	-0.2	-0.3	-0.2	-1	-1	-1	-0.4	-0.5	-0.6	-0.5	-0.4	-0.5
Vitamin K-dependent protein Z OS=Homo sapiens GN=PROZ PE=1 SV=2	P22891	45 kDa		-0.1	0	0.1	1.4	1.5	1.6	-0.5	-0.1	-0.1	0.4	0.4	0.5	0.2	0.1	0.1	0.4	0.3	0.7	0.8	1	1	0.3	0.3	0.5
Fibrillin-1 OS=Homo sapiens GN=FBN1 PE=1 SV=3	P35555	312 kDa		-0.1	-0.1	0	-0.4	0.1	-0.4	-0.2	-0.3	-0.2	-0.1	0.2	0	-0.2	0	-0.3	-0.4	-0.1	-0.4	-0.2	0.2	-0.1	-0.1	0.2	-0.1
Annexin A1 OS=Homo sapiens GN=ANXA1 PE=1 SV=2	P04083	39 kDa	TRUE	0.1	-0.1	0.1	0.8	0.7	1	-0.5	-0.4	-0.1	0	0	0.4	2.5	2.5	2.8	0.1	0.2	0.7	-0.1	-0.1	0.2	1.2	1.2	1.4
WAP four-disulfide core domain protein 2 OS=Homo sapiens GN=WFDC2 PE=1 SV=2	Q14508	13 kDa		0	-0.1	0	0.6	0.4	0.3	0.7	0.4	0.5	0.3	0.3	0.1	0.2	0.1	0.1	0.9	0.7	0.8	0.4	0.3	0	0.4	0.2	0.2
Matrix-remodeling-associated protein 8 OS=Homo sapiens GN=MXRA8 PE=1 SV=1	Q9BRK3	49 kDa	TRUE	0	0	0.1	0.5	0.5	0.6	0.3	0.2	0.2	0.3	0.2	0.3	0.4	0.3	0	0.2	-0.1	0.2	0.7	0.5	0.5	-0.1	-0.1	0
Vitamin D-binding protein OS=Homo sapiens GN=GC PE=1 SV=1	P02774	53 kDa		-0.1	-0.1	-0.1	0.3	0.2	0	1.1	1	0.9	-0.2	-0.1	-0.4	-0.1	-0.3	-0.3	0.6	0.4	0.4	0.1	0.2	-0.3	-0.1	-0.4	-0.4
Periplakin OS=Homo sapiens GN=PPL PE=1 SV=4	O60437	205 kDa	TRUE	0.1	0.1	0.2	0.7	0.3	0.5	0.6	0	0.1	0.4	0	0.5	2.4	1.8	2.1	0.9	0.4	0.8	0.3	-0.2	0.1	0.1	-0.5	-0.1
Ribonuclease pancreatic OS=Homo sapiens GN=RNASE1 PE=1 SV=4	P07998	18 kDa		0	0	0	-0.2	-0.2	-0.2	-0.5	-0.5	-0.6	-0.8	-1	-0.9	-0.4	-0.2	-0.4	-0.9	-0.9	-0.9	0.7	0.9	0.7	0.1	0.3	0.3
Sulfhydryl oxidase 1 OS=Homo sapiens GN=QSOX1 PE=1 SV=3	O00391	83 kDa	TRUE	0	-0.1	0	0.3	0.4	0.6	0.3	0.3	0.4	0.3	0.1	0.3	0.1	-0.1	0	0.2	0.3	0.3	0.4	0.4	0.5	0.3	0.2	0.3
Fibronectin OS=Homo sapiens GN=FN1 PE=1 SV=4	P02751	263 kDa		0	0	0	-0.2	-0.4	-0.2	0	0	0.1	0.1	0.1	0.2	-0.1	-0.3	-0.2	-0.1	-0.2	0.1	0	-0.1	0	0.3	0.3	0.4
Protein S100-A9 OS=Homo sapiens GN=S100A9 PE=1 SV=1	P06702	13 kDa		0.2	0	0	1.4	1.1	1	-0.6	-0.7	-0.6	0	0	-0.1	3.1	2.7	2.7	1	0.7	0.6	0.7	0.2	0.2	-0.1	-0.5	-0.4
Annexin A2 OS=Homo sapiens GN=ANXA2 PE=1 SV=2	P07355	39 kDa	TRUE	-0.1	-0.1	-0.2	0.7	1	0.8	-0.1	-0.1	0	-0.2	0.2	0	1.8	2	2	0.3	0.5	0.3	-0.2	0	-0.2	0.5	0.9	0.8
Cadherin-1 OS=Homo sapiens GN=CDH1 PE=1 SV=3	P12830	97 kDa	TRUE	0	0	-0.1	-1.5	-1.5	-1.2	-0.6	-0.7	-0.3	0.4	0.4	0.4	-0.4	-0.4	-0.4	-1.4	-1.5	-1.3	-0.8	-1.1	-0.6	0.4	0.4	0.4
Vesicular integral-membrane protein VIP36 OS=Homo sapiens GN=LMAN2 PE=1 SV=1	Q12907	40 kDa		0	0	0	-1	-0.9	-0.8	-0.3	-0.5	-0.1	-0.4	-0.1	-0.2	-0.3	-0.4	-0.2	-1	-0.9	-0.7	-0.3	-0.3	-0.3	0.1	0	0.1
EGF-containing fibulin-like extracellular matrix protein 1 OS=Homo sapiens GN=EFEMP1 PE=1 SV=2	Q12805	55 kDa		-0.1	0.1	0	-0.4	-0.6	-0.3	-0.2	-0.3	-0.3	0.9	0.5	0.9	-0.4	-0.4	-0.5	-0.5	-0.5	-0.4	0	-0.2	0	0.5	0.4	0.7
Glyceraldehyde-3-phosphate dehydrogenase OS=Homo sapiens GN=GAPDH PE=1 SV=3	P04406	36 kDa		-0.1	0	0	0.4	0	0.1	0.1	-0.2	-0.2	0.3	-0.3	0.1	1.3	0.9	1.1	0.4	0	0.4	0.5	0.1	0.3	0.7	0.1	0.6
Cluster of Heat shock cognate 71 kDa protein OS=Homo sapiens GN=HSPA8 PE=1 SV=1 (P11142)	P11142 [3]	71 kDa	TRUE	-0.1	-0.1	0	0.8	0.3	0.4	0.5	0.2	0.1	0.4	0.3	0	1.5	1.1	0.9	0.5	0.3	0.4	0.5	0.4	0	0.3	0	-0.2
Golgi membrane protein 1 OS=Homo sapiens GN=GOLM1 PE=1 SV=1	Q8NBJ4	45 kDa	TRUE	0	0	0	0.5	0.4	0.7	0.2	0.4	0.8	0.3	0.2	0.2	-0.4	-0.2	-0.1	0.3	0.4	0.7	0.3	0.4	0.6	0.3	0.4	0.5
Myeloperoxidase OS=Homo sapiens GN=MPO PE=1 SV=1	P05164	84 kDa		0	-0.1	0.1	1.5	1.5	1.6	0.2	0.2	0.1	0.3	0.1	0.4	1.4	1.2	1.4	0.8	0.6	0.8	0.4	0.4	0.4	2.2	1.9	2
Cathepsin D OS=Homo sapiens GN=CTSD PE=1 SV=1	P07339	45 kDa		0	0.1	0	0.6	0.6	0.7	-0.5	-0.1	-0.4	-0.4	0	-0.2	-0.6	-0.5	-0.6	-0.2	0.1	-0.1	0.4	0.6	0.4	0.2	0.4	0.1
Cluster of 14-3-3 protein epsilon OS=Homo sapiens GN=YWHAE PE=1 SV=1 (P62258)	P62258 [4]	29 kDa	TRUE	0	0.1	0	0.4	0.2	0.2	0.2	0.2	0.3	0.4	0.3	0.1	1.8	1.8	1.6	0.7	0.3	0.4	0.3	0.2	0	-0.3	0	-0.4
Cluster of Low affinity immunoglobulin gamma Fc region receptor III-A OS=Homo sapiens GN=FCGR3A PE=1 SV=2 (P08637)	P08637	29 kDa	TRUE	0	0.1	0.1	0.1	0.2	0.3	0.1	0.1	0.1	-0.4	-0.1	-0.2	-0.7	-0.3	-0.4	-0.7	-0.3	-0.5	0.1	0.4	0.4	-0.5	-0.4	-0.6
Cluster of Haptoglobin OS=Homo sapiens GN=HP PE=1 SV=1 (P00738)	P00738	45 kDa	TRUE	-0.1	-0.1	-0.1	-1	-0.9	-1	0.7	0.8	1	1	1	1.2	-1.2	-1.3	-0.9	0.3	0.5	0.7	-0.7	-0.7	-0.7	-0.7	-0.7	-0.6
Fibrinogen alpha chain OS=Homo sapiens GN=FGA PE=1 SV=2	P02671	95 kDa	TRUE	0	0	0	-0.4	-0.4	-0.1	0.2	0	0.3	0.1	0.5	0.3	-0.6	-0.2	-0.1	-0.2	-0.2	-0.1	-0.5	-0.4	-0.2	-0.1	0.1	0.2
Histone H4 OS=Homo sapiens GN=HIST1H4A PE=1 SV=2	P62805	11 kDa		0	-0.1	0.1	2.3	2.4	2.3	0	-0.4	-0.4	0.4	0.3	0.4	2.5	2.5	2.5	0.4	0.1	-0.2	0.9	0.9	1.1	0.6	0.6	0.7
Ceruloplasmin OS=Homo sapiens GN=CP PE=1 SV=1	P00450	122 kDa	TRUE	0	0	0.1	-0.5	-0.3	-0.5	0.5	0.3	0.3	0.6	0.4	0.5	0.4	0.6	0.3	-0.5	-0.5	-0.5	-0.5	-0.3	-0.5	0.1	0.1	0
Roundabout homolog 4 OS=Homo sapiens GN=ROBO4 PE=1 SV=1	Q8WZ75	107 kDa		0	0	0	0.4	0.2	0.3	-0.2	0.1	-0.2	0.1	0.3	0.1	-0.2	-0.1	-0.3	0.2	0.3	0	0.3	0.3	0.3	-0.3	0	-0.1
Endosialin OS=Homo sapiens GN=CD248 PE=1 SV=1	Q9HCU0	81 kDa		0	-0.2	0	-0.2	0	0.1	0.2	0.2	-0.3	0.2	0.3	0.2	0.1	0.1	0	0.2	0.1	0.2	-0.1	0	0	0.7	0.7	0.6
Cadherin-13 OS=Homo sapiens GN=CDH13 PE=1 SV=1	P55290	78 kDa		0	0	0	-1.1	-1.1	-1.3	-0.6	-0.8	-0.7	-0.1	0	0	-0.2	-0.3	-0.4	-1.2	-1	-1.2	-0.2	-0.6	-0.5	0.3	0.2	0.1
Urokinase-type plasminogen activator OS=Homo sapiens GN=PLAU PE=1 SV=2	P00749	49 kDa	TRUE	0	0	0	0.3	0.2	0.5	-0.1	-0.1	0.1	0.2	0	-0.1	0.1	-0.2	-0.1	-0.4	-0.1	-0.2	0.6	0.6	0.7	-0.3	-0.2	-0.3
Phosphatidylethanolamine-binding protein 1 OS=Homo sapiens GN=PEBP1 PE=1 SV=3	P30086	21 kDa		0.1	0	0	0.3	0.1	0.2	0	0.1	0	0	-0.1	-0.1	-0.1	-0.2	-0.1	0.3	0.2	0.4	0.7	0.4	0.5	0	-0.1	0
Cluster of Pyruvate kinase isozymes M1/M2 OS=Homo sapiens GN=PKM PE=1 SV=4 (P14618)	P14618	58 kDa	TRUE	0	0	0	0.4	0.2	0.6	0.2	0	0.1	0.2	0	0.2	1.6	1.3	1.7	0.5	0.3	0.5	0.5	0.5	0.7	1.2	0.8	1.3
Cluster of Gamma-glutamyltranspeptidase 1 OS=Homo sapiens GN=GGT1 PE=1 SV=2 (P19440)	P19440	61 kDa	TRUE	0	0	0	0.6	0.6	0.7	0.2	0.4	0.5	0.5	0.4	0.3	-0.2	-0.3	-0.1	0.1	0.1	0.3	0.5	0.6	0.7	0.1	0	0
Kallikrein-1 OS=Homo sapiens GN=KLK1 PE=1 SV=2	P06870	29 kDa		0.1	0	0	0.2	-0.1	0.1	-0.1	0	0.2	-1.2	-0.8	-0.8	-1.2	-1	-0.7	-0.2	-0.3	-0.1	0.5	0.7	1	0.1	-0.1	0.3
Bile salt-activated lipase OS=Homo sapiens GN=CEL PE=1 SV=3	P19835	79 kDa	TRUE	-0.1	-0.1	-0.1	-0.4	-0.5	-0.6	-0.3	-0.1	-0.3	-0.4	-0.4	-0.5	-0.4	-0.6	-0.4	-0.6	-0.3	-0.6	1.3	1.4	1.3	-0.2	-0.1	-0.3
Tyrosine-protein kinase receptor UFO OS=Homo sapiens GN=AXL PE=1 SV=3	P30530	98 kDa		0.1	0	0	0.7	0.6	0.8	0	0.1	0.4	0.4	0	0.3	-0.3	-0.4	0.1	0	0.1	0.3	0.6	0.4	0.9	0.7	0.6	1
Cystatin-C OS=Homo sapiens GN=CST3 PE=1 SV=1	P01034	16 kDa		0	0	0	0.5	0.6	0.5	0.1	0.3	0.2	-0.1	0.1	0.1	-0.3	-0.3	-0.2	-0.1	0	0	0.1	0.4	0.2	-0.2	-0.2	-0.1
Cluster of Alpha-2-macroglobulin OS=Homo sapiens GN=A2M PE=1 SV=3 (P01023)	P01023	163 kDa	TRUE	0	-0.1	0	0.1	0.6	0.1	0.3	0.4	0.5	-0.1	0.4	0.3	-0.1	-0.2	-0.1	1.8	1.9	1.8	-0.2	0	0	0.9	0.8	0.9
Deoxyribonuclease-1 OS=Homo sapiens GN=DNASE1 PE=1 SV=1	P24855	31 kDa		0	-0.1	0	0.2	0.3	0	0	-0.1	0.1	-0.1	0.1	0	0	0	-0.1	0.1	0.2	0	0.4	0.6	0.7	-0.1	0	0.3
Cluster of Betaine--homocysteine S-methyltransferase 1 OS=Homo sapiens GN=BHMT PE=1 SV=2 (Q93088)	Q93088 [2]	45 kDa	TRUE	0	0	0	0.4	0.6	0.3	0.2	-0.3	0	0.5	0.1	0.5	0.2	-0.1	-0.2	0.6	0.6	0.5	0.3	0	0.3	0.2	-0.2	0.2
Attractin OS=Homo sapiens GN=ATRN PE=1 SV=2	O75882	159 kDa	TRUE	0	-0.1	0	-0.2	0.1	-0.2	-0.3	0.1	-0.2	-0.1	0	-0.1	-0.3	-0.1	-0.4	-0.2	0	-0.2	0	0	0	-0.1	0.1	-0.2
Apolipoprotein A-IV OS=Homo sapiens GN=APOA4 PE=1 SV=3	P06727	45 kDa		-0.1	0	-0.1	-0.8	-0.4	-0.8	-0.2	-0.3	-0.4	-0.3	-0.2	-0.3	-0.7	-0.5	-0.8	0.4	0.4	0.4	-0.9	-0.9	-1.1	-0.7	-0.8	-0.9
Carboxypeptidase N subunit 2 OS=Homo sapiens GN=CPN2 PE=1 SV=3	P22792	61 kDa		0	0.1	0.1	0.3	0.1	0.3	0.7	0.4	0.3	0.4	0.2	0	0.2	0.1	0	0	-0.5	-0.2	0.9	0.7	0.4	0.6	0.3	0.3
Nidogen-1 OS=Homo sapiens GN=NID1 PE=1 SV=3	P14543	136 kDa		-0.1	0	0	-1.1	-1.5	-1	-0.1	-0.1	0.1	0.2	0	0	0.2	0	-0.2	-0.3	-0.4	-0.3	-0.4	-0.4	-0.8	-0.4	-0.3	-0.1
Maltase-glucoamylase, intestinal OS=Homo sapiens GN=MGAM PE=1 SV=5	O43451	210 kDa		0	0	0.2	-0.2	-0.4	-0.3	-0.1	-0.2	-0.2	0.1	0.2	0	-0.6	-0.4	-0.7	0	0.1	-0.2	0.6	0.6	0.6	-0.2	-0.4	-0.2
Antithrombin-III OS=Homo sapiens GN=SERPINC1 PE=1 SV=1	P01008	53 kDa	TRUE	0.1	0	-0.1	0.2	0.2	0.5	0.5	0.8	1	0.9	1.2	1.2	-0.4	-0.3	-0.1	0.2	0.5	0.6	-0.2	-0.3	0.1	0	-0.1	0.1
Triosephosphate isomerase OS=Homo sapiens GN=TPI1 PE=1 SV=3	P60174	31 kDa		0.1	-0.2	-0.1	0.7	0.3	0.3	0.3	0.1	0	0.1	0.2	0	1.3	1.2	1.1	0.6	0.4	0.4	0.4	0.4	0.2	0.3	0	0.1
Cluster of Complement C1r subcomponent-like protein OS=Homo sapiens GN=C1RL PE=1 SV=2 (Q9NZP8)	Q9NZP8	53 kDa	TRUE	0	0	0	-0.1	0	0.2	0.3	0.3	0.3	0.3	0.3	0.5	-0.1	-0.1	0.1	-0.2	0	0.1	0.3	0.1	0.4	0.2	0.4	0.3
Agrin OS=Homo sapiens GN=AGRN PE=1 SV=4	O00468	215 kDa		0	0	0	-0.3	-0.6	-0.5	0	0.2	0.1	1.1	0.8	1.3	-0.3	-0.4	-0.2	-0.5	-0.5	-0.3	-0.7	-1	-0.5	0.2	0.3	0.3
Cluster of Ig kappa chain V-I region AG OS=Homo sapiens PE=1 SV=1 (P01593)	P01593 [3]	12 kDa	TRUE	0.1	-0.1	0	-0.6	-0.4	-0.3	0.1	0.4	0.4	0.6	0.6	0.5	-0.4	-0.3	-0.3	-0.7	-0.6	-0.7	-0.5	-0.2	-0.2	0.2	0.3	0.5
Immunoglobulin J chain OS=Homo sapiens GN=IGJ PE=1 SV=4	P01591	18 kDa		-0.1	-0.1	-0.1	0.2	0.2	0.3	0.2	0.5	0.5	-0.3	0	-0.3	-0.4	-0.4	-0.1	-0.1	0	0.1	0.1	0	0.3	-0.2	-0.5	-0.4
Dipeptidyl peptidase 4 OS=Homo sapiens GN=DPP4 PE=1 SV=2	P27487	88 kDa	TRUE	0	-0.1	0	0.5	0.9	0.5	0.3	0.5	0.1	0.9	0.9	0.8	0	0.2	-0.4	0.2	0.6	0.2	0.3	0.5	0.2	0.3	0.1	0
Cystatin-M OS=Homo sapiens GN=CST6 PE=1 SV=1	Q15828	17 kDa		0.1	0	0	-0.6	-1	-0.4	-0.4	-0.9	0	1.8	1.5	1.8	0.1	-0.2	0	-0.3	-0.8	-0.3	-0.5	-0.8	-0.3	0.3	0	0.4
Tetranectin OS=Homo sapiens GN=CLEC3B PE=1 SV=3	P05452	23 kDa		0.2	0.1	0.1	0.9	0.6	0.4	0.2	0.3	0.4	0	0	-0.1	0.2	0.2	0	0.2	0.1	0.1	0.8	0.6	0.4	-0.3	-0.6	-0.8
Neutrophil defensin 1 OS=Homo sapiens GN=DEFA1 PE=1 SV=1	P59665 (+1)	10 kDa		0	0	0	1.1	1	1.2	-0.4	-0.5	-0.2	0.3	-0.1	0.2	2	1.9	2.4	0.4	0.4	0.6	0.7	0.3	0.7	1.7	1.4	1.7
Protein S100-A8 OS=Homo sapiens GN=S100A8 PE=1 SV=1	P05109	11 kDa		0	0	0	0.2	0.5	0.6	0.3	0.4	0.4	-0.4	-0.3	-0.2	2.3	2.3	2.5	0	0.2	0.5	0	0.3	0.2	-0.4	-0.2	-0.1
Mucin-1 OS=Homo sapiens GN=MUC1 PE=1 SV=3	P15941	122 kDa		0	0.1	0	0.5	0.7	0.6	0.5	0.3	0.6	0.2	0.3	0.4	-0.3	0.2	0.1	0.5	0.5	0.7	0.4	0.6	0.7	0	-0.1	0.2
Phosphoglycerate kinase 1 OS=Homo sapiens GN=PGK1 PE=1 SV=3	P00558	45 kDa	TRUE	0	0	0	0.1	0.1	-0.1	-0.4	-0.1	-0.3	-0.1	0	-0.5	0.8	0.9	0.7	0.2	0.3	-0.2	0.2	0.4	0.1	-0.3	-0.1	-0.6
Ganglioside GM2 activator OS=Homo sapiens GN=GM2A PE=1 SV=4	P17900	21 kDa		0	0	0	-2.4	-2.5	-2.5	-1.8	-2	-2.2	0.4	0.5	0.3	-1.8	-1.9	-2.5	-1.5	-1.8	-1.8	-2.2	-2.1	-2.3	-0.4	-0.6	-0.5
Tenascin-X OS=Homo sapiens GN=TNXB PE=1 SV=3	P22105	464 kDa		0	-0.1	0	-0.1	0.2	0.1	0.1	0.2	-0.2	0.5	0.8	0.8	0.1	0	0	0.3	0.5	0.3	-0.2	0.2	-0.3	0.6	0.8	0.3
Leukocyte elastase inhibitor OS=Homo sapiens GN=SERPINB1 PE=1 SV=1	P30740	43 kDa		0.1	0.1	0.1	1.1	0.9	0.9	-0.5	-0.7	-0.5	-0.1	-0.2	-0.2	1.6	1.5	1.5	1.3	1.1	1.2	0	0	0.1	1.1	1	1
Endothelial protein C receptor OS=Homo sapiens GN=PROCR PE=1 SV=1	Q9UNN8	27 kDa		0	0.1	0.2	0.7	0.6	0.8	0.3	0.1	0.1	0.6	0.1	0.5	-0.2	-0.3	-0.2	0.3	0	0.2	0.7	0.6	0.5	0.1	0.2	0.4
Lumican OS=Homo sapiens GN=LUM PE=1 SV=2	P51884	38 kDa		0	0	0	-0.6	-0.6	-0.6	-0.5	-0.3	-0.6	1.5	1.2	1.4	-0.4	-0.2	-0.5	-0.4	-0.7	-0.6	-0.6	-0.7	-0.7	0.6	0.5	0.6
Alpha-2-macroglobulin-like protein 1 OS=Homo sapiens GN=A2ML1 PE=1 SV=3	A8K2U0	161 kDa	TRUE	0.1	0	0	0.9	1.1	0.9	-0.1	0.2	-0.3	0.1	0.1	0	2	2.5	2.2	1.2	1.5	1.5	0	0.1	0	0.7	0.9	0.7
Prostatic acid phosphatase OS=Homo sapiens GN=ACPP PE=1 SV=3	P15309	45 kDa		0	0	0	0.1	0.2	-0.1	-0.8	-0.6	-0.7	-0.5	-0.6	-0.8	-0.9	-0.7	-1	-0.3	-0.5	-0.5	-0.1	-0.1	-0.1	-1.1	-0.9	-1
Cadherin-2 OS=Homo sapiens GN=CDH2 PE=1 SV=4	P19022	100 kDa	TRUE	0	0	0.1	0.1	0.6	0	0.3	0.5	0.1	0.1	0	-0.4	0	0.2	-0.1	-0.2	0	-0.6	0.2	0.4	0.3	0.3	0.4	-0.1
IST1 homolog OS=Homo sapiens GN=IST1 PE=1 SV=1	P53990	40 kDa	TRUE	0	0	0	0.4	0.2	0	0.2	0.5	0	0.1	0.1	-0.1	-0.1	-0.1	-0.4	0.4	0.3	0.1	0.3	0.6	0.3	0.4	0.2	0.2
Ly-6/neurotoxin-like protein 1 OS=Homo sapiens GN=LYNX1 PE=1 SV=3	Q9BZG9	14 kDa		0	0	0	-0.6	-0.6	-0.5	-0.4	-0.4	-0.6	0.6	0.3	0.3	0.4	0.2	0.4	-0.5	-0.7	-0.7	-1.1	-1.7	-1.6	0.9	0.5	0.6
6-phosphogluconolactonase OS=Homo sapiens GN=PGLS PE=1 SV=2	O95336	28 kDa		0	-0.1	0	-0.5	-0.6	-0.4	-0.1	0	-0.1	0	0	-0.2	-0.2	-0.2	-0.3	-0.6	-0.5	-0.6	-0.4	-0.6	-0.7	0.8	0.8	0.4
Beta-2-glycoprotein 1 OS=Homo sapiens GN=APOH PE=1 SV=3	P02749	38 kDa		0	0	0	-0.6	-0.5	-0.3	-0.1	-0.5	-0.1	-0.3	-0.1	-0.3	-0.8	-0.7	-0.3	-0.2	-0.4	-0.3	-1	-1	-1	-0.5	-0.3	-0.6
Neuronal growth regulator 1 OS=Homo sapiens GN=NEGR1 PE=1 SV=3	Q7Z3B1	39 kDa	TRUE	-0.1	0	0	-0.2	-0.5	-0.1	-0.2	-0.2	-0.1	0.1	-0.1	0.4	-0.1	-0.5	0.2	-0.3	-0.6	-0.1	0	0	0.1	0.3	0.4	0.7
Cornulin OS=Homo sapiens GN=CRNN PE=1 SV=1	Q9UBG3	54 kDa		0	0	0	0.8	0.5	0.5	0.3	-0.4	0.2	0.6	0.2	0.5	2.6	2.1	2	1.2	0.8	1.2	0.3	0.1	0.1	0.8	-0.2	-0.1
Alpha-enolase OS=Homo sapiens GN=ENO1 PE=1 SV=2	P06733	47 kDa	TRUE	0	0	-0.1	0.1	0.4	0	0.1	-0.1	-0.3	-0.1	0	-0.5	1.1	1.3	1	0.4	0	0.2	0.2	0.3	0.1	-0.1	-0.1	-0.3
Neutrophil gelatinase-associated lipocalin OS=Homo sapiens GN=LCN2 PE=1 SV=2	P80188	23 kDa		-0.1	0	0.1	1.1	1.3	1.5	-0.6	-0.5	-0.5	0	0	0.3	1.5	1.7	1.8	1.3	1.4	1.5	0.3	0	0.5	1.3	1.5	1.4
Peroxiredoxin-1 OS=Homo sapiens GN=PRDX1 PE=1 SV=1	Q06830	22 kDa	TRUE	0.1	-0.1	-0.1	0.3	0.4	0.4	0	-0.1	0.2	-0.4	-0.2	0	0.9	0.9	1.1	0	0.2	0.3	0.3	0.3	0.5	-0.8	-0.6	-0.8
Cluster of Ig kappa chain V-III region WOL OS=Homo sapiens PE=1 SV=1 (P01623)	P01623	12 kDa	TRUE	0.1	0.1	0.1	-0.9	-0.9	-1	0.2	0.2	-0.1	1.2	0.8	1	-0.5	-0.4	-0.8	-0.1	-0.2	-0.3	-0.6	-0.4	-0.6	1.1	0.9	0.9
Cluster of Myosin-9 OS=Homo sapiens GN=MYH9 PE=1 SV=4 (P35579)	P35579	227 kDa	TRUE	No Values	0	0	1.1	0.5	No Values	1.1	0.8	No Values	1.1	0.4	No Values	2	1	No Values	1.3	0.5	No Values	0.7	0.1	No Values	1.3	0.3	No Values
Extracellular superoxide dismutase [Cu-Zn] OS=Homo sapiens GN=SOD3 PE=1 SV=2	P08294	26 kDa	TRUE	-0.1	-0.1	-0.2	0	-0.1	0.5	0.2	0	0.3	0.3	0.5	0.6	-0.2	-0.2	0.1	-0.1	-0.2	0	-0.2	-0.1	0.1	0.1	0	0.3
Cell adhesion molecule 4 OS=Homo sapiens GN=CADM4 PE=1 SV=1	Q8NFZ8	43 kDa		0	0	0	0.1	0.3	0.1	0.2	0.2	0.2	0.1	0	-0.4	0	0.2	-0.1	-0.1	-0.1	-0.1	0.4	0.4	0.3	-0.4	-0.1	-0.7
Protein YIPF3 OS=Homo sapiens GN=YIPF3 PE=1 SV=1	Q9GZM5	38 kDa	TRUE	-0.1	-0.1	-0.2	0.3	-0.1	-0.2	0	-0.1	-0.4	0.7	0.4	0.3	-0.1	-0.2	-0.1	1.2	0.8	0.4	-0.2	-0.2	-0.4	1.1	0.8	1.2
Complement factor I OS=Homo sapiens GN=CFI PE=1 SV=2	P05156	66 kDa		0.1	0	0.1	0	0.6	0.3	0	0.6	0.3	-0.1	0.2	0.1	-0.3	-0.4	-0.1	0	0.3	0.2	0.3	0.6	0.6	-0.2	0.1	-0.1
Glutathione S-transferase A2 OS=Homo sapiens GN=GSTA2 PE=1 SV=4	P09210	26 kDa		0	0	0	0.2	0.4	0.6	-0.5	-0.1	-0.3	0.2	0.3	0.5	-0.2	0	-0.1	0.5	0.7	0.8	0.3	0.5	0.5	-1.2	-1	-1
Cluster of Leukocyte-associated immunoglobulin-like receptor 1 OS=Homo sapiens GN=LAIR1 PE=1 SV=1 (Q6GTX8)	Q6GTX8	31 kDa	TRUE	0	0	0	0.5	0.5	0.6	0	0	0.4	0	0.1	0.2	-0.3	-0.3	-0.2	-0.3	-0.3	0.1	0.4	0.5	0.6	0.5	0.5	0.8
Plasminogen OS=Homo sapiens GN=PLG PE=1 SV=2	P00747	91 kDa		0	0	0	-0.2	0.1	0	0.1	0.3	0.5	0.7	0.9	0.6	-0.2	0	-0.1	-0.5	-0.3	-0.6	-0.1	0	-0.1	-0.3	0.1	-0.2
Neuroblast differentiation-associated protein AHNAK OS=Homo sapiens GN=AHNAK PE=1 SV=2	Q09666	629 kDa		0	0	-0.1	0.5	0.7	0.6	0.1	0.6	0.6	0.3	0.2	0.1	1.3	1.1	1.5	0.4	0.5	1.1	-0.1	-0.1	-0.5	0.1	0	0
Cluster of Mucin-5B OS=Homo sapiens GN=MUC5B PE=1 SV=3 (Q9HC84)	Q9HC84	596 kDa	TRUE	0.1	0.1	0.1	-0.2	0.1	0.3	0	0.2	0.4	0.2	0	0.3	1.3	1.8	1.6	0.6	1	1	-0.3	0.1	0.1	0.6	0.9	0.6
Extracellular sulfatase Sulf-2 OS=Homo sapiens GN=SULF2 PE=1 SV=1	Q8IWU5	100 kDa	TRUE	0	0	0	-0.7	-0.7	-0.7	-0.4	-0.2	-0.7	-0.3	0	0.3	-0.2	0	0	-0.9	-0.4	-0.7	-1.1	-0.9	-1.4	0.2	0.4	0.4
Neprilysin OS=Homo sapiens GN=MME PE=1 SV=2	P08473	86 kDa		0	-0.1	0	0	0.3	0.5	-0.2	0.2	0	-0.1	0.2	0.3	-0.6	-0.2	-0.2	-0.2	0.3	0	-0.1	-0.1	0.1	-0.3	0	0
Cell surface glycoprotein MUC18 OS=Homo sapiens GN=MCAM PE=1 SV=2	P43121	72 kDa		0	0	0	0.1	-0.3	0.1	0.3	0	0.2	0.5	0.2	0.3	0.6	0.2	0.5	-0.1	-0.4	-0.3	0.5	0.1	0.3	0.5	0.1	0.2
Annexin A11 OS=Homo sapiens GN=ANXA11 PE=1 SV=1	P50995	54 kDa	TRUE	0	0	-0.1	0.5	0.4	0.1	0.2	0.7	0.1	0	0.6	-0.1	0.7	0.8	0.2	0	0.1	-0.3	0.9	1.1	0.4	-0.5	0	-0.6
Zymogen granule protein 16 homolog B OS=Homo sapiens GN=ZG16B PE=1 SV=3	Q96DA0	23 kDa		-0.1	-0.1	-0.1	0.5	0.7	0.6	0.5	0.6	0.4	0.1	-0.2	-0.3	-0.4	-0.2	0	-0.5	-0.2	-0.3	-0.6	-0.9	-0.8	-0.4	-0.4	-0.5
Lymphatic vessel endothelial hyaluronic acid receptor 1 OS=Homo sapiens GN=LYVE1 PE=1 SV=2	Q9Y5Y7	35 kDa		0	0	0	-1.5	-1.8	-1.6	-1	-1.2	-1	0.7	0.5	0.6	0	-0.2	-0.2	-1.8	-1.7	-1.9	-0.6	-0.8	-0.8	1	0.9	1.1
Tenascin OS=Homo sapiens GN=TNC PE=1 SV=3	P24821	241 kDa	TRUE	0	-0.1	0	-1.6	-1.3	-0.3	-0.1	-0.3	-0.1	0.4	0.4	-0.4	-0.3	-0.1	-0.5	-0.8	-0.3	-0.4	-0.8	-0.6	-0.2	0.6	0.7	-0.5
Lysosomal acid phosphatase OS=Homo sapiens GN=ACP2 PE=1 SV=3	P11117	48 kDa		0	0	0.1	0.6	0.2	0.1	0.1	0.2	-0.3	0.5	-0.2	-0.4	-0.3	-0.6	-0.4	0.3	-0.1	-0.4	0.3	0.1	0	0.5	0.2	-0.1
Vitelline membrane outer layer protein 1 homolog OS=Homo sapiens GN=VMO1 PE=1 SV=1	Q7Z5L0	22 kDa		0.1	0	0	0.1	-0.2	0.2	-0.2	-0.4	-0.1	0	-0.1	-0.2	-0.5	-0.4	0	-0.2	-0.2	-0.1	0.7	0.4	0.6	0.4	0.1	0.1
Gamma-glutamyl hydrolase OS=Homo sapiens GN=GGH PE=1 SV=2	Q92820	36 kDa		0	0	0	-0.2	0.1	0.1	-0.8	-0.3	-0.2	-0.5	-0.4	-1	-0.5	-0.4	-0.6	-0.7	-0.4	-0.4	-0.1	0.1	-0.2	-0.2	0.5	0.2
N-acetylmuramoyl-L-alanine amidase OS=Homo sapiens GN=PGLYRP2 PE=1 SV=1	Q96PD5	62 kDa	TRUE	0	0	0	-0.4	-0.2	-0.3	0	-0.1	0.2	0.8	1	1	-0.2	0.4	0.2	-0.4	-0.4	-0.5	-0.8	-0.3	-0.4	-0.6	-0.2	-0.4
N(G),N(G)-dimethylarginine dimethylaminohydrolase 2 OS=Homo sapiens GN=DDAH2 PE=1 SV=1	O95865	30 kDa	TRUE	0	0	0.1	0	0	0.1	-0.3	0.2	0	0.3	0.4	0.4	0	0.1	0.2	-0.4	-0.3	-0.2	-0.2	-0.2	0.2	0.1	0.5	0.2
Dipeptidase 1 OS=Homo sapiens GN=DPEP1 PE=1 SV=3	P16444	46 kDa		0	0	0	0.5	0.7	0.6	0.1	0.2	0	0	0.3	0.1	-0.8	-0.5	-0.6	-0.1	0.1	0.1	0.3	0.5	0.3	-0.3	0.2	-0.2
Transaldolase OS=Homo sapiens GN=TALDO1 PE=1 SV=2	P37837	38 kDa		0.1	-0.1	0	1.1	0.4	3.1	0.1	-0.3	2	0.8	0	2.6	1.5	0.9	3.6	0.6	0.2	2.7	0.4	-0.1	2.6	2	1.6	4
Interleukin-1 receptor antagonist protein OS=Homo sapiens GN=IL1RN PE=1 SV=1	P18510	20 kDa		-0.1	0	-0.1	0.8	1.1	1.1	-0.5	0.2	-0.2	-0.1	0.2	0.2	1.4	1.7	1.6	0.1	0.3	0.5	0.3	0.5	0.5	0.6	1	1.2
Programmed cell death 6-interacting protein OS=Homo sapiens GN=PDCD6IP PE=1 SV=1	Q8WUM4	96 kDa	TRUE	0	0	0	0.3	0.5	0.5	0.2	0.5	0.6	0	0.1	0.3	0.5	0.6	0.5	0.1	0.2	0.1	0.4	0.2	0.5	0.2	0.2	0.2
Napsin-A OS=Homo sapiens GN=NAPSA PE=1 SV=1	O96009	45 kDa		0	0	0	-0.2	-0.1	-0.2	-0.8	-1.1	-1	-0.3	-0.4	-0.6	-0.7	-0.5	-1	-0.1	-0.2	-0.4	0.5	0.4	0.3	-0.5	-0.4	-0.8
Polyubiquitin-C OS=Homo sapiens GN=UBC PE=1 SV=3	P0CG48	77 kDa	TRUE	-0.1	-0.1	-0.1	-0.4	-0.1	0	-0.3	-0.3	-0.1	0.4	0.3	0.6	0	0.4	0.1	0	0.3	0.5	-0.4	-0.2	-0.3	0.3	0.5	0.6
Osteoclast-associated immunoglobulin-like receptor OS=Homo sapiens GN=OSCAR PE=2 SV=3	Q8IYS5	30 kDa		-0.1	-0.2	0	-0.2	0.1	0.2	-0.3	0	0.1	0.1	-0.1	0.1	-0.6	-0.3	0	-0.4	-0.3	0	0.3	0.5	0.8	-0.1	0.2	0.2
Superoxide dismutase [Cu-Zn] OS=Homo sapiens GN=SOD1 PE=1 SV=2	P00441	16 kDa		0	0	0	0.2	0.4	0.2	-0.2	-0.1	-0.1	0	0.4	-0.2	0.2	0.3	0.2	0.3	0.3	0.1	0.3	0.4	0.3	-0.2	0	-0.4
Ig heavy chain V-III region BRO OS=Homo sapiens PE=1 SV=1	P01766	13 kDa	TRUE	0	0.1	0	0	0.2	0.1	0.8	0.9	0.8	0.5	0.8	0.7	0.4	0.4	0.2	0.2	0.3	0.2	0.4	0.6	0.3	0	0.3	-0.1
Corticosteroid-binding globulin OS=Homo sapiens GN=SERPINA6 PE=1 SV=1	P08185	45 kDa		0	-0.1	0	-0.6	-0.6	-0.7	0	-0.3	-0.1	0.6	0.3	0.3	-0.2	-0.2	-0.7	-0.2	-0.2	-0.4	-0.1	0	-0.3	0.3	0.3	0.1
Poliovirus receptor OS=Homo sapiens GN=PVR PE=1 SV=2	P15151	45 kDa		0	0	0	0.3	0.4	0.1	0.4	0.2	0	0.1	0.2	0.1	-0.3	-0.2	-0.3	-0.1	0.2	-0.2	0.4	0.5	0.3	0.2	0.3	0.3
Alpha-N-acetylglucosaminidase OS=Homo sapiens GN=NAGLU PE=1 SV=2	P54802	82 kDa		0	0	0	0.3	0.1	-0.1	-0.2	-0.1	-0.5	0.2	0.3	-0.2	-0.2	-0.4	-0.3	0.1	0	-0.7	0.3	0.2	0	0.1	-0.1	-0.4
Nuclear transport factor 2 OS=Homo sapiens GN=NUTF2 PE=1 SV=1	P61970	14 kDa		0	0	0	-0.1	0	-0.2	0	0.2	0.1	0	0	-0.1	-0.1	0.3	0.1	-0.4	0.1	-0.5	-1.2	-1	-1.3	1	0.8	1.1
Alpha-2-antiplasmin OS=Homo sapiens GN=SERPINF2 PE=1 SV=3	P08697	55 kDa		0	0	0	0.6	0.5	0.5	0.4	0.5	0.4	0.5	0.7	1	-0.1	0	-0.2	0.2	0.3	0.3	0.5	0.7	0.5	0.2	0.3	0.1
Macrophage colony-stimulating factor 1 OS=Homo sapiens GN=CSF1 PE=1 SV=2	P09603	60 kDa	TRUE	0.1	0.1	0	0.2	0	0.2	-0.4	-0.6	-0.2	0	-0.1	0	0.4	0.3	0.3	-0.2	-0.6	-0.1	0.1	0	0.3	0.4	0.1	0.4
Collagen alpha-1(XV) chain OS=Homo sapiens GN=COL15A1 PE=1 SV=2	P39059	142 kDa		0	0	0	-0.4	-0.4	-0.6	0.1	-0.3	0.1	0.3	0.3	0.1	-0.1	-0.6	-0.3	0.1	0.1	0	0.1	0	0	0.6	0.6	0.3
Cluster of Small proline-rich protein 2A OS=Homo sapiens GN=SPRR2A PE=2 SV=1 (P35326)	P35326	8 kDa	TRUE	0	0	0	-0.6	-0.9	-1	0.3	0.4	-0.1	-0.2	-0.3	-0.4	2.4	1.9	2.1	1.9	1.7	1.9	-1	-1.1	-0.7	0.3	-0.1	-0.1
Peroxiredoxin-6 OS=Homo sapiens GN=PRDX6 PE=1 SV=3	P30041	25 kDa		0	0	-0.1	0.5	0.6	0.9	0.1	0.2	0.3	0.4	0.1	0.2	1.2	1.1	1.2	0.1	0.2	0.4	0.7	0.3	0.8	0.2	-0.1	-0.1
Fibulin-5 OS=Homo sapiens GN=FBLN5 PE=1 SV=1	Q9UBX5	50 kDa		0.1	0.1	0.2	-0.3	-0.4	0.2	0.5	0.3	0.5	1.1	0.7	1	0.4	0.1	0.3	-0.3	-0.4	0.2	0	-0.3	0.1	0.4	0	0.6
Glutathione peroxidase 3 OS=Homo sapiens GN=GPX3 PE=1 SV=2	P22352	26 kDa		-0.1	-0.1	-0.1	-0.3	0.1	-0.2	-0.6	-0.8	-0.6	-0.5	-0.6	-0.5	-0.8	-0.7	-0.7	-0.1	0.2	0.4	-0.1	-0.1	-0.2	0.1	0.5	0.6
Thyroxine-binding globulin OS=Homo sapiens GN=SERPINA7 PE=1 SV=2	P05543	46 kDa		0	-0.1	-0.1	-0.7	-0.6	-0.7	0	0	0.2	0.2	0.1	0	-0.1	-0.2	0	-0.8	-0.6	-0.9	-0.9	-0.5	-0.6	0.4	0.5	0.1
Folate receptor alpha OS=Homo sapiens GN=FOLR1 PE=1 SV=3	P15328	30 kDa	TRUE	0	-0.1	0.1	-0.2	0.1	0.3	0.5	0.3	0.4	0.2	0	0.2	-0.2	0	0.1	0	0.2	0.2	0.5	0.6	0.4	0.1	0.1	0.3
Carboxypeptidase E OS=Homo sapiens GN=CPE PE=1 SV=1	P16870	53 kDa		0	-0.1	-0.1	-0.2	-0.3	0.4	0.2	-0.3	0.5	0.2	-0.2	0.8	-0.3	-0.7	-0.1	0.6	-0.2	0.7	0.3	0	0.2	0.2	-0.5	0.6
Hepatitis A virus cellular receptor 2 OS=Homo sapiens GN=HAVCR2 PE=1 SV=3	Q8TDQ0	33 kDa		0	0	0	0.3	0.5	0.2	0	0.1	0	-0.3	0.2	-0.2	-0.2	0	-0.3	-0.1	0.2	-0.3	0.3	0.6	0.5	0.4	0.8	0.4
Protein FAM3C OS=Homo sapiens GN=FAM3C PE=1 SV=1	Q92520	25 kDa		0	0	0	0.2	-0.1	0.4	0.1	0	0.2	0.4	0.3	0.7	-0.1	-0.5	-0.2	0.2	-0.1	0.5	0.2	-0.3	0.4	0.2	0.1	0.1
Beta-galactosidase OS=Homo sapiens GN=GLB1 PE=1 SV=2	P16278	76 kDa	TRUE	0	0.1	0	0	-0.2	-0.4	0.3	0.2	-0.3	0.4	0.3	-0.2	-0.4	-0.7	-0.8	0.2	0.1	-0.4	0.4	0.2	0.2	0.1	0	0.1
Desmocollin-2 OS=Homo sapiens GN=DSC2 PE=1 SV=1	Q02487	100 kDa		0	0	0	-0.8	-0.7	-0.6	-0.6	-0.2	-0.5	-0.3	0	0.4	0.2	0.3	0.1	-1	-0.6	-1.1	-0.3	-0.1	-0.3	-0.2	0.1	-0.2
Peptidoglycan recognition protein 1 OS=Homo sapiens GN=PGLYRP1 PE=1 SV=1	O75594	22 kDa		0	0	0	-0.6	-0.5	-0.4	-0.1	-0.4	0.2	0.2	0	0.2	0.1	-0.1	0.2	-0.4	-0.4	-0.3	-0.2	-0.1	-0.1	0.7	0.6	0.7
Intercellular adhesion molecule 2 OS=Homo sapiens GN=ICAM2 PE=1 SV=2	P13598	31 kDa		0	0	0	0.3	0.3	0.3	-0.2	-0.1	-0.3	0	-0.3	-0.1	0.1	-0.4	-0.2	0	-0.2	-0.2	0.4	0.4	0.3	0.1	0.1	-0.2
Cluster of Tropomyosin alpha-3 chain OS=Homo sapiens GN=TPM3 PE=1 SV=1 (P06753)	P06753	33 kDa	TRUE	0	0	0	2.1	1.6	1.2	0.5	-0.5	0	1.4	-0.3	0.4	2	1.8	1.6	2.4	1.7	1.4	1.2	0.5	0.6	1.2	0.8	0.8
Melanotransferrin OS=Homo sapiens GN=MFI2 PE=1 SV=2	P08582	80 kDa	TRUE	0	0	0	0.7	0	0.7	0.3	0	0	0.1	0.2	0.2	0.2	0	-0.2	0.6	-0.1	0.6	0.6	0.2	0.6	0.4	0	0.7
Plastin-2 OS=Homo sapiens GN=LCP1 PE=1 SV=6	P13796	70 kDa	TRUE	-0.1	-0.1	-0.1	1.6	1.5	2.3	-0.2	-0.2	0.5	0.9	0.6	1.3	1	0.8	1.5	0.6	0.3	0.7	0.3	0.6	1.4	2.2	2.1	3
N-acetylglucosamine-6-sulfatase OS=Homo sapiens GN=GNS PE=1 SV=3	P15586	62 kDa		-0.1	-0.1	-0.1	-0.4	-0.3	0	-0.6	-0.7	-0.6	-0.1	0	0.1	-0.3	-0.3	-0.4	-0.7	-0.3	-0.4	-0.6	-0.4	-0.2	-0.1	-0.1	0.2
Lysozyme C OS=Homo sapiens GN=LYZ PE=1 SV=1	P61626	17 kDa	TRUE	0	0	0	1.1	1.2	1.2	-0.2	-0.2	0	0.4	0.4	0.3	0.6	0.2	0.5	0.6	0.8	0.9	0.1	0.1	-0.1	1.4	1.4	1.2
Nucleobindin-1 OS=Homo sapiens GN=NUCB1 PE=1 SV=4	Q02818	54 kDa		0	0	0.1	0.6	0.4	0.8	0.7	0.3	0.8	1.2	0.5	1.1	1.7	0.8	1.1	0.2	-0.1	0.5	-0.1	0	0.7	1.5	0.6	1
Dipeptidyl peptidase 2 OS=Homo sapiens GN=DPP7 PE=1 SV=3	Q9UHL4	54 kDa		0	0	0	-0.2	-0.2	0.1	-0.3	-0.3	0.1	0.2	0.2	0.4	-0.7	-0.7	-0.6	-0.5	-0.2	-0.2	-0.3	-0.1	0.1	-0.7	-0.4	-0.5
Lysosomal Pro-X carboxypeptidase OS=Homo sapiens GN=PRCP PE=1 SV=1	P42785	56 kDa		0	-0.2	0	0.3	1	0.4	-0.4	0.3	-0.4	0.2	1.3	0.6	-0.2	0.4	-0.2	0.2	1.2	0.2	-0.2	0.9	-0.1	0.1	1.3	0.4
Collagen alpha-2(I) chain OS=Homo sapiens GN=COL1A2 PE=1 SV=7	P08123	129 kDa		0	0	0	-1.7	-1.1	-1.1	-0.1	-0.2	0.1	-0.6	-1.5	-0.8	-0.3	-0.2	-0.4	-0.9	-0.2	-0.5	-1.4	-0.8	-1	-1.1	-0.8	0
Glutathione S-transferase P OS=Homo sapiens GN=GSTP1 PE=1 SV=2	P09211	23 kDa		0.1	0	0	-0.2	0	0.4	-0.3	-0.3	0.2	-0.7	-0.5	-0.4	1.7	1.5	1.8	-0.3	-0.3	0	0.3	0.2	0.4	-0.1	-0.1	0.3
Aminoacylase-1 OS=Homo sapiens GN=ACY1 PE=1 SV=1	Q03154	46 kDa		0.1	0	0	1.1	0.8	0.8	-0.3	-0.2	-0.1	0.8	0.4	0.6	-0.2	-0.1	-0.3	1.1	0.8	1	0.7	0.3	0.5	-0.2	-0.2	-0.3
Cluster of Vacuolar protein sorting-associated protein 4A OS=Homo sapiens GN=VPS4A PE=1 SV=1 (Q9UN37)	Q9UN37 [2]	49 kDa	TRUE	0	0	0	0.6	0.9	1	0.4	0.5	0.5	0	0.4	0.8	0.1	0.3	0.3	0	-0.4	0.3	0.4	0.8	0.8	0.3	0.5	0.7
Glutamyl aminopeptidase OS=Homo sapiens GN=ENPEP PE=1 SV=3	Q07075	109 kDa		0	0	0	-1.1	-0.4	-0.3	-0.8	-0.7	-0.6	0.3	-0.2	0	-1.3	-0.7	-1	-1.1	-0.5	-0.7	-0.9	-0.3	-0.3	-0.6	-0.6	-0.5
Cell adhesion molecule 1 OS=Homo sapiens GN=CADM1 PE=1 SV=2	Q9BY67	49 kDa		0	0	0	0.3	0.3	0.4	0.4	0.1	-0.1	0.3	-0.1	0.2	0.5	0.3	0.1	0.6	0.2	0.2	0.4	0.4	0.5	0.5	0.4	0.4
Collagen alpha-3(VI) chain OS=Homo sapiens GN=COL6A3 PE=1 SV=5	P12111	344 kDa	TRUE	0	0	0	0.1	0	0.1	0.1	0.2	0.2	0.6	0.3	0.9	0.1	-0.3	0.2	0.3	0.3	0.6	0.1	-0.2	0.3	0.6	0.4	1
Cluster of Histone H2B type 1-K OS=Homo sapiens GN=HIST1H2BK PE=1 SV=3 (O60814)	O60814 [6]	14 kDa	TRUE	0.1	0.1	0.1	2.3	1.8	1.8	-0.1	0.3	0	0.3	0	0.1	2.5	2.8	2.3	0.1	0.2	-0.1	1	1.3	0.9	1	0.8	0.6
CD9 antigen OS=Homo sapiens GN=CD9 PE=1 SV=4	P21926	25 kDa	TRUE	-0.1	-0.1	0	1.3	0.4	0.5	0.8	-0.1	0.2	0.4	-0.5	-0.3	0.8	-0.2	0.2	0.1	-0.8	-0.5	1.4	0.6	0.9	1.1	0.1	0.4
Malate dehydrogenase, cytoplasmic OS=Homo sapiens GN=MDH1 PE=1 SV=4	P40925	36 kDa		0	0	0	0.4	0	0.2	0.5	-0.2	0	0.5	-0.1	0.4	0.3	0.1	0.3	0.3	-0.1	0.5	0.7	0	0.4	0	-0.2	-0.5
Protein NOV homolog OS=Homo sapiens GN=NOV PE=1 SV=1	P48745	39 kDa		0	0	0	-0.7	-0.3	-0.2	-0.2	0	-0.2	0.8	0.8	0.9	-0.2	-0.4	-0.3	0	0	0.2	0	-0.4	-0.2	1	0.7	1
Fatty acid-binding protein, epidermal OS=Homo sapiens GN=FABP5 PE=1 SV=3	Q01469	15 kDa	TRUE	0	-0.1	0	0.5	0.4	0.2	-0.2	0	-0.2	-0.2	-0.2	0	2.8	2.7	2.3	1	0.8	1	-0.1	0.3	0.1	-0.9	-0.5	-1.1
Poliovirus receptor-related protein 4 OS=Homo sapiens GN=PVRL4 PE=1 SV=1	Q96NY8	55 kDa		0	0	0	0.6	0.3	0.6	0.4	0.1	0.4	0.1	0.1	0.2	-0.1	0	0.2	0.2	0.1	0.1	0.3	0.5	0.5	0.6	0.4	0.3
Cluster of Elongation factor 1-alpha 1 OS=Homo sapiens GN=EEF1A1 PE=1 SV=1 (P68104)	P68104 [2]	50 kDa	TRUE	0.1	-0.1	0	0.4	0	0.6	-0.1	-0.3	0	-0.3	-0.1	0.3	2	1.7	2.1	0.1	0.1	0.4	-0.1	-0.1	0.5	-0.5	-0.7	-0.1
Glypican-3 OS=Homo sapiens GN=GPC3 PE=1 SV=1	P51654	66 kDa		0	-0.1	0.2	0.8	0	0.2	0.5	0.1	0.2	0.6	-0.1	0	0.8	-0.1	-0.1	0.9	0.3	0.3	1	0.2	0.3	0.8	0	0.5
Protein S100-A6 OS=Homo sapiens GN=S100A6 PE=1 SV=1	P06703	10 kDa		0	0	0	0.1	0.2	0.5	-0.1	-0.1	0.3	0.3	0.1	0.4	0.2	0.3	0.7	0.7	0.4	0.8	0	0.4	0.5	0.8	0.9	1.2
Tripeptidyl-peptidase 1 OS=Homo sapiens GN=TPP1 PE=1 SV=2	O14773	61 kDa		0	0	0	0.4	0.2	0.2	0.2	0	0.1	0.6	0.2	0.4	-0.4	-0.4	-0.3	0.6	0.1	0.3	0.3	0	0.2	0.4	0	0.2
Lithostathine-1-alpha OS=Homo sapiens GN=REG1A PE=1 SV=3	P05451	19 kDa		0	0	0	-1.5	-1.1	-1.3	-0.9	-0.3	-0.5	0.8	1	0.3	-0.4	-0.3	-0.4	-1.5	-0.9	-1.5	-1.2	-0.8	-1	-0.1	0	-0.3
Cluster of Junction plakoglobin OS=Homo sapiens GN=JUP PE=1 SV=3 (P14923)	P14923	82 kDa	TRUE	0	0.1	0.1	0.8	0.3	0.8	0.5	0.1	0.5	0.5	0.1	0.4	3.3	2.8	2.7	-0.7	0.4	0.2	0.3	-0.2	0.7	0.1	-0.2	0.2
Serine protease inhibitor Kazal-type 5 OS=Homo sapiens GN=SPINK5 PE=1 SV=2	Q9NQ38	121 kDa		0	0.1	0.1	0.4	0.6	0.7	0.3	0.2	0.4	0.6	0.6	0.9	0.5	0.5	0.7	0.8	1	1	0.2	-0.1	0.1	0.4	0.3	0.4
Interleukin-18-binding protein OS=Homo sapiens GN=IL18BP PE=1 SV=2	O95998	21 kDa		0	0	0	0.2	0.1	0.2	-0.1	0.1	0.1	-0.2	0.2	-0.4	-0.2	0	-0.4	-0.2	-0.2	-0.1	0.3	0.3	0.5	0.3	0.4	0.6
Frizzled-4 OS=Homo sapiens GN=FZD4 PE=1 SV=2	Q9ULV1	60 kDa		0	0	0	-0.5	0	0.2	-0.1	-0.4	0.1	-0.4	0.1	0.1	-0.5	-0.3	0	0	0.5	0.4	-0.3	0.1	0.3	0.1	0.6	0.3
Cluster of Vimentin OS=Homo sapiens GN=VIM PE=1 SV=4 (P08670)	P08670	54 kDa	TRUE	0	0	0	1.5	1.2	1.8	0.6	0.5	0.6	0	0.6	1.1	1.2	0.5	1.4	0	0.8	0.7	0.7	0.2	0.7	0.1	0.2	0.7
Cluster of Ig kappa chain V-III region VG (Fragment) OS=Homo sapiens PE=1 SV=1 (P04433)	P04433	13 kDa	TRUE	0	0	0	-0.7	-0.7	-0.7	0.4	0.4	0.3	0.8	1.1	1	-0.4	-0.5	-0.3	-0.4	-0.4	-0.4	-0.4	-0.4	-0.3	0.3	0.6	0.6
Keratin, type II cytoskeletal 78 OS=Homo sapiens GN=KRT78 PE=2 SV=2	Q8N1N4	57 kDa	TRUE	0	0	-0.1	0.5	0.3	-0.2	0.6	0.3	0.2	-0.2	0.4	-0.8	2.4	2.7	2.4	0.2	0.5	-0.2	0.5	0.2	-0.4	-0.4	0.2	-1.4
Hemicentin-1 OS=Homo sapiens GN=HMCN1 PE=1 SV=2	Q96RW7	613 kDa	TRUE	0	0	0	0.1	-0.7	0.2	-0.2	0.3	0.3	-0.3	-0.3	0.1	0	-0.1	0	-0.3	0	0.2	0.5	0.2	0.5	0.8	0.4	1
Group XV phospholipase A2 OS=Homo sapiens GN=PLA2G15 PE=1 SV=2	Q8NCC3	47 kDa		0	0	0	-0.2	0.6	0.1	0.1	0.3	0	0	0.5	0	-0.3	-0.1	-0.2	-0.2	0.2	-0.1	0	0.5	0.1	0.9	1.1	0.7
Lysosome-associated membrane glycoprotein 2 OS=Homo sapiens GN=LAMP2 PE=1 SV=2	P13473	45 kDa		0	0	0	0.2	0.2	0.3	-0.2	-0.5	-0.5	-0.4	-0.2	-0.4	-0.6	-0.9	-0.8	0	0	0.1	0.1	0.1	0.1	-0.5	-0.7	-0.9
78 kDa glucose-regulated protein OS=Homo sapiens GN=HSPA5 PE=1 SV=2	P11021	72 kDa	TRUE	0	0.1	0	0.5	0.8	0.4	-0.3	0.6	0.3	0.3	0.2	1.1	0.9	0.9	0.6	1.2	1.1	0.9	0.2	0.3	0.4	0.4	0.6	0
Mucosal addressin cell adhesion molecule 1 OS=Homo sapiens GN=MADCAM1 PE=1 SV=2	Q13477	40 kDa		0	0	0	0	0.2	0.3	0.1	0.2	-0.2	0.5	0.4	0.5	-0.2	-0.2	-0.3	0.2	0.6	-0.2	0.2	0.3	0.2	-0.1	0	0.1
Cytosolic non-specific dipeptidase OS=Homo sapiens GN=CNDP2 PE=1 SV=2	Q96KP4	53 kDa		0	0	0	0.1	0.2	0.6	0.1	0.1	0.4	0.8	0.2	0.7	-0.1	0.2	0.5	0.1	-0.1	0.1	0.2	0.4	0.7	-0.8	-0.5	0.1
SH3 domain-binding glutamic acid-rich-like protein 3 OS=Homo sapiens GN=SH3BGRL3 PE=1 SV=1	Q9H299	10 kDa	TRUE	0	0	0	-1.8	-1.3	-1.8	-0.3	-0.6	-0.7	0.4	0.1	-0.2	-0.5	-0.4	-0.5	-1.3	-1.3	-1.5	-1.8	-1.2	-1.4	0.4	0.4	0.2
Cluster of Retinal dehydrogenase 1 OS=Homo sapiens GN=ALDH1A1 PE=1 SV=2 (P00352)	P00352	55 kDa	TRUE	0	0	0	1	0.9	0.5	0.8	0.6	0.2	0.8	0.9	0.4	0.2	0.2	0	1.3	1.1	0.6	1	1	0.4	0.4	0.1	-0.5
Transketolase OS=Homo sapiens GN=TKT PE=1 SV=3	P29401	68 kDa		0	0	0	0.4	0.3	0.4	0.1	-0.3	-0.1	0.1	0.5	-0.1	0.9	0.9	1.1	0.1	0.3	-0.4	0	0.1	-0.2	0.6	0.7	0.7
Di-N-acetylchitobiase OS=Homo sapiens GN=CTBS PE=1 SV=1	Q01459	44 kDa	TRUE	0.1	0.1	0.1	0.1	-0.4	0.1	-0.3	-0.3	-0.2	-0.3	-0.4	0	-0.4	-0.1	0.3	0	0.1	0.5	-0.3	-0.2	-0.1	0.3	0.2	0.7
Carbonic anhydrase 2 OS=Homo sapiens GN=CA2 PE=1 SV=2	P00918	29 kDa		0	0	0	0.1	-0.2	0.2	0.7	0.6	0.8	0.3	0.1	0.3	-0.2	-0.5	-0.4	0.4	0.2	0.6	0.4	0.1	0.5	-0.4	-0.5	-0.5
Protein disulfide-isomerase OS=Homo sapiens GN=P4HB PE=1 SV=3	P07237	57 kDa		0	0	0	0.8	0.2	0.8	-0.6	-0.3	-0.2	-1.2	-0.5	0.2	2.3	1.8	2.2	-0.7	-0.6	0.4	0.2	0.2	0.8	-0.7	-1.4	-0.4
Cluster of Ras-related protein Rab-14 OS=Homo sapiens GN=RAB14 PE=1 SV=4 (P61106)	P61106 [2]	24 kDa	TRUE	0.1	0	0.6	1.7	1.4	2.2	0.6	1.3	2.7	0.5	0.8	1.5	2	-0.1	1.9	1.2	0.6	1	1.1	1.2	2.8	0.4	0.4	2.9
Epididymal secretory protein E1 OS=Homo sapiens GN=NPC2 PE=1 SV=1	P61916	17 kDa		0	0	0	0	0.5	-0.2	0	0.1	0.1	0.7	1	0.6	-0.4	0.2	0.1	0.3	0.6	0.2	0	0.3	-0.1	0.1	0.5	0.3
Immunoglobulin superfamily member 8 OS=Homo sapiens GN=IGSF8 PE=1 SV=1	Q969P0	65 kDa		0	0	0	0.1	0.2	0.4	-0.2	0.4	0.1	0.5	1	0.6	-0.2	0.1	-0.2	-0.4	0	-0.3	0	0.5	0.2	0.4	0.8	0.4
Platelet glycoprotein VI OS=Homo sapiens GN=GP6 PE=1 SV=4	Q9HCN6	37 kDa		0	0	0	0.4	0.1	0.4	-0.2	-0.6	-0.5	-0.2	-0.7	-0.4	-0.5	-0.6	-0.6	0.1	-0.1	0.2	0.2	0	0	0.1	-0.5	-0.2
G-protein coupled receptor family C group 5 member C OS=Homo sapiens GN=GPRC5C PE=1 SV=2	Q9NQ84	48 kDa		0	0	0	0.9	0.8	0.8	0.3	0.7	0.5	0.1	0.3	0.1	-0.1	0.2	0.2	-0.4	0	0.1	0.4	0.3	0.3	0.3	0.4	0.5
Annexin A5 OS=Homo sapiens GN=ANXA5 PE=1 SV=2	P08758	36 kDa	TRUE	0.1	0.2	0.1	0.4	0.5	0	0.4	0.9	0	0.1	0.3	0	1.1	1.5	0.4	0.6	0.3	0	0.8	1.1	0.4	0.6	0.3	0.1
Carboxypeptidase M OS=Homo sapiens GN=CPM PE=1 SV=2	P14384	51 kDa		0.1	-0.2	-0.1	0.2	0.5	0.6	-0.2	0.1	0.3	-0.3	-0.6	-0.1	-0.1	0	0.1	0	0.2	0.2	-0.1	0.2	0.1	0.1	0.3	0.3
Cluster of Ig kappa chain V-I region EU OS=Homo sapiens PE=1 SV=1 (P01598)	P01598	12 kDa	TRUE	0	0	0	0.3	-1	-0.2	0.5	-0.1	0.3	0.8	0.5	1	0.3	0	0.2	0.4	-0.4	-0.1	-0.1	-0.9	0	0.6	0.1	0.7
Sushi domain-containing protein 2 OS=Homo sapiens GN=SUSD2 PE=1 SV=1	Q9UGT4	90 kDa	TRUE	0	0	0	0	0.2	-0.6	0.2	0.2	-0.6	1.2	1	0.9	-0.1	0.1	-0.3	-0.2	0.2	-0.3	0.3	0.3	0.4	0	-0.1	-1
Argininosuccinate synthase OS=Homo sapiens GN=ASS1 PE=1 SV=2	P00966	47 kDa	TRUE	0	0	0	0.2	-0.1	0	0	-0.3	-0.1	-0.2	0	0.2	-0.2	-0.7	-0.6	-0.2	-0.2	-0.1	-0.2	-0.2	-0.2	-0.7	-0.7	-0.7
Complement component C7 OS=Homo sapiens GN=C7 PE=1 SV=2	P10643	94 kDa		0	0	0	0.5	0.1	0.4	0.2	0.2	0.2	0.3	0.1	0.2	-0.3	-0.2	-0.2	0.2	0.2	0.3	0.5	0.2	0.4	0.7	0.6	0.6
Insulin-like growth factor-binding protein 3 OS=Homo sapiens GN=IGFBP3 PE=1 SV=2	P17936	32 kDa		0	-0.1	-0.1	0.1	0	0.3	0	0.1	-0.1	0.7	0.5	0.8	0.2	-0.2	0.4	0.2	0	0	-0.1	0.2	0.2	0.7	0.6	0.9
Eukaryotic translation initiation factor 6 OS=Homo sapiens GN=EIF6 PE=1 SV=1	P56537	27 kDa		-0.1	-0.1	0	0.2	0.6	0.1	0.2	0.7	0.2	0.1	0.3	0.3	0.2	1	0.4	-0.2	0.5	-0.4	0	0.6	0.1	0.5	0.9	0.4
Trefoil factor 2 OS=Homo sapiens GN=TFF2 PE=1 SV=2	Q03403	14 kDa		0	0	0	-0.7	-0.5	-0.8	0.3	0.1	0.1	0	-0.1	0	-0.4	-0.2	-0.4	0	-0.1	-0.1	0.6	0.3	0.4	1	0.8	0.8
Olfactomedin-4 OS=Homo sapiens GN=OLFM4 PE=1 SV=1	Q6UX06	57 kDa		0	0	0	1.1	1.2	1.5	0.1	-0.2	0.1	0	0.2	0.4	0.9	1.1	1	0.1	0	0.6	0.2	0.3	0.3	0	-0.2	0.5
Cartilage intermediate layer protein 2 OS=Homo sapiens GN=CILP2 PE=2 SV=2	Q8IUL8	126 kDa	TRUE	0	0	0	0.2	0.6	0.4	0.2	0.1	0.8	0.2	0.6	0.5	-0.2	0.1	0	0.1	0.2	0.7	0.2	0.1	0.2	0.5	0.8	0.8
Protocadherin-16 OS=Homo sapiens GN=DCHS1 PE=2 SV=1	Q96JQ0	346 kDa		0	0	0.1	0.4	0	-0.1	0.8	0.2	-0.2	0.6	-0.2	-0.3	0.2	0.1	-0.1	0.6	-0.2	0.1	0.3	-0.1	-0.3	0.7	0	-0.2
Alpha-actinin-4 OS=Homo sapiens GN=ACTN4 PE=1 SV=2	O43707	105 kDa		0	0.1	0	0.1	0.7	0.7	-0.1	0.4	0.4	0.1	0.7	0.2	1.3	1.9	1.9	0.1	0.6	0.2	-0.1	0.2	0.1	0.3	0.7	0.5
Protein HEG homolog 1 OS=Homo sapiens GN=HEG1 PE=1 SV=3	Q9ULI3	147 kDa		0.1	0	0	0.2	0.2	0.2	0	-0.2	0.3	-0.4	0.2	0.2	0	-0.3	0.2	-0.2	-0.2	-0.1	0	-0.4	0.3	0	0.4	0
Bone marrow proteoglycan OS=Homo sapiens GN=PRG2 PE=1 SV=2	P13727	25 kDa		0	0	0	0.4	0.4	0.5	0.3	0	0.4	0.3	0.4	0.7	-0.2	0	0	-0.7	-0.9	-0.7	0.5	0.6	0.7	0.9	0.9	1
Cluster of Calmodulin-like protein 3 OS=Homo sapiens GN=CALML3 PE=1 SV=2 (P27482)	P27482 [2]	17 kDa	TRUE	0.1	-0.1	0	-0.1	0.6	1	0.1	-0.3	-0.4	0.1	0.2	0.5	2	1.6	1.2	-0.3	0.3	0.5	0.7	0.6	1	-0.4	0.1	0.4
Trefoil factor 3 OS=Homo sapiens GN=TFF3 PE=1 SV=1	Q07654	9 kDa		0	0	0	-0.9	-0.3	-1.3	-0.9	-0.4	-1.4	1.3	0.9	1.2	0.1	0.4	0.4	0.1	0.2	0.8	-1.3	-1.7	-1.7	0.3	0.4	0.6
Fibrinogen beta chain OS=Homo sapiens GN=FGB PE=1 SV=2	P02675	56 kDa		0.1	0.1	0.1	0.3	0.3	-0.1	1.4	1.5	1.2	0	0.4	-0.3	-0.3	-0.2	-0.5	0.7	0.9	0.3	-0.2	-0.2	-0.6	0.5	0.3	0.1
Major prion protein OS=Homo sapiens GN=PRNP PE=1 SV=1	P04156	28 kDa		0	0	0	0	-0.8	-0.5	-0.3	-0.7	-0.6	0.1	-0.3	-0.4	-0.4	-0.5	-0.6	0.2	-0.5	-0.5	0.2	0	0.2	0.2	0	-0.3
Lysosome-associated membrane glycoprotein 1 OS=Homo sapiens GN=LAMP1 PE=1 SV=3	P11279	45 kDa		0	0	0	0	0.1	0.2	-0.4	-0.1	-0.4	0	-0.2	0.5	0	0.1	-0.2	0.4	0.3	0.4	0.1	0.4	0.3	0	-0.7	-0.5
Resistin OS=Homo sapiens GN=RETN PE=2 SV=1	Q9HD89	11 kDa		0	0	0	-1	-1.1	-0.2	-0.6	-0.5	0.5	-0.2	0.2	0.5	0.2	0.7	1	-0.5	0.1	0.7	-0.9	-0.9	-0.5	-1	-0.9	-0.1
Voltage-dependent anion-selective channel protein 1 OS=Homo sapiens GN=VDAC1 PE=1 SV=2	P21796	31 kDa	TRUE	0	0	0.1	0.3	-0.3	0	-0.4	-1	-0.6	-0.9	-1.1	-0.9	0.4	-0.2	0.1	0.3	-0.1	0	-0.4	-0.6	-0.3	0.4	-0.3	-0.1
Stromal cell-derived factor 1 OS=Homo sapiens GN=CXCL12 PE=1 SV=1	P48061	11 kDa		0.1	0.1	0.1	1.1	1.2	0.9	-0.1	-0.2	-0.2	-0.4	-0.2	-0.2	0.7	0.4	0.1	-0.6	-0.2	-0.6	0.4	0.4	0	0.4	0.5	0.1
Biglycan OS=Homo sapiens GN=BGN PE=1 SV=2	P21810	42 kDa	TRUE	0	0.1	0	0.1	0.3	0.2	-0.5	-0.2	-0.1	0.3	0	0.5	-0.3	-0.7	-0.7	-0.3	-0.1	0.4	-0.2	0	-0.6	0.4	0.7	0.6
Retinoid-inducible serine carboxypeptidase OS=Homo sapiens GN=SCPEP1 PE=1 SV=1	Q9HB40	51 kDa	TRUE	0	0	0	0.3	-0.7	0.2	0.1	-0.1	0.3	0	-0.3	0.1	-0.1	-0.8	-0.2	-0.2	-0.1	0.2	0.4	-0.2	0.3	0.2	0	0.4
Thioredoxin OS=Homo sapiens GN=TXN PE=1 SV=3	P10599	12 kDa		-0.1	-0.1	0	1	0.4	0.7	-0.5	-0.9	-0.6	0.2	-0.1	0.1	1.3	0.9	1.2	1.9	1.5	2	0	-0.3	0.1	0.3	0	-0.1
Multiple epidermal growth factor-like domains protein 8 OS=Homo sapiens GN=MEGF8 PE=1 SV=2	Q7Z7M0	303 kDa	TRUE	-0.1	0.1	-0.1	1.3	0.7	0	1.3	0.8	0.2	2.1	0.6	0.1	1	0.5	0	1.1	0.5	-0.3	1.7	0.8	-0.1	1.2	1	-0.3
Plakophilin-1 OS=Homo sapiens GN=PKP1 PE=1 SV=2	Q13835	83 kDa	TRUE	0	-0.1	0	0.1	0.3	-0.4	-0.4	-0.3	-0.7	0	-0.8	-0.3	1.9	2.1	1.8	0.3	-0.7	-0.4	-0.1	-0.1	-0.6	0.3	0.1	-0.2
Neutrophil elastase OS=Homo sapiens GN=ELANE PE=1 SV=1	P08246	29 kDa		0	0	0	1.1	1.9	1.7	-0.3	-0.2	-0.2	0.4	1.1	0.9	0.5	0.9	0.8	0.4	0.9	0.6	0.3	0.6	0.6	1.2	1.5	1.7
Programmed cell death 1 ligand 2 OS=Homo sapiens GN=PDCD1LG2 PE=1 SV=2	Q9BQ51	31 kDa		0	0	0	0.7	0.8	0.6	0	0.1	0.1	-0.3	-0.5	0	-0.2	-0.1	-0.1	-0.1	0.2	0.2	0.6	0.5	0.5	0	0.4	0.2
Titin OS=Homo sapiens GN=TTN PE=1 SV=4	Q8WZ42	3816 kDa	TRUE	-0.2	0	0.1	0.3	0.7	0.3	0.1	0.6	0.2	0.7	0.5	0.4	-0.1	0.7	0.4	0.5	1.4	0.4	0.2	0.3	0.6	0.2	0.7	0.2
Podocalyxin OS=Homo sapiens GN=PODXL PE=1 SV=2	O00592	59 kDa		-0.1	0	0	-0.1	0.2	0.4	-0.4	-0.3	0.4	0.1	0.2	0.3	-0.1	0.1	0.3	-0.4	0.1	0	-0.3	0.1	0.1	0.3	0.6	0.6
Angiotensinogen OS=Homo sapiens GN=AGT PE=1 SV=1	P01019	53 kDa		0.1	0.1	0.1	-0.5	-0.2	-0.3	-0.4	-0.4	-0.2	1.8	1.8	1.8	-0.8	-0.6	-0.9	-0.4	-0.1	-0.4	-0.7	-0.3	-0.3	-0.1	0.2	0.4
Fibulin-1 OS=Homo sapiens GN=FBLN1 PE=1 SV=4	P23142	77 kDa		0	0	0	0.1	0.5	0.6	-0.3	0.2	0.3	0	0.2	0.5	-0.3	0	0.3	-0.4	0	0.1	-0.1	-0.1	0.2	-0.3	1	1.2
Cluster of Opioid-binding protein/cell adhesion molecule OS=Homo sapiens GN=OPCML PE=1 SV=1 (Q14982)	Q14982 [2]	38 kDa	TRUE	0	0	0	-0.2	0.2	0	0.1	0	0.2	0.3	0.6	0	0.2	0.3	-0.2	-0.2	-0.1	0.1	-0.4	0.3	0	0.5	0.8	0.5
Chondroitin sulfate proteoglycan 4 OS=Homo sapiens GN=CSPG4 PE=1 SV=2	Q6UVK1	251 kDa		0.1	0.1	0	0.7	0.4	0.4	0.8	0.3	0	0.2	0.3	-0.2	0.1	-0.3	-0.2	0.6	0.3	0.2	0.6	0.4	0.2	1.1	0.6	0.5
Cystatin-B OS=Homo sapiens GN=CSTB PE=1 SV=2	P04080	11 kDa		0	0	0	0.4	0.6	0.2	-0.7	0	-1.1	0.3	0.1	-0.6	2.5	2.4	2.3	0.5	0.4	0.1	0.2	0.5	0.3	-1.6	-0.3	-0.9
Ig kappa chain V-II region TEW OS=Homo sapiens PE=1 SV=1	P01617	12 kDa		0	0	0	-0.4	-0.6	-0.7	-0.1	-0.4	-0.4	0	0	0.1	-0.2	0.1	-0.7	-0.8	-0.6	-1	-0.2	-0.5	-0.6	0.1	0.6	0.3
Ig kappa chain V-III region VH (Fragment) OS=Homo sapiens PE=4 SV=1	P04434	13 kDa	TRUE	0	0	0	-0.7	-0.7	-0.6	0	0.1	0.4	0.8	0.8	1.4	-0.4	-0.5	-0.2	-0.4	-0.5	-0.1	-0.7	-0.3	-0.4	0.4	0.2	0.7
Cystatin-A OS=Homo sapiens GN=CSTA PE=1 SV=1	P01040	11 kDa		0	0	0	0.6	0.4	0.6	-0.1	-0.2	0.2	-0.4	-0.2	-0.2	2.3	1.9	2.1	1.6	1.3	1.5	-0.4	-0.4	-0.3	0.2	0.1	0
Keratin, type I cytoskeletal 9 OS=Homo sapiens GN=KRT9 PE=1 SV=3	P35527	62 kDa	TRUE	0	0	0	0	0.1	0.1	0	0.5	0	-0.1	-0.1	0.4	0.4	0.8	0.6	0	0.2	0.3	0.1	0.4	0.3	0	0.1	0.1
Biotinidase OS=Homo sapiens GN=BTD PE=1 SV=2	P43251	61 kDa		-0.1	-0.1	-0.1	-0.5	-0.1	-0.1	-0.7	0.2	-0.3	-0.3	0.3	0.2	-0.5	0.1	-0.2	-0.8	0.2	0.1	-0.4	-0.1	0.1	-0.7	0.2	-0.1
6-phosphogluconate dehydrogenase, decarboxylating OS=Homo sapiens GN=PGD PE=1 SV=3	P52209	53 kDa		0	0	0	0.3	0.2	0.1	-0.7	-0.3	-0.6	-0.7	0.1	-0.2	1.7	1.3	1.4	-0.3	-0.3	-0.4	-0.1	0	0.1	0.4	0.3	0.1
Solute carrier family 12 member 1 OS=Homo sapiens GN=SLC12A1 PE=1 SV=2	Q13621	121 kDa		0	0	-0.1	0.9	0.2	0.8	0.9	0.3	0.4	0.5	0.7	0.7	0.6	0.4	0.1	0.4	0.2	-0.1	1.6	0.9	1.1	0.6	-0.5	-0.1
FRAS1-related extracellular matrix protein 2 OS=Homo sapiens GN=FREM2 PE=1 SV=2	Q5SZK8	351 kDa	TRUE	-0.2	-0.1	-0.1	1.1	-0.2	1.9	0.7	0.3	2	1.1	0.1	2.6	0.8	-0.5	3	0.6	-0.1	1.6	0.9	0.3	1.7	1.4	0.2	2.1
Apolipoprotein A-II OS=Homo sapiens GN=APOA2 PE=1 SV=1	P02652	11 kDa	TRUE	0	0	0	0	-0.2	-0.6	1.4	1.1	0.8	-0.5	-0.8	-0.9	0.3	0.2	-0.3	1.4	1	0.7	-0.6	-0.6	-1.1	-0.3	0	-0.7
Abhydrolase domain-containing protein 14B OS=Homo sapiens GN=ABHD14B PE=1 SV=1	Q96IU4	22 kDa		0	0	0	-0.2	-0.9	-0.2	0.1	-0.3	0.2	0.1	0.4	0.1	-0.2	-1	-0.1	-0.4	-0.9	-0.4	-0.8	-0.7	-0.5	0.5	0.4	0.7
Ephrin-B1 OS=Homo sapiens GN=EFNB1 PE=1 SV=1	P98172	38 kDa		0	0	0	-0.3	-0.7	-0.4	-0.4	-0.9	-0.2	0.8	0.8	1	-0.2	0.2	-0.1	-0.6	-0.6	-0.5	-0.2	-0.4	-0.3	0.5	0.2	0.6
C-type lectin domain family 14 member A OS=Homo sapiens GN=CLEC14A PE=1 SV=1	Q86T13	52 kDa		0	0.1	0.1	0.4	-0.3	0.4	0.4	0	0.4	1.1	0.1	1.1	0.5	0.1	0.3	0.4	-0.1	0.3	0.9	0.3	0.9	1.2	0.3	1.2
Charged multivesicular body protein 1b OS=Homo sapiens GN=CHMP1B PE=1 SV=1	Q7LBR1	22 kDa		0	0	0	0.3	0.3	0.4	0.1	0.2	0.2	-0.2	0	-0.2	-0.4	-0.3	-0.4	-0.1	0.1	0.2	-0.4	0	0	-0.1	0.1	0.3
Neural cell adhesion molecule 1 OS=Homo sapiens GN=NCAM1 PE=1 SV=3	P13591	95 kDa		0	0	0	-0.5	-0.3	-0.4	-0.1	0.3	0.1	0.5	0.3	0.2	0	0.1	-0.3	0	0.2	-0.5	-0.4	0	-0.3	0.4	0.4	0.3
Latent-transforming growth factor beta-binding protein 4 OS=Homo sapiens GN=LTBP4 PE=1 SV=2	Q8N2S1	173 kDa		0	0	0	0.5	-0.2	0.3	0.4	-0.2	0.1	0.6	0.5	0.9	-0.5	-0.2	-0.2	0	0.3	0.2	-0.3	-0.5	-0.4	0.2	0	0.6
Thyrotropin-releasing hormone-degrading ectoenzyme OS=Homo sapiens GN=TRHDE PE=2 SV=1	Q9UKU6	117 kDa		0	0	0	0.7	0.6	0.7	0.1	0.2	0.4	0.3	0.3	0.9	-0.3	0.2	-0.1	0.3	0.7	0.3	0.5	0.4	0.5	0.7	0.7	0.7
Secreted Ly-6/uPAR-related protein 1 OS=Homo sapiens GN=SLURP1 PE=1 SV=2	P55000	11 kDa		0	0	0	-1.6	-2	-1.4	-2	-1.4	-0.9	0.5	-0.3	0.6	0.4	-0.2	-0.2	-0.4	-1.1	-1.1	-1.3	-1.9	-1.8	1	0	0.4
Lysosomal protective protein OS=Homo sapiens GN=CTSA PE=1 SV=2	P10619	54 kDa		0	0	0	0	-0.1	0	-0.5	-1	-0.8	-0.1	-0.1	-0.3	-1.1	-1.2	-1	-0.1	0.2	-0.1	0.1	0.2	0.2	-0.5	0.2	-0.2
Neuroserpin OS=Homo sapiens GN=SERPINI1 PE=1 SV=1	Q99574	46 kDa		-0.1	0	-0.1	0.1	-0.2	0.2	0.5	0.4	0.8	0.2	0	0	-0.3	-0.5	0.2	-0.1	0	0	0.2	0	0.5	0.1	0	0.7
Spectrin beta chain, non-erythrocytic 5 OS=Homo sapiens GN=SPTBN5 PE=1 SV=1	Q9NRC6	417 kDa	TRUE	0.1	-0.1	0	-0.1	0.5	0.4	0.6	1.1	0.3	1.5	2.2	1.6	-0.2	0.9	0.2	0.9	1.5	1.4	-0.2	1	-0.2	0.5	0.7	1.1
Cathepsin G OS=Homo sapiens GN=CTSG PE=1 SV=2	P08311	29 kDa		-0.2	-0.1	-0.1	0.9	-0.1	2	0.5	-0.3	0.8	0.9	-0.2	1.2	1.5	1	2.1	0.4	-0.6	1	0.5	-0.1	1.2	1.2	0.1	1.9
Cluster of Tubulin alpha-4A chain OS=Homo sapiens GN=TUBA4A PE=1 SV=1 (P68366)	P68366 [4]	50 kDa	TRUE	0.1	0	0	0.3	0.4	0.5	0.3	0.9	0.2	-0.1	-0.1	0.1	1.4	0.8	1.8	0.1	0.6	0	0.5	0	0.3	0.2	0	0.3
Selenium-binding protein 1 OS=Homo sapiens GN=SELENBP1 PE=1 SV=2	Q13228	52 kDa		0	0	0	0.3	0.1	0.5	0.2	0.1	0.2	0.2	0.3	0.3	0.5	0.5	0.3	-0.3	0.3	-0.1	0.8	0.2	0.5	-0.1	-0.3	-0.5
IgGFc-binding protein OS=Homo sapiens GN=FCGBP PE=1 SV=3	Q9Y6R7	572 kDa		-0.1	0	0	0.9	0.2	2.1	0.5	0.2	2.4	0.8	-0.1	2.1	1.1	0.3	2.4	0.7	0.3	2.5	0.7	0.3	1.8	1	0.4	2.2
Beta-hexosaminidase subunit beta OS=Homo sapiens GN=HEXB PE=1 SV=3	P07686	63 kDa		0	0.1	0	0.3	0.7	0.3	-0.4	-0.3	-0.3	0.1	0	-0.5	-0.3	0.2	-0.4	-0.3	0.2	-0.1	0.3	0.6	0.5	0.1	0.5	-0.4
Acid ceramidase OS=Homo sapiens GN=ASAH1 PE=1 SV=5	Q13510	45 kDa		0	0	0	-0.2	-0.1	0	-0.2	-0.4	-0.4	-0.4	-0.2	-0.4	-0.2	0.1	-0.5	-1	-0.3	-0.5	0.5	0.4	0.5	-0.8	-0.3	-0.7
Peptidyl-prolyl cis-trans isomerase B OS=Homo sapiens GN=PPIB PE=1 SV=2	P23284	24 kDa	TRUE	0	0	0	-0.1	0.4	0.4	-0.6	-0.2	-0.4	-0.6	0.1	-0.2	0.2	0.4	0.6	-0.7	0.1	-0.2	0.2	0.5	0.2	-1.3	-0.2	-0.3
Peroxiredoxin-2 OS=Homo sapiens GN=PRDX2 PE=1 SV=5	P32119	22 kDa	TRUE	0	0	0	0.5	0.3	0.6	0.7	0.6	1.2	0.2	-0.3	0.2	1.1	0.6	1.4	0.4	0.2	0.7	0.2	-0.4	0.3	-0.3	-0.6	0
Protocadherin gamma-C3 OS=Homo sapiens GN=PCDHGC3 PE=1 SV=1	Q9UN70	101 kDa		0	0	0	0.3	0	0.4	0.3	-0.1	0.1	-0.4	-0.1	0.3	0.1	-0.5	0.2	0.2	0	0.2	0.5	0.2	0.5	-0.2	0.1	0.1
Cluster of Peptidyl-prolyl cis-trans isomerase A OS=Homo sapiens GN=PPIA PE=1 SV=2 (P62937)	P62937	18 kDa	TRUE	0	0	0	0	-0.2	0.5	-0.1	-0.5	-0.1	-0.1	0.1	0.4	1.4	1	1.5	-0.1	0.2	0.5	-0.1	-0.2	0.6	-0.8	-0.7	-0.5
Complement factor B OS=Homo sapiens GN=CFB PE=1 SV=2	P00751	86 kDa		0.1	0.2	0	0	0.3	-0.4	0.9	1	0.9	0.3	0.1	-0.2	-0.2	0.1	0.3	0.2	-0.2	0.3	0	-0.2	-0.1	-0.3	-0.4	0.2
Protein delta homolog 1 OS=Homo sapiens GN=DLK1 PE=1 SV=3	P80370	41 kDa		0	0	0	0.1	0.3	0.1	0.1	-0.1	-0.2	-0.2	-0.3	-0.2	0.1	0.2	-0.2	-0.2	0	-0.3	0.5	0.4	0.2	1.2	1.5	1.5
Thrombospondin-1 OS=Homo sapiens GN=THBS1 PE=1 SV=2	P07996	129 kDa		0.1	-0.1	-0.2	0.3	0.6	0.6	0	0.7	0.5	-0.1	0.5	0.6	0.1	0.6	0.4	-0.1	0.6	0.5	-0.3	0.3	0.2	-0.5	0.8	-0.1
Basal cell adhesion molecule OS=Homo sapiens GN=BCAM PE=1 SV=2	P50895	67 kDa		0	0	0	0.5	0.4	0.6	0.6	0.3	0.5	0.7	0.1	1	0.6	0.9	0.7	0.1	0.3	0.7	0.8	0.5	0.5	0.9	1.1	0.6
Sorbitol dehydrogenase OS=Homo sapiens GN=SORD PE=1 SV=4	Q00796	38 kDa		0.1	0	0.1	1.3	0.7	0.8	1.4	0.3	0.4	1.6	0.5	0.2	1.7	0.7	0.7	1.2	0.6	-0.1	1.3	0.8	0.3	0.9	-0.1	-1.4
Extracellular matrix protein 1 OS=Homo sapiens GN=ECM1 PE=1 SV=2	Q16610	61 kDa		0	0.1	0	1	1.3	0.9	0.7	1	0.5	0.8	1	0.8	1.5	2	1.6	1	1.2	0.8	-0.2	0.4	0.4	0.1	0.6	0.7
Aspartate aminotransferase, cytoplasmic OS=Homo sapiens GN=GOT1 PE=1 SV=3	P17174	46 kDa	TRUE	-0.1	-0.1	-0.1	0.2	0.4	0.3	0.1	0.4	0.5	0.3	0.6	0.1	0	0.3	-0.4	0.4	0.7	0.3	0.5	0.4	0.2	-0.2	0.1	-0.2
Afamin OS=Homo sapiens GN=AFM PE=1 SV=1	P43652	69 kDa	TRUE	0	0	0	0.3	0	-0.3	1	0.6	0.5	0	0.1	0	0.4	0	-0.2	0.5	0	0.1	0.4	-0.5	-0.9	0.3	-0.2	0
Twisted gastrulation protein homolog 1 OS=Homo sapiens GN=TWSG1 PE=2 SV=1	Q9GZX9	25 kDa		0	-0.1	0	-0.3	0.1	0.1	0	0	-0.2	0.7	0.8	0.5	0	0.6	0	-0.1	0.6	0.3	0.1	0.5	0	0.3	0.8	0.7
Uteroglobin OS=Homo sapiens GN=SCGB1A1 PE=1 SV=1	P11684	10 kDa	TRUE	0	0	0	-2.7	-3	-2.5	-2.2	-2.4	-1.5	0.3	0.1	1.3	-2.5	-2.3	-1.3	-2.5	-3	-1.9	-2.8	-3.3	-2.8	-1.6	-2	-1
Peptidase inhibitor 16 OS=Homo sapiens GN=PI16 PE=1 SV=1	Q6UXB8	49 kDa		0	0	0	-1.5	-1.5	-1.6	-1.2	-1.7	-1.4	1.2	1.3	1.3	-0.8	-1	-0.8	-0.9	-1.5	-1.4	-1.4	-1.3	-1.7	0.5	0.8	0.5
Glutaminyl-peptide cyclotransferase OS=Homo sapiens GN=QPCT PE=1 SV=1	Q16769	41 kDa	TRUE	0	0	0	0	-0.6	-0.4	0.2	-0.2	0	0.5	0	0.1	-0.1	-0.2	-0.1	0.3	-0.1	0.2	0.5	-0.3	-0.2	0.4	0.2	0
Pancreatic secretory trypsin inhibitor OS=Homo sapiens GN=SPINK1 PE=1 SV=2	P00995	9 kDa		0	0	0	0.1	0	-0.3	-0.7	-0.1	-0.4	0.4	0.3	0.3	0	0.5	-0.1	0.1	0.3	-0.2	-1.3	-1.1	-1.2	0.6	0.7	0.6
T-cell antigen CD7 OS=Homo sapiens GN=CD7 PE=1 SV=1	P09564	25 kDa		0	0	0	0.2	0.6	0.2	1.1	1	1	-0.1	-0.4	0	-0.2	0	0.2	0.3	-0.1	-0.2	1.2	1.3	1.2	0.7	0.9	0.5
Cluster of Ig lambda chain V-I region WAH OS=Homo sapiens PE=1 SV=1 (P04208)	P04208	12 kDa	TRUE	0	0	0	-0.3	0.2	-0.4	0.4	0.5	0.3	0.2	0.4	0.2	-0.2	-0.1	-0.2	0.1	0	-0.5	0.1	0.5	-0.1	-0.3	-0.2	-0.3
Cluster of Copine-6 OS=Homo sapiens GN=CPNE6 PE=1 SV=3 (O95741)	O95741	62 kDa	TRUE	No Values	No Values	No Values	No Values	No Values	No Values	No Values	No Values	No Values	No Values	No Values	No Values	No Values	No Values	No Values	No Values	No Values	No Values	No Values	No Values	No Values	No Values	No Values	No Values
Protein S100-A12 OS=Homo sapiens GN=S100A12 PE=1 SV=2	P80511	11 kDa		0	0	0	1.5	1.4	1.6	-0.4	-0.6	-0.2	0	0.2	0.3	1	1	1.3	0.7	0.5	0.3	-0.4	-0.3	0	2.9	3	3
Fructose-1,6-bisphosphatase 1 OS=Homo sapiens GN=FBP1 PE=1 SV=5	P09467	37 kDa		0	0	0	-0.1	0.4	0.2	-0.2	0.2	0.3	0	0.6	-0.1	-0.2	0.1	0.4	-0.2	0.5	0.1	-0.1	0.5	0.7	-0.3	0.1	-0.2
Probable serine carboxypeptidase CPVL OS=Homo sapiens GN=CPVL PE=1 SV=2	Q9H3G5	54 kDa		-0.1	-0.1	-0.1	-0.1	0.7	0.9	-0.4	0.2	0.2	-0.3	0.5	0.5	-0.5	-0.1	-0.1	-0.4	-0.2	0.1	0.4	1.1	1.3	-0.2	0.5	0.5
Ceroid-lipofuscinosis neuronal protein 5 OS=Homo sapiens GN=CLN5 PE=1 SV=2	O75503	41 kDa		0.1	0.1	0.1	0.5	0.2	0.5	0	0.4	0.1	-0.4	0.1	-0.3	-0.2	0.2	-0.2	0.2	0.8	0.5	0.8	0.7	0.4	0.3	0.9	0.4
Peroxiredoxin-5, mitochondrial OS=Homo sapiens GN=PRDX5 PE=1 SV=4	P30044	22 kDa		0	0	0	0.2	0.1	0.6	-0.6	-0.3	0.1	-0.1	-0.2	-0.2	1.2	1.3	1.3	-0.2	0.3	0	0.1	-0.1	0.2	0.1	0	-0.6
Pappalysin-2 OS=Homo sapiens GN=PAPPA2 PE=1 SV=4	Q9BXP8	199 kDa		-0.1	-0.1	-0.1	0.1	0.3	0.6	0.5	0.3	0.4	-0.2	0.1	0.4	-0.4	-0.8	-0.2	0.1	-0.3	-0.1	0.7	0.8	1.1	0.1	0	0.1
Complement factor H OS=Homo sapiens GN=CFH PE=1 SV=4	P08603	139 kDa		0	0	0	0.4	0.3	0	1	0.9	0.9	0	-0.7	0.1	-0.3	-0.2	-0.4	0.7	0.3	0.3	-0.3	-0.6	-0.3	0.1	-0.1	-0.1
Insulin-like growth factor-binding protein complex acid labile subunit OS=Homo sapiens GN=IGFALS PE=1 SV=1	P35858	66 kDa		0.1	0	0.1	0.4	0.1	0	0.4	0	0.1	0.8	1.2	0.8	0.3	0.1	0	0.2	-0.3	-0.6	0.3	0.7	0.1	-0.1	-0.5	-0.6
Hyaluronidase-1 OS=Homo sapiens GN=HYAL1 PE=1 SV=2	Q12794	48 kDa		0	-0.2	-0.2	0.6	0.1	0.5	0.3	-0.1	-0.6	1	0.1	-0.9	0	-0.4	-0.5	0.4	-0.1	-0.9	0.6	0.5	-0.1	0.3	0.1	-0.6
Metalloproteinase inhibitor 2 OS=Homo sapiens GN=TIMP2 PE=1 SV=2	P16035	24 kDa		0	0	0	0.9	0.6	0.4	0.7	0.3	0.5	0	0.1	0	0.4	-0.1	0.6	0.7	0.3	0.1	0.5	0.2	0.2	0.8	0.3	-0.1
Alcohol dehydrogenase class-3 OS=Homo sapiens GN=ADH5 PE=1 SV=4	P11766	40 kDa		0	-0.1	-0.1	0.6	0.5	1.2	0.3	0.2	0.7	0.3	-0.1	0.8	0.3	0.1	0.5	0.6	0.5	1.1	0.5	0.5	1.1	-0.1	-0.3	0.3
Collagen alpha-1(XII) chain OS=Homo sapiens GN=COL12A1 PE=1 SV=2	Q99715	333 kDa	TRUE	0	0	-0.1	0.2	0.7	0.2	-0.1	-0.2	0.6	0.5	-0.3	0.9	0.4	0.6	-0.7	0.2	0.3	0.5	0.2	0.2	0.3	0.4	0.5	0.1
Protein DJ-1 OS=Homo sapiens GN=PARK7 PE=1 SV=2	Q99497	20 kDa		0	0	0	0.3	0.4	0.6	0.2	0	-0.2	0.3	0.2	0.2	0.4	0.2	0.1	0.3	-0.2	0.2	0.2	0.3	0.7	0	0.5	0.3
CD27 antigen OS=Homo sapiens GN=CD27 PE=1 SV=2	P26842	29 kDa		-0.1	-0.1	-0.2	-1	-1.3	-0.7	-0.3	-0.9	-0.3	-0.2	-0.7	-0.2	-0.6	-0.7	-0.4	0.5	0.2	0.5	-0.5	-0.8	-1.1	0.6	0.6	0.8
Thiomorpholine-carboxylate dehydrogenase OS=Homo sapiens GN=CRYM PE=1 SV=1	Q14894	34 kDa		0	-0.1	0	-0.1	2.5	0.1	-0.2	2.4	-0.5	-0.3	2.5	0.3	0.2	1.7	-0.3	-0.4	2	0.7	-0.8	2.2	-0.1	-0.5	2.6	0.9
Histone H3.1 OS=Homo sapiens GN=HIST1H3A PE=1 SV=2	P68431 (+2)	15 kDa		0	0	0	1.6	1.5	2	0.1	-0.2	0.4	-0.1	0.4	0.3	1.4	1.8	2.3	-0.2	-0.7	0	0.3	0.3	0.9	0.2	0.1	0.3
Complement component C9 OS=Homo sapiens GN=C9 PE=1 SV=2	P02748	63 kDa		-0.1	-0.1	-0.1	0	0.3	0.9	0.9	0.2	1.5	0.9	0.4	1.6	-0.1	-0.4	0.9	0	0.6	1.3	-0.1	-0.3	1	-0.6	-0.6	0.3
Latent-transforming growth factor beta-binding protein 2 OS=Homo sapiens GN=LTBP2 PE=1 SV=3	Q14767	195 kDa		0	0	0	-0.2	-0.5	0.4	-0.1	0.3	0.4	-0.3	0.4	0.8	-0.4	-0.2	0	-0.2	-0.3	0.1	-0.5	-0.1	0.2	-0.3	0.3	0.5
Amyloid beta A4 protein OS=Homo sapiens GN=APP PE=1 SV=3	P05067	87 kDa	TRUE	0	0	0	0.3	0.3	-0.1	-0.5	0.1	0	-1	-0.4	-0.2	0	-0.3	-0.3	-0.5	-0.6	-0.7	0.5	0	-0.1	-0.6	-0.4	-0.4
Insulin-like growth factor-binding protein 2 OS=Homo sapiens GN=IGFBP2 PE=1 SV=2	P18065	35 kDa		0	0	0	0.8	0.5	0	0.3	0.2	0.1	0.5	0.6	0.4	0	0.3	-0.2	0.8	0.6	0.5	0.6	1	0.3	0.7	1.1	0.5
Neogenin OS=Homo sapiens GN=NEO1 PE=1 SV=2	Q92859	160 kDa		0	0	0	0	-0.6	-0.2	0.4	0.4	0.3	0.2	-0.2	-0.6	-0.4	-0.3	-0.3	0.2	-0.4	-0.4	0.3	-0.2	0.1	0.3	0.1	-0.3
Cluster of Tubulin beta-4B chain OS=Homo sapiens GN=TUBB4B PE=1 SV=1 (P68371)	P68371	50 kDa	TRUE	0	0.1	0	0	0.4	0.1	-0.6	-0.1	0.2	0	0.7	0.3	1	1.5	1.2	0.2	0.1	0.2	0.1	0.2	0.3	0	0.2	-0.1
Serpin B13 OS=Homo sapiens GN=SERPINB13 PE=2 SV=2	Q9UIV8	44 kDa	TRUE	0	0	0	0.9	1	1.4	-0.7	-0.5	-0.5	-0.1	-0.1	0.4	2	2.2	2.1	0.8	1.1	1	0	0.3	0.3	0.3	0.3	1
Pro-cathepsin H OS=Homo sapiens GN=CTSH PE=1 SV=4	P09668	37 kDa		0	0	0	-0.2	-0.4	-0.4	-0.4	-0.9	-0.4	0	-0.3	-0.4	-0.3	-0.6	-0.6	0.4	0.3	0	0.6	0	0.5	0.4	0.5	0.2
Charged multivesicular body protein 2a OS=Homo sapiens GN=CHMP2A PE=1 SV=1	O43633	25 kDa		0	0	0	0.3	0.7	1.2	-0.2	0.4	1	0.1	0.6	0.4	-0.1	0.1	0.6	0.2	0.4	0.7	0.1	0	0.6	0.4	0.3	0.7
Glutamine synthetase OS=Homo sapiens GN=GLUL PE=1 SV=4	P15104	42 kDa		0	0	0	0	0	0.5	-0.1	-0.1	0.2	-0.1	-0.2	0.4	1.7	1.9	2.6	0.1	0.2	0.9	-0.2	-0.5	0.1	-0.1	-0.1	0
Receptor-type tyrosine-protein phosphatase eta OS=Homo sapiens GN=PTPRJ PE=1 SV=3	Q12913	146 kDa		0	0	0	0.2	-0.1	0.1	1	0.1	0.4	0.7	0.5	0.2	0.1	-0.4	-0.8	0.1	0.4	-0.1	0.5	-0.2	-0.2	0.6	0.5	0.3
Prolactin-inducible protein OS=Homo sapiens GN=PIP PE=1 SV=1	P12273	17 kDa		0	0	0	-0.3	-0.6	-0.4	0	-0.1	0	-0.9	-1.2	-1.6	0	-0.3	-0.5	-0.5	-0.8	-1	-0.4	-0.6	-0.3	0.2	0.3	0.1
Cluster of Guanine nucleotide-binding protein G(I)/G(S)/G(T) subunit beta-1 OS=Homo sapiens GN=GNB1 PE=1 SV=3 (P62873)	P62873	37 kDa	TRUE	0	0	0	0.6	0.2	0.1	0.7	0.4	0.5	0.8	0.4	0.5	0	0	0.1	0.2	0.2	0.1	0.3	-0.2	0.3	-0.1	-0.5	-0.2
Butyrophilin subfamily 2 member A2 OS=Homo sapiens GN=BTN2A2 PE=2 SV=2	Q8WVV5	59 kDa		0	0.1	0	-0.3	0.5	0.5	-0.5	0.5	0.1	-0.9	-0.2	-0.2	-0.3	0.3	0.3	-0.3	0.5	0.4	0	0.8	0.5	-0.6	0	0
Cluster of Ig lambda chain V-I region NEW OS=Homo sapiens PE=1 SV=1 (P01701)	P01701	11 kDa	TRUE	No Values	No Values	No Values	No Values	No Values	No Values	No Values	No Values	No Values	No Values	No Values	No Values	No Values	No Values	No Values	No Values	No Values	No Values	No Values	No Values	No Values	No Values	No Values	No Values
Cluster of Fibroblast growth factor receptor 2 OS=Homo sapiens GN=FGFR2 PE=1 SV=1 (P21802)	P21802 [2]	92 kDa	TRUE	0	0	No Values	No Values	0.3	-0.3	No Values	0.5	0	No Values	0.2	-0.1	No Values	-0.3	-0.3	No Values	0.2	0	No Values	-0.1	-0.2	No Values	0.3	0
Granulins OS=Homo sapiens GN=GRN PE=1 SV=2	P28799	64 kDa		0.1	0.1	0.1	-0.2	-0.1	-0.6	-0.2	-0.1	-0.9	0.2	0	-0.2	0.1	0.4	-0.6	0.4	0.1	-0.1	-0.3	-0.3	-0.7	0.1	0.2	-0.1
Rab GDP dissociation inhibitor beta OS=Homo sapiens GN=GDI2 PE=1 SV=2	P50395	51 kDa		0	0	0	0.5	0.7	0.5	0.2	0.1	0.6	0.5	0.8	0.6	1.2	0.7	1.1	0.4	0.3	0.8	0.2	0.5	0.8	0.1	0.1	0.5
Aggrecan core protein OS=Homo sapiens GN=ACAN PE=1 SV=2	P16112	250 kDa	TRUE	0	-0.1	0	0.1	0.6	0.2	0.2	0.9	0.5	-0.4	0.7	0.4	0.2	0.7	0.2	-0.6	0.1	0.1	0.3	1	0.5	0	0.4	0
Cluster of Ig kappa chain V-IV region Len OS=Homo sapiens PE=1 SV=2 (P01625)	P01625 [3]	13 kDa	TRUE	0	0	0	-0.9	-0.2	-1.5	0	0.5	-0.1	0.6	0.8	0.4	-0.4	0.3	-0.3	-1.2	0.1	-0.7	-0.4	0.2	-0.7	0.2	0.4	-0.3
Tumor necrosis factor receptor superfamily member 16 OS=Homo sapiens GN=NGFR PE=1 SV=1	P08138	45 kDa		0	0	0	0	-0.3	-0.2	-0.3	-0.5	-0.1	-0.2	-1	-0.4	-0.2	-0.3	-0.3	0	-0.5	-0.2	0.6	0.1	0.1	0.1	-0.4	-0.1
Alcohol dehydrogenase [NADP(+)] OS=Homo sapiens GN=AKR1A1 PE=1 SV=3	P14550	37 kDa		0	0	0.1	0.5	0.6	0.4	0.3	0.1	0.4	0.6	0.2	0.8	0.6	0.4	0.3	1	0.7	0.8	0.3	0.4	0.5	0.4	-0.2	-0.2
Histone H2A type 1-B/E OS=Homo sapiens GN=HIST1H2AB PE=1 SV=2	P04908 (+10)	14 kDa		0	0	0	2	1.6	2	0.2	-0.2	-0.9	0.9	0.8	0.5	2.1	2.1	1.8	0.4	-0.2	-0.4	1.1	0.7	1	0.9	0.2	0.5
Collectin-12 OS=Homo sapiens GN=COLEC12 PE=1 SV=3	Q5KU26	82 kDa	TRUE	0	0	0	-1.3	-0.4	-1.1	-0.3	0	0.2	0.8	0.5	0.8	-1.2	-1.5	-0.8	-2.2	-1.6	-1.6	-1.2	-0.9	-1	0.1	0.1	-0.2
BRO1 domain-containing protein BROX OS=Homo sapiens GN=BROX PE=1 SV=1	Q5VW32	46 kDa		0	0	0	1.2	0.9	0.8	0.8	0.4	0.5	0.7	0.1	0.2	0.7	0	0.5	0.2	0.1	0.3	0.9	0.5	0.8	0.6	0.6	0.6
SLAM family member 5 OS=Homo sapiens GN=CD84 PE=1 SV=1	Q9UIB8	39 kDa		0.1	0.1	0.1	-0.1	0.3	0.1	-0.5	-0.5	-0.1	-0.2	0.4	0.3	-0.5	-0.4	-0.6	-0.1	0.1	-0.2	0	0.4	0.4	0	0.4	0.3
Quinone oxidoreductase OS=Homo sapiens GN=CRYZ PE=1 SV=1	Q08257	35 kDa		0.1	-0.1	-0.1	1.3	0.7	0.9	0.9	0.4	0.5	0.8	0.7	1.5	1.3	0.6	1.2	0.9	0.8	1.5	1.2	0.6	0.9	0	0.3	0.3
Ciliary neurotrophic factor receptor subunit alpha OS=Homo sapiens GN=CNTFR PE=1 SV=2	P26992	41 kDa		0	0	0	-0.9	-0.6	-0.8	-0.3	-0.3	-0.4	-0.7	-0.7	-0.6	-0.4	-0.9	-0.8	-0.7	-0.7	-0.7	-0.4	-0.6	-0.8	-0.1	-0.3	-0.1
Cartilage oligomeric matrix protein OS=Homo sapiens GN=COMP PE=1 SV=2	P49747	83 kDa	TRUE	0	0	0	0.7	0.8	0.7	-0.1	0.2	0.5	-0.3	-0.2	-0.2	-0.6	-0.4	-0.2	-0.3	0.2	0.1	-0.2	0.4	0	0.5	0.8	0.5
Protocadherin-1 OS=Homo sapiens GN=PCDH1 PE=1 SV=2	Q08174	115 kDa		0	0	0	-0.3	-0.4	-0.7	0	-0.4	0.1	0.2	0.1	0	-0.3	-0.3	-0.5	-0.3	-0.2	-0.5	-0.1	-0.5	-0.2	0.4	0.4	-0.1
Lambda-crystallin homolog OS=Homo sapiens GN=CRYL1 PE=1 SV=3	Q9Y2S2	35 kDa		0	0.1	-0.1	1.3	1.3	1.2	1.2	1.1	0.9	1.9	1.8	0.9	0.1	0	0.4	1.3	1.6	1	1.3	0.9	1.3	0.3	0.3	0
Cadherin-11 OS=Homo sapiens GN=CDH11 PE=1 SV=2	P55287	88 kDa		0	0	0	-1.3	-0.9	-0.8	-0.6	-0.2	-0.5	0.5	0.6	0.3	-0.3	-0.3	-0.4	-1	-1.1	-0.8	-0.7	-0.6	-0.8	0.4	0.5	0.4
Collagen alpha-1(XVIII) chain OS=Homo sapiens GN=COL18A1 PE=1 SV=5	P39060	178 kDa		0	-0.1	0	0.2	1.4	0.4	0.2	1	0.1	0.7	0.9	-0.1	-0.8	0.4	-0.1	-0.4	0.9	-0.2	-0.1	1	0.2	0.2	1.2	-0.1
Serpin B5 OS=Homo sapiens GN=SERPINB5 PE=1 SV=2	P36952	42 kDa		0.1	0	0	0.3	0.3	1.8	-0.6	-1.3	1.2	-0.1	-0.3	1.9	1.9	2.6	3.5	-0.3	0	1.5	-0.1	-0.4	1.7	-0.7	-0.4	1.4
Chloride intracellular channel protein 1 OS=Homo sapiens GN=CLIC1 PE=1 SV=4	O00299	27 kDa		0.1	0.2	0.1	1.3	0.1	1.2	0.5	-0.1	-0.3	1.6	0.2	0.1	1.5	0.9	1.3	1.3	-0.1	0.7	1	0.9	0.8	2	-0.3	0.9
Cluster of Histone H1.4 OS=Homo sapiens GN=HIST1H1E PE=1 SV=2 (P10412)	P10412	22 kDa	TRUE	0	0	0	0.9	1.2	-0.3	0.2	0.7	-0.5	-0.3	-0.1	-0.6	1.6	1.4	1.4	0.4	0.7	-0.1	-0.2	-0.6	-1.2	0.3	-0.8	-0.7
Epithelial discoidin domain-containing receptor 1 OS=Homo sapiens GN=DDR1 PE=1 SV=1	Q08345	101 kDa		0	0	0	0.4	-0.2	-0.1	0.3	-0.1	-0.7	0.3	0	0.1	0.2	-0.5	0.3	0.3	-0.4	0.2	0.6	-0.1	-0.1	0.5	0.2	0.2
Chromogranin-A OS=Homo sapiens GN=CHGA PE=1 SV=7	P10645	51 kDa		0	0	0	-0.1	-0.7	-0.8	-0.4	-0.5	-0.8	0.2	0.1	0.3	-0.4	-0.7	-1.3	-0.4	-1.3	-0.4	-0.1	-0.7	-0.8	0.4	0.4	0.2
Syndecan-4 OS=Homo sapiens GN=SDC4 PE=1 SV=2	P31431	22 kDa		0.1	0	0	1.8	1.4	1	1.6	1.2	1.2	1.6	0.5	0.3	1.6	1.2	0.6	1.2	0.9	0.8	1.1	0.2	-0.3	1.4	0.7	0.5
Dermatopontin OS=Homo sapiens GN=DPT PE=2 SV=2	Q07507	24 kDa	TRUE	0	0	0	-0.6	-0.5	-0.2	-0.4	-0.6	-0.7	1.3	1.4	1.3	-0.4	-0.5	-1	-1.2	-1.1	-1	-1	-0.9	-1	0.3	0	-0.3
Ig lambda chain V-III region LOI OS=Homo sapiens PE=1 SV=1	P80748	12 kDa		0	0	0	-1.3	-1.2	-1.4	-0.2	-0.6	-0.1	1.5	1.1	1.6	-0.3	-0.6	-0.7	-0.6	-1	-1.1	-1	-1	-1.2	0.4	-0.1	0.3
Desmoglein-3 OS=Homo sapiens GN=DSG3 PE=1 SV=2	P32926	108 kDa	TRUE	-0.1	-0.1	-0.1	1.4	0.6	0.6	0.4	0.3	0.1	0.9	0.2	0.3	3	1.3	2.2	1.1	0.6	0.1	0.9	0.5	0.2	0.5	-0.6	-0.4
Glypican-4 OS=Homo sapiens GN=GPC4 PE=1 SV=4	O75487	62 kDa		0	0	0	0.9	0.3	0.5	1.1	0	0.7	0.9	0	0.6	0.6	-0.1	-0.3	1.1	-0.3	0.7	0.9	0.6	0.7	0.2	-1	-0.2
Carboxymethylenebutenolidase homolog OS=Homo sapiens GN=CMBL PE=1 SV=1	Q96DG6	28 kDa		0	0	0	0.7	0.3	0.8	-0.1	-0.3	-0.1	0.5	-0.3	0.6	0.8	-0.3	-0.3	0.5	-0.1	0.4	0.6	0	0.9	-0.2	-0.3	-0.2
Protocadherin Fat 4 OS=Homo sapiens GN=FAT4 PE=1 SV=2	Q6V0I7	543 kDa		0	0	0	0.4	-0.3	0.6	0.5	0.7	0.7	-0.4	0.6	0.4	0.2	0	0.2	0.8	0.6	0	0.5	0.2	0.6	-0.6	0	0.2
Cluster of Rho-related GTP-binding protein RhoC OS=Homo sapiens GN=RHOC PE=1 SV=1 (P08134)	P08134	22 kDa	TRUE	0	0	0	0.5	0.6	0.2	-0.4	0.4	0.2	0.1	0.4	-0.1	0.9	1	1	0.4	0.2	0.1	0.3	0.3	0.9	0	0.6	0.1
Prostasin OS=Homo sapiens GN=PRSS8 PE=1 SV=1	Q16651	36 kDa		0	0	0	0.4	0.7	0.4	0.3	0.2	0.3	0.5	-0.2	0.4	-0.5	-0.3	0.1	0.1	-0.1	0.2	0.4	0.8	0.4	0.2	0.4	0.2
Prominin-1 OS=Homo sapiens GN=PROM1 PE=1 SV=1	O43490	97 kDa		-0.1	-0.1	-0.1	0.9	0.7	0.9	1.1	0.7	1	0.6	0.4	0.8	0.7	-0.3	0.6	0.2	-0.4	0.3	0.6	0.6	1	0.8	0.9	0.3
Prolow-density lipoprotein receptor-related protein 1 OS=Homo sapiens GN=LRP1 PE=1 SV=2	Q07954	505 kDa	TRUE	0	0	0	-0.2	1.3	0.3	-0.2	1.2	-0.3	-0.3	1.3	0.1	-0.4	0.1	-0.5	-0.2	1.3	0.2	-0.1	0.5	0	0	0.8	0.6
T-cell immunomodulatory protein OS=Homo sapiens GN=ITFG1 PE=1 SV=1	Q8TB96	68 kDa		0.1	0.1	0.1	-0.1	0.3	0.4	-0.2	0.3	0.1	0	0	0.2	-0.3	0	-0.3	-0.1	0.2	0.2	-0.3	0.4	0.4	-0.5	-0.5	-0.1
Inter-alpha-trypsin inhibitor heavy chain H2 OS=Homo sapiens GN=ITIH2 PE=1 SV=2	P19823	106 kDa		0	0	0	0.5	-0.4	0.6	1.6	1.3	1.6	0.7	-0.1	0.6	0.4	-0.6	0.5	1.1	0	0.7	0.1	-0.2	0.3	0	-0.6	0.5
Coagulation factor V OS=Homo sapiens GN=F5 PE=1 SV=4	P12259	252 kDa		-0.1	0	0	0.2	-0.1	0.7	0.5	0.1	0.7	0.3	-0.3	0.6	0.3	-0.1	0.7	0	0.7	0.4	0.2	0	0.5	0	0.3	0.7
4-trimethylaminobutyraldehyde dehydrogenase OS=Homo sapiens GN=ALDH9A1 PE=1 SV=3	P49189	54 kDa	TRUE	0	0	0	0.4	0.7	0.5	0.3	0.3	0.4	0.2	0.3	0.4	1	1	0.9	0.7	0.8	0.7	0.6	0.6	0.4	-0.1	0.2	-0.2
Pigment epithelium-derived factor OS=Homo sapiens GN=SERPINF1 PE=1 SV=4	P36955	46 kDa		0	0	0	-0.4	-1	-0.4	-0.3	-0.1	0	0.2	-0.3	0.1	-1	-0.5	-0.6	-0.1	-0.4	0.1	-0.3	-0.6	0	0.1	-0.6	-0.6
Kin of IRRE-like protein 1 OS=Homo sapiens GN=KIRREL PE=1 SV=2	Q96J84	84 kDa		0	0.1	0	0.5	0.2	0.4	0.7	0.2	0.1	1.2	0	0.6	0.4	-0.1	-0.5	0.5	0.6	-0.1	0.8	0.4	0.5	1.1	0	0.6
Filamin-B OS=Homo sapiens GN=FLNB PE=1 SV=2	O75369	278 kDa		0	0	0	-1	0.1	0	-0.4	-0.3	0.3	-0.5	0.4	0.1	-0.2	0.9	0.5	-0.2	0.5	0.4	-1.2	-0.4	-0.2	-0.5	0	0
Interleukin-10 receptor subunit beta OS=Homo sapiens GN=IL10RB PE=1 SV=2	Q08334	37 kDa	TRUE	0	0	0	-0.2	-0.4	0.3	0.3	0.5	0.4	0.2	0.4	-0.1	-0.2	0.1	0	0	-0.8	-0.2	0.3	0.6	0.7	0.5	0.6	0.5
Calbindin OS=Homo sapiens GN=CALB1 PE=1 SV=2	P05937	30 kDa		0	-2.3	0.1	1.7	3.4	0.7	1.9	4.4	1.1	No Values	3.9	1	1.3	3.7	0.5	2.2	4.5	0.9	2.6	4.2	1.7	1.7	3.8	0.7
Ketohexokinase OS=Homo sapiens GN=KHK PE=1 SV=1	P50053	33 kDa		-0.1	-0.1	-0.1	1.5	0.1	1.3	0.3	-0.6	0.4	0.7	-0.2	0.8	0.3	-0.4	0.4	1.1	-0.2	1	1.1	0.1	1.2	0.1	-0.8	-0.4
Matrix metalloproteinase-9 OS=Homo sapiens GN=MMP9 PE=1 SV=3	P14780	78 kDa		0.1	0	0	0.8	3.3	1.1	0.3	2.2	0.3	0	3.2	0.7	0.4	2.2	0.3	-0.1	2	0.4	0.3	2.3	0.1	1.2	3.6	1.5
Poliovirus receptor-related protein 1 OS=Homo sapiens GN=PVRL1 PE=1 SV=3	Q15223	57 kDa	TRUE	0	0	0.1	1.4	1.3	2.1	1.9	2.6	2.3	1.1	0.9	1.7	0.5	0.4	0.8	1.8	2.2	2.3	1.1	0.3	1.1	0.9	1	1.5
Laminin subunit alpha-5 OS=Homo sapiens GN=LAMA5 PE=1 SV=8	O15230	400 kDa		0	0	0	-1.7	-0.4	-0.8	0.9	0.3	0.1	-0.3	0.5	-0.2	-0.2	-0.6	-0.9	-1.6	-0.1	-0.2	-0.1	-0.4	-0.3	-1.4	-0.2	0.1
Cluster of Cytosolic 10-formyltetrahydrofolate dehydrogenase OS=Homo sapiens GN=ALDH1L1 PE=1 SV=2 (O75891)	O75891	99 kDa	TRUE	0	0	0	0.5	1.4	0.8	0.7	0.5	0.1	0.3	-0.1	0.4	0.6	0.9	0.3	0.4	0.9	0.4	0.3	0.5	0.1	-0.1	0.7	-0.5
Complement factor D OS=Homo sapiens GN=CFD PE=1 SV=5	P00746	27 kDa	TRUE	0.1	0.1	0.1	-0.6	-0.9	-0.6	-1	-0.9	-0.9	-0.1	0.1	0.2	-0.8	-1.2	-1.1	0.6	0.7	0.3	-2	-1.6	-1.4	-1	-1.3	-1.1
Endonuclease domain-containing 1 protein OS=Homo sapiens GN=ENDOD1 PE=1 SV=2	O94919	55 kDa		0	0	0	-0.5	-1.5	-0.4	0	-0.6	-0.1	0.1	-0.2	-0.6	-0.2	-0.1	-0.1	-0.3	-1.3	-0.8	-0.4	-1	-0.4	0.4	0.1	0.1
4F2 cell-surface antigen heavy chain OS=Homo sapiens GN=SLC3A2 PE=1 SV=3	P08195	68 kDa		0	0	0	0.2	0.2	-0.4	-0.8	-0.2	-0.2	-0.3	0	-0.3	0.1	0	-0.5	-0.6	-0.2	-0.4	-0.4	-0.4	-0.2	-0.2	0.2	0
Collagen alpha-2(IV) chain OS=Homo sapiens GN=COL4A2 PE=1 SV=4	P08572	168 kDa		0	0	0	0	0.2	0.1	-0.1	0.6	0.2	-0.4	0.4	-0.5	-0.8	-0.2	-0.3	-0.2	-0.3	-0.7	-0.3	0.5	-0.1	0.1	0.2	-0.3
Cadherin-related family member 5 OS=Homo sapiens GN=CDHR5 PE=1 SV=3	Q9HBB8	88 kDa		-0.1	-0.1	0.1	0.8	-0.5	0.8	0.5	-1.2	1.4	1	0	0.9	0.6	-0.3	0.7	0.3	-0.5	0.6	0.7	0	1.3	0.6	-0.2	0.8
IGF-like family receptor 1 OS=Homo sapiens GN=IGFLR1 PE=1 SV=1	Q9H665	38 kDa		0	0	0	1	-0.3	0.6	0.8	-0.1	0.4	0.4	-0.1	0.2	0.5	-0.4	-0.2	0.1	-0.5	-0.1	1.2	0.3	0.8	0.7	0.1	0
Reticulon-4 receptor-like 2 OS=Homo sapiens GN=RTN4RL2 PE=1 SV=1	Q86UN3	46 kDa	TRUE	0	0	0	1.1	1.1	0.7	-0.1	0.5	0.1	0.9	0.8	1.2	-0.2	0.6	-0.3	0.6	0.6	0.3	0.4	0.9	0	0.8	0.5	0.6
Fatty acid-binding protein, heart OS=Homo sapiens GN=FABP3 PE=1 SV=4	P05413	15 kDa	TRUE	0	0	0	0.2	0.1	0.2	0.4	0.3	0.6	0.6	0.5	0.7	0.2	-0.2	0	0.3	0	0.1	0.8	0.8	0.8	0.1	-0.2	0
BPI fold-containing family B member 1 OS=Homo sapiens GN=BPIFB1 PE=2 SV=1	Q8TDL5	52 kDa		0	0	-0.1	1.8	0.1	-0.1	1.7	-0.2	-0.3	1.8	0.2	0.5	2.6	1	1.1	3.6	1.4	1.7	1.6	-0.3	0.2	2.3	0.3	0.7
E3 ubiquitin-protein ligase RNF149 OS=Homo sapiens GN=RNF149 PE=2 SV=2	Q8NC42	43 kDa		0	-0.1	0	0.4	0.8	0.7	0.5	1.1	0.4	0.4	1.2	0.1	0.3	0.2	0.1	0.6	0.9	0.4	0.8	1.1	0.6	0.5	1.1	0.1
Kunitz-type protease inhibitor 1 OS=Homo sapiens GN=SPINT1 PE=1 SV=2	O43278	58 kDa		0	0	0	0.7	0.3	0.8	0.5	0.3	0.5	0.6	-0.4	0.5	0.1	0	0.5	0.1	0	0.2	0.6	0.3	0.4	0.5	0.1	0.7
Adenylyl cyclase-associated protein 1 OS=Homo sapiens GN=CAP1 PE=1 SV=5	Q01518	52 kDa		-0.1	0	0	1.7	3.3	3.4	1	2.7	3	1.2	3.4	3	2.2	3.9	3.3	0.8	3.4	2.9	1.3	3.3	2.8	2	3.6	3.9
Ly6/PLAUR domain-containing protein 3 OS=Homo sapiens GN=LYPD3 PE=1 SV=2	O95274	36 kDa		0	0	0	0.9	0.8	0.8	0	0.3	-0.5	0.4	0.4	-0.1	0.6	0.7	0.8	1.3	1.4	1.5	0.1	-0.4	-0.2	0.6	0.3	0.3
Lipocalin-1 OS=Homo sapiens GN=LCN1 PE=1 SV=1	P31025	19 kDa		0	0.1	0	-0.4	0.3	-0.6	0.8	1.1	0.1	1.2	1.5	0.4	1.1	0.8	-0.1	0.2	0.9	-0.9	0.3	0	-0.6	1.3	1.5	0.6
Ephrin type-B receptor 4 OS=Homo sapiens GN=EPHB4 PE=1 SV=2	P54760	108 kDa		0	0	0	-0.3	-0.3	-0.5	0.5	0.3	0.5	1.1	0.9	1.1	-0.1	0	-0.7	0	0.3	0.3	0.2	0.1	-0.2	0.7	0.8	0.9
Glycerol-3-phosphate dehydrogenase [NAD(+)], cytoplasmic OS=Homo sapiens GN=GPD1 PE=1 SV=4	P21695	38 kDa		0	0	0	0.3	0.4	0.1	-0.3	0.5	-0.3	0.4	0.1	0.2	-0.6	0.1	-0.3	0.2	0.4	0.3	0.3	0.4	0.1	-0.4	-0.2	-0.8
Amiloride-sensitive amine oxidase [copper-containing] OS=Homo sapiens GN=ABP1 PE=1 SV=4	P19801	85 kDa		0	0	0	0.3	0.3	-0.3	-0.1	0.4	-0.4	0.1	0.6	-0.4	-0.1	0.1	-0.7	-0.3	0.4	-0.5	0.4	0.4	-0.2	-0.6	-0.9	-0.8
Envoplakin OS=Homo sapiens GN=EVPL PE=1 SV=3	Q92817	232 kDa		0	0	-0.2	0.5	0.3	0.5	0.5	-0.1	0.5	0.2	1.7	1	1.5	2.4	1.8	0.1	0.4	0.9	0	-1.2	0.1	0.2	0.1	-0.1
Cluster of Heat shock protein HSP 90-beta OS=Homo sapiens GN=HSP90AB1 PE=1 SV=4 (P08238)	P08238	83 kDa	TRUE	0	0	0	-0.1	0.6	-0.5	-0.1	0.4	-0.2	0.5	1	0.1	1.3	1.8	0.9	0.7	1.1	0.7	0	0.7	0.1	-0.3	0.3	-0.4
Proteoglycan 4 OS=Homo sapiens GN=PRG4 PE=1 SV=2	Q92954	151 kDa		0	0	0	0.4	-0.5	-0.3	0.5	-0.4	-0.2	1.7	1.1	2	0.1	-0.4	-0.9	0.1	-0.8	-0.3	0.1	0.1	-0.1	0.2	0.1	0.8
Cadherin-related family member 2 OS=Homo sapiens GN=CDHR2 PE=1 SV=2	Q9BYE9	142 kDa		0	0	No Values	No Values	0.1	-0.1	No Values	0.1	-0.1	No Values	0.8	0.5	No Values	-0.2	-0.2	No Values	-0.2	0	No Values	0.3	-0.3	No Values	0.3	-0.2
Basigin OS=Homo sapiens GN=BSG PE=1 SV=2	P35613	42 kDa		0	0	0	-0.6	-0.4	-0.3	-0.4	0	-0.1	0	0.4	0	-0.4	0	-0.3	-0.7	-0.3	-0.4	-0.3	-0.1	-0.3	0.3	0.6	0.3
Hemicentin-2 OS=Homo sapiens GN=HMCN2 PE=2 SV=2	Q8NDA2	543 kDa		0	0	0	1	0.6	0.3	1.1	0.7	0.5	1.2	0.2	0.8	0.6	0.7	0	1.1	0.7	0.5	0.6	0.3	0.2	1.1	0.8	0.5
Immunoglobulin superfamily containing leucine-rich repeat protein OS=Homo sapiens GN=ISLR PE=1 SV=1	O14498	46 kDa		0	-0.1	0	-0.5	0.2	0	-0.4	0	-0.2	-0.1	0.6	0.3	-0.3	0.2	-0.3	-0.4	-0.1	0.1	-0.3	0	-0.4	0.2	0.8	0.6
Profilin-1 OS=Homo sapiens GN=PFN1 PE=1 SV=2	P07737	15 kDa		0	0	0	0.5	0.3	0.4	0.2	0.4	-0.1	1	1.1	0.9	1.6	1.3	1.3	0.2	0.3	0.2	0.4	0.4	0.1	1	0.9	1
SPARC-like protein 1 OS=Homo sapiens GN=SPARCL1 PE=1 SV=2	Q14515	75 kDa		0	0	0	0.6	0.2	0.1	0.6	-0.5	0	0.3	0.9	0.8	-0.3	0	0.1	0.6	-0.1	0.3	1.1	0.3	0.6	0.4	0.2	0.5
Kallikrein-13 OS=Homo sapiens GN=KLK13 PE=1 SV=1	Q9UKR3	31 kDa		-0.1	-0.1	-0.1	0.9	1.1	0.9	0.2	0.4	0	-0.3	0.4	-0.1	1.6	1.7	1.5	1.6	1.9	1.2	0.3	0.2	0	0.5	0.6	0.4
Receptor-type tyrosine-protein phosphatase-like N OS=Homo sapiens GN=PTPRN PE=1 SV=1	Q16849	106 kDa		0.1	-0.1	0.1	0.1	0.3	-0.4	0.6	0.5	-0.1	0.8	1.2	0.4	0.4	0.3	-0.1	0.3	0.7	-0.3	0.2	0.2	-0.4	0.8	1	0.3
Catalase OS=Homo sapiens GN=CAT PE=1 SV=3	P04040	60 kDa		0	0	0	0.7	-0.3	0.6	0.4	-0.2	0.2	0.1	-0.1	-0.2	0.8	0	0.6	0.3	-0.5	-0.5	0.3	-0.3	0	1	0.5	0.6
CMRF35-like molecule 9 OS=Homo sapiens GN=CD300LG PE=1 SV=2	Q6UXG3	36 kDa		0	0	0	-1.4	-5	-0.8	0.8	1.3	0.4	0	-0.6	-0.4	0.9	1.7	0.5	-0.7	-2.6	-0.2	-1.4	-3.8	-1.4	-1.4	-4.3	-0.5
Kallistatin OS=Homo sapiens GN=SERPINA4 PE=1 SV=3	P29622	49 kDa		0	0	0	0	0.4	0.2	0	0.2	0.4	0	0.3	0.3	-0.5	-0.4	-0.2	-0.6	-0.5	0	0.1	0.4	0.2	-0.4	-0.2	-0.5
Apolipoprotein C-III OS=Homo sapiens GN=APOC3 PE=1 SV=1	P02656	11 kDa		0	0	0	-0.5	-0.9	-0.3	-0.5	-0.8	-0.3	0.2	-0.5	0	0.2	-0.7	-0.3	0.8	0.4	1	-0.7	-1.7	-1.1	-1.1	-1.7	-1
Poliovirus receptor-related protein 2 OS=Homo sapiens GN=PVRL2 PE=1 SV=1	Q92692	58 kDa		0	0	0	-0.3	-0.3	-0.5	0.4	-0.6	-0.1	0.4	0.2	-0.2	0	0.1	-0.3	-0.4	0	-0.7	0	-0.1	0	0.4	1	0.3
Mesothelin OS=Homo sapiens GN=MSLN PE=1 SV=2	Q13421	69 kDa		0	0	0	0.1	-0.6	-0.4	-0.7	-1.1	-0.8	1	0.5	0.5	0	0	0.4	-0.4	-0.6	-0.3	-0.5	-1.4	-0.1	0.3	-0.1	0.4
Protein S100-A11 OS=Homo sapiens GN=S100A11 PE=1 SV=2	P31949	12 kDa		0	0	0	0.7	0.4	0.9	0	-0.5	-0.6	0.1	0.6	0.3	1.3	1.3	1.6	0	0.6	0.4	-0.3	-0.4	-0.5	1	1.1	1.5
Cyclic AMP-responsive element-binding protein 3-like protein 3 OS=Homo sapiens GN=CREB3L3 PE=1 SV=2	Q68CJ9	49 kDa		0	0	0	-0.8	-1.1	-1	0.3	0.1	0.1	-0.8	-1.3	-1.1	0.4	0	0.2	-0.7	-0.9	-0.8	1.1	1.2	1.2	-0.9	-1.5	-0.7
Retinoic acid receptor responder protein 2 OS=Homo sapiens GN=RARRES2 PE=1 SV=1	Q99969	19 kDa		0	0	0	0.4	0.4	-0.2	0.4	0.5	-0.1	0.2	0.5	0.1	0.5	0.3	-0.2	0.7	1.1	0.4	0.8	0.2	0	0.3	0.2	-0.2
Hepatocyte growth factor activator OS=Homo sapiens GN=HGFAC PE=1 SV=1	Q04756	71 kDa		0	0	0	0.4	0.9	-0.4	0.2	0.6	-0.6	1	1.6	0.8	-0.3	0.6	-0.8	0.4	0.5	-0.8	1.1	1.8	1	0.2	0.7	-0.3
Sciellin OS=Homo sapiens GN=SCEL PE=1 SV=2	O95171	78 kDa		0	0	0	0.4	0.9	1	-0.5	0.6	0.1	-0.3	1.1	0.1	1.6	1.9	1.8	0.1	0.7	0.6	-0.3	0.6	0.3	-0.1	0.9	0.3
Glutathione S-transferase Mu 3 OS=Homo sapiens GN=GSTM3 PE=1 SV=3	P21266	27 kDa	TRUE	0	0	0	-0.1	0.3	-0.1	-0.2	0.1	0.1	0	-0.2	-0.2	-0.2	0.1	-0.3	-0.2	0.2	-0.2	0.7	1.2	0.7	-0.6	-0.2	-1
Solute carrier family 12 member 3 OS=Homo sapiens GN=SLC12A3 PE=1 SV=3	P55017	113 kDa		0.1	0.1	0.1	1.4	0.6	0.7	1	0.5	1.1	1.7	0.1	0.5	1.2	-0.1	0.6	0.1	-0.1	0.3	1.6	0.6	1.4	0.8	0.1	0.4
Glucosidase 2 subunit beta OS=Homo sapiens GN=PRKCSH PE=1 SV=2	P14314	59 kDa		0	0	0	0.2	0	0.5	0.2	0.6	0	0.8	0.8	0.1	0.5	0.4	0.2	0	0.5	-0.3	0.3	0.2	-0.1	0.1	0.5	0.1
Ribonuclease T2 OS=Homo sapiens GN=RNASET2 PE=1 SV=2	O00584	29 kDa		0	0	0.1	0.3	-0.3	-0.2	0.3	-0.3	-0.6	1	-0.1	-0.2	0.2	-0.7	-0.5	0.7	-0.5	-0.6	0.1	-0.2	-0.1	0.7	0	0.1
Beta-1,4-galactosyltransferase 1 OS=Homo sapiens GN=B4GALT1 PE=1 SV=5	P15291	44 kDa		-0.2	-0.1	-0.1	0.9	0.2	0.7	0.6	-0.1	0.3	0.3	0	0.7	0.5	-0.1	0	0.3	-0.1	0.4	0.6	0	0.7	0.6	-0.1	0.7
Puromycin-sensitive aminopeptidase OS=Homo sapiens GN=NPEPPS PE=1 SV=2	P55786	103 kDa		0	0.1	0.2	0.8	0.4	0.1	1	0.6	-0.4	1	0.7	0.1	1	1.3	0.2	0.6	0.2	-0.2	0.5	0.8	0	1.2	2	1.9
Peptidyl-prolyl cis-trans isomerase C OS=Homo sapiens GN=PPIC PE=1 SV=1	P45877	23 kDa	TRUE	0	0	0	0.7	0.4	0.8	-0.1	-0.4	-0.3	-0.3	0	0.1	0.1	-0.1	0.2	0.1	-0.4	-0.2	0.7	0.1	0.1	-1.1	-0.7	-0.5
Ubiquitin-like modifier-activating enzyme 1 OS=Homo sapiens GN=UBA1 PE=1 SV=3	P22314	118 kDa		0	0.1	0	0.4	1	2.3	0.3	0.1	2	0.9	0.6	1.9	1.1	1.3	3.3	0.6	0.4	1.6	0.3	0.8	2.5	0.1	0.7	2.3
Aromatic-L-amino-acid decarboxylase OS=Homo sapiens GN=DDC PE=1 SV=2	P20711	54 kDa		0	0	0	1.1	1.3	1.2	0.6	0.8	0.7	0.8	1.2	0.9	0.7	0.4	-0.4	0.8	1	0.2	1	1.2	0.8	0.6	0.7	0.2
von Willebrand factor OS=Homo sapiens GN=VWF PE=1 SV=4	P04275	309 kDa	TRUE	0	0	0	-0.1	-0.4	-0.1	0.4	0.3	-0.4	0.8	0.5	0.2	-0.2	-0.9	0	0.3	-0.7	-0.6	-0.5	0.2	-0.1	-0.1	0.1	0
Acyl-CoA-binding protein OS=Homo sapiens GN=DBI PE=1 SV=2	P07108	10 kDa	TRUE	0	0	0	1.1	0.8	1.1	-0.8	-0.4	-0.8	-1.2	-0.5	-1	2.3	1.8	1.8	0.6	0.5	0.7	0.3	0	0.3	-0.3	-0.6	-0.3
Signal-regulatory protein beta-1 OS=Homo sapiens GN=SIRPB1 PE=1 SV=5	O00241	43 kDa	TRUE	0	0	0	-0.4	-0.5	-0.7	0	-0.3	-0.2	-0.2	0	-0.1	0	-0.1	-0.2	-0.2	-0.4	-0.3	0.1	0	0.1	0.2	0.3	-0.2
CD320 antigen OS=Homo sapiens GN=CD320 PE=1 SV=1	Q9NPF0	29 kDa		0	0	0	0.1	-0.2	0.2	-0.6	-0.7	0.1	0	0.2	0	-0.1	0	-0.1	-0.3	-0.3	0.1	0.6	0.3	0.8	-0.1	-0.5	-0.2
Adenosylhomocysteinase OS=Homo sapiens GN=AHCY PE=1 SV=4	P23526	48 kDa		-0.1	-0.1	-0.1	1.3	0.5	0.6	0.7	0.2	0.6	0.9	0.4	0	0.9	0.1	0.4	1	0.4	0.7	0.3	0	0.7	0.7	0.2	0
Vascular cell adhesion protein 1 OS=Homo sapiens GN=VCAM1 PE=1 SV=1	P19320	81 kDa	TRUE	0	-0.2	0	-1	-0.1	-0.9	0	0.2	-0.8	0.6	1	0.4	-0.2	0.1	-0.7	-1.1	0.3	-1.4	-0.4	0.4	-0.6	0.3	0.9	0.7
Annexin A3 OS=Homo sapiens GN=ANXA3 PE=1 SV=3	P12429	36 kDa	TRUE	0	0	0	0.9	1.2	1.7	0.4	0.5	-0.4	0.5	0.9	1.2	0.7	0.9	1	-1	0	-0.3	0.2	0.7	0.8	1.1	1.4	2
Charged multivesicular body protein 5 OS=Homo sapiens GN=CHMP5 PE=1 SV=1	Q9NZZ3	25 kDa		0	0	0	0.4	0.4	-0.1	0.6	0.7	0.1	0.5	-0.6	-1.6	0.1	0.2	-0.4	0.1	0	-1.5	0.6	0.3	0.1	0.1	-0.1	-0.3
Secretogranin-1 OS=Homo sapiens GN=CHGB PE=1 SV=2	P05060	78 kDa		0	0	0	-0.8	-0.8	-1.3	-0.2	0.1	-0.9	0	0.2	-0.5	0	0.1	0.2	-0.7	-0.7	-0.9	-0.5	-0.2	-0.3	-0.3	-0.2	-0.8
Connective tissue growth factor OS=Homo sapiens GN=CTGF PE=1 SV=2	P29279	38 kDa		0.1	0.1	0.1	0.3	0.2	0	0.4	0.5	0.7	1	1.2	0.7	-0.3	0	0	0.2	0.7	0.2	0.2	-0.5	0.1	0.3	0.9	0.3
Leucine-rich repeat transmembrane protein FLRT2 OS=Homo sapiens GN=FLRT2 PE=1 SV=1	O43155	74 kDa		0.1	0.1	0	1.1	0.7	0.2	0.7	0.5	-0.3	0.4	0.8	-0.3	1	1	-0.4	0.8	0	0.2	0.8	0.6	-0.2	1.3	1.3	0.5
Metallothionein-2 OS=Homo sapiens GN=MT2A PE=1 SV=1	P02795 (+2)	6 kDa		0	0	0	-0.1	-0.4	0	-0.1	-0.6	0	0.6	0.1	0.4	0.6	-0.1	-0.2	0.5	0.5	0.1	0	0.4	0	0.5	0.4	0.7
Isocitrate dehydrogenase [NADP] cytoplasmic OS=Homo sapiens GN=IDH1 PE=1 SV=2	O75874	47 kDa	TRUE	0	0	0	0.2	0.6	0.2	0	-0.1	-1.1	0.5	0.4	0.2	0.4	1	0.3	0.6	0.6	0.4	-0.1	0.7	-0.3	0.5	1	0.6
Cluster of Plastin-3 OS=Homo sapiens GN=PLS3 PE=1 SV=4 (P13797)	P13797	71 kDa	TRUE	-0.1	-0.1	-0.1	2.7	0.3	0	2.1	0.3	0.1	2.4	0	0.2	3.2	1.2	1.3	2.7	0.4	0.2	1.8	0.1	-0.2	2.2	0	0.1
Ephrin type-B receptor 6 OS=Homo sapiens GN=EPHB6 PE=1 SV=4	O15197	111 kDa		0	0	0	0.6	0.6	-0.1	0.4	0.3	0.3	0.2	0	-0.1	0.6	-0.4	-0.4	0	-0.1	-0.3	0.8	0.4	-0.2	0.8	0.4	-0.1
Azurocidin OS=Homo sapiens GN=AZU1 PE=1 SV=3	P20160	27 kDa	TRUE	0.1	0.1	0.1	1	1.7	1.1	0.6	0.6	0.7	0.9	1	1	0.8	1	0.3	0.5	1	0.3	0.1	0.6	0.5	1.4	2	1.8
Annexin A8 OS=Homo sapiens GN=ANXA8 PE=1 SV=3	P13928 (+2)	37 kDa		Reference Missing	Reference Missing	No Values	Reference Missing	Reference Missing	Reference Missing	Reference Missing	Reference Missing	No Values	Reference Missing	Reference Missing	Reference Missing	Reference Missing	Reference Missing	Reference Missing	Reference Missing	Reference Missing	Reference Missing	Reference Missing	Reference Missing	Reference Missing	No Values	No Values	No Values
Flavin reductase (NADPH) OS=Homo sapiens GN=BLVRB PE=1 SV=3	P30043	22 kDa		0.1	0	0.1	1.5	1.1	1.4	1.2	0.8	1.8	1.3	1	1.5	1.4	1.8	1.8	1.5	1.1	1.4	0.7	0.9	1.6	0.7	0.9	1.1
Protein S100-A14 OS=Homo sapiens GN=S100A14 PE=1 SV=1	Q9HCY8	12 kDa		0	0	0	0.5	0	0.9	-0.3	-0.6	0	-0.1	-0.7	-0.5	2.8	2.3	3.1	-0.1	-0.7	0.1	-0.1	-0.3	0.3	-0.3	0	0.3
Beta-microseminoprotein OS=Homo sapiens GN=MSMB PE=1 SV=1	P08118	13 kDa		0	0	0	-2.1	-2.4	-1.7	-2.6	-3.2	-2.3	-2.9	-2.5	-2.3	-2.2	-3.3	-2.6	-2.5	-2.4	-2.3	-2.9	-3.3	-3.2	-2.5	-3	-2.1
CD5 antigen-like OS=Homo sapiens GN=CD5L PE=1 SV=1	O43866	38 kDa		0	-0.1	-0.1	0.1	0.6	0.2	0.3	0.4	0	0.4	0.5	0.1	-0.3	0.1	0	1	0.8	0.4	-0.3	-0.2	-0.4	0.5	0.4	0.4
Fumarylacetoacetase OS=Homo sapiens GN=FAH PE=1 SV=2	P16930	46 kDa		0	0	0	0.4	1.2	0.6	-0.4	0.9	0.3	1	1.4	0.8	0.5	0.1	0.5	0.8	1.6	0.6	0.1	1	0.6	-0.2	0.8	0.1
Phospholipase D3 OS=Homo sapiens GN=PLD3 PE=1 SV=1	Q8IV08	55 kDa	TRUE	0	0	0	-0.6	-0.8	0	-0.8	-1	-0.3	-0.3	-0.6	-0.5	-0.2	-1.8	-0.5	-0.6	-1.2	-0.2	-0.6	-0.2	0.1	-0.6	-0.5	-0.4
Cathepsin B OS=Homo sapiens GN=CTSB PE=1 SV=3	P07858	38 kDa		0	0	0	-0.2	-0.3	0.1	-0.2	-0.1	-0.1	0	-0.3	0.2	-0.4	-0.4	0	0	-0.4	-0.1	-0.2	0	0.3	0.4	-0.2	0.4
Contactin-1 OS=Homo sapiens GN=CNTN1 PE=1 SV=1	Q12860	113 kDa		0	-0.1	0	-0.2	0.2	0.4	-0.1	0.5	0.4	0.3	0.8	1.3	-0.2	0.4	-0.1	0.1	0.5	0.2	0	0.3	0.5	0.1	0.5	0.4
Voltage-dependent anion-selective channel protein 2 OS=Homo sapiens GN=VDAC2 PE=1 SV=2	P45880	32 kDa	TRUE	0	0	0	-0.2	0.4	-0.3	-0.7	0.1	-0.5	0	-0.1	-0.1	1.4	1.9	1.7	0.1	0.6	0	0.4	0.7	0.3	-0.6	0.2	0.6
Atrial natriuretic peptide receptor 3 OS=Homo sapiens GN=NPR3 PE=1 SV=2	P17342	60 kDa		0.1	0	0.1	0.8	-0.1	0.5	1.4	0.9	1.2	0.7	0.3	0.5	0.8	-0.9	0.2	0.6	-0.5	-0.1	1.5	0.1	0.7	0.6	-0.1	0.4
Collagen alpha-1(I) chain OS=Homo sapiens GN=COL1A1 PE=1 SV=5	P02452	139 kDa	TRUE	0	0	0	-0.8	-1.5	-1	-0.3	-1.2	-0.4	0.9	1.5	0.8	-0.3	-1.3	-0.4	-0.8	-0.4	-0.4	-1.5	-2.9	-0.9	1	1.3	0.1
Dihydrolipoyllysine-residue succinyltransferase component of 2-oxoglutarate dehydrogenase complex, mitochondrial OS=Homo sapiens GN=DLST PE=1 SV=4	P36957	49 kDa		0	0	0	0	0.1	0.5	-0.3	-0.1	-0.3	-0.2	-0.2	0.1	0	-0.4	-0.1	0.1	0	0.1	0.3	-0.2	0.2	-0.1	0.3	0.3
Ester hydrolase C11orf54 OS=Homo sapiens GN=C11orf54 PE=1 SV=1	Q9H0W9	35 kDa		0	0	0	1.8	0.5	0.9	1.2	-0.4	0.7	2	0.5	0.7	0.9	-0.6	0.3	1.8	1.1	1	1.2	-1	0.8	0.9	0	1
Arylsulfatase A OS=Homo sapiens GN=ARSA PE=1 SV=3	P15289	54 kDa	TRUE	0	0	0	0	-0.5	-0.4	1.3	0.1	0.8	0.7	0.3	0.4	-1.2	-0.6	-0.9	-0.1	-0.2	-0.1	0.3	-0.1	0.2	0.3	0.4	0.2
Tissue alpha-L-fucosidase OS=Homo sapiens GN=FUCA1 PE=1 SV=4	P04066	54 kDa		0	0	0	0.4	0.6	0.1	0	0.3	-0.4	0.3	0	0	0	-0.3	-0.3	0.2	0.3	-0.4	0.9	0.8	0.5	0.3	0.3	0.1
Oxidized low-density lipoprotein receptor 1 OS=Homo sapiens GN=OLR1 PE=1 SV=1	P78380	31 kDa		0	0	0	0.8	0.6	1.3	-0.2	-0.4	-0.2	-0.1	-0.4	0	-0.3	-0.3	0.1	0.1	0	0.8	0	0.1	0.3	-0.1	-0.1	0.1
Elongation factor 2 OS=Homo sapiens GN=EEF2 PE=1 SV=4	P13639	95 kDa	TRUE	0	0	0	0.6	0.4	0.5	0.7	0.4	0.1	0.9	0.5	0.2	1.3	1.6	1.3	0.8	0.9	0	0.4	0.6	0.5	-0.2	0	-0.6
Glutaredoxin-1 OS=Homo sapiens GN=GLRX PE=1 SV=2	P35754	12 kDa		0	-0.1	0	-0.6	1	-0.6	-0.4	-0.3	-0.1	1.2	2.5	1.3	0.1	1.6	0.2	-0.2	1.5	0.4	-1.4	0.1	-1.2	1.1	2.5	1.1
Fatty acid-binding protein, liver OS=Homo sapiens GN=FABP1 PE=1 SV=1	P07148	14 kDa		0	0	0	0.5	0.1	0.4	-0.8	-1.1	-0.2	0.3	-0.1	-0.3	-0.1	-1.5	0.5	0.7	0.6	0.3	0.5	0.2	-0.2	-0.4	-0.9	-0.1
Beta-glucuronidase OS=Homo sapiens GN=GUSB PE=1 SV=2	P08236	75 kDa		0	0	0	0.1	-0.6	0.2	0	-0.9	-0.3	-0.3	-1.3	-0.1	-0.5	-1.3	-0.9	-0.3	-1	0	0	-0.3	0.3	0.2	-0.5	0.4
Migration and invasion enhancer 1 OS=Homo sapiens GN=MIEN1 PE=1 SV=1	Q9BRT3	12 kDa		0	0	0	0.1	0.1	0.2	0.3	0.1	0.3	0.4	0.9	0.6	0.1	0	-0.1	0.1	0.3	-0.2	0.6	0.9	0.4	0.9	0.5	0.3
Angiopoietin-related protein 2 OS=Homo sapiens GN=ANGPTL2 PE=2 SV=1	Q9UKU9	57 kDa	TRUE	0	0	0.1	0.9	0	0.1	0.6	-0.5	-0.5	0.9	0.8	0.6	0.6	-0.2	-0.1	0.9	0	-0.4	0.9	0.1	0.1	1.8	0.7	0.8
Platelet endothelial cell adhesion molecule OS=Homo sapiens GN=PECAM1 PE=1 SV=1	P16284	83 kDa		0	0	0	-0.2	0.3	0.5	0.3	0.4	0.4	-0.1	0.2	-0.2	-0.3	-0.4	-0.1	0	0.2	0.6	-0.1	0.3	-0.1	0.4	0.2	0.3
Sortilin-related receptor OS=Homo sapiens GN=SORL1 PE=1 SV=2	Q92673	248 kDa		0	0	No Values	No Values	0.7	0.4	No Values	0.5	0.6	No Values	-0.9	0.2	No Values	0	0.4	No Values	1	0.5	No Values	-0.4	0.6	No Values	-0.4	0.2
Trefoil factor 1 OS=Homo sapiens GN=TFF1 PE=1 SV=1	P04155	9 kDa		0.1	0.1	0.1	-0.4	-0.4	-0.5	-0.5	0.1	0.2	0.5	0.5	0.6	-0.3	0.1	0.1	0	-0.2	0	0.9	1	0.9	1.7	1.6	1.4
Apolipoprotein(a) OS=Homo sapiens GN=LPA PE=1 SV=1	P08519	501 kDa		-0.1	-0.1	-0.1	-0.1	0.2	-0.1	0.5	0.3	0.5	0.4	-0.1	0.4	-0.5	0	-0.3	0.1	0.4	0.2	-0.2	-0.3	-0.3	0.8	0.7	0.4
N-acetylgalactosamine-6-sulfatase OS=Homo sapiens GN=GALNS PE=1 SV=1	P34059	58 kDa	TRUE	0	-0.1	0	0.3	2	0.2	0	1.5	-0.1	0.3	1.7	0.5	-0.2	No Values	0.2	0.1	1.5	0	0.3	2.3	0.6	-0.2	1.5	-0.1
Cluster of Carbonyl reductase [NADPH] 1 OS=Homo sapiens GN=CBR1 PE=1 SV=3 (P16152)	P16152	30 kDa	TRUE	-0.1	0	0	-0.3	0	0.3	0	-0.2	0.7	0.3	0	0.4	0	0.9	0.9	-0.2	-0.2	0.9	0.4	0.8	0.1	-0.8	0.3	-0.6
Serine hydroxymethyltransferase, cytosolic OS=Homo sapiens GN=SHMT1 PE=1 SV=1	P34896	53 kDa		0	0	0	0.1	0.3	0.3	0.2	1.1	-0.4	0.3	1	-0.2	0	0.8	0	-0.2	1.2	0.3	0.1	-0.1	0	-0.2	0.3	-0.2
Leucine-rich repeat-containing protein 25 OS=Homo sapiens GN=LRRC25 PE=2 SV=2	Q8N386	33 kDa		0	0	Value Missing	3.7	0.4	0	3.5	0.4	0	4.1	0.3	0.2	2.9	-0.2	0	3.9	0.5	-0.1	3.8	0.5	0.2	3.4	0.4	0.4
Prelamin-A/C OS=Homo sapiens GN=LMNA PE=1 SV=1	P02545	74 kDa		0	0	0	1.1	0.6	0.7	0	0	-0.2	0.3	0.1	-0.4	2.1	1.3	2.4	0.7	-0.2	0.5	-0.3	-0.1	0.2	-0.1	-0.5	0.1
Ras-related protein Rab-11B OS=Homo sapiens GN=RAB11B PE=1 SV=4	Q15907	24 kDa		0	0	0	0.1	-0.4	0	-0.4	-0.2	0.2	-0.2	-0.2	-0.4	0.8	0.8	1.3	0.2	0.1	-0.3	0.3	0.1	0.2	0	0	0
Aflatoxin B1 aldehyde reductase member 3 OS=Homo sapiens GN=AKR7A3 PE=1 SV=2	O95154	37 kDa		0	0	-3.8	4.8	1	0.3	4.8	0.7	0.4	5.3	0.7	0.8	4	0.7	0.2	5.3	0.5	0.8	4.3	0.9	0.3	No Values	0.1	-0.6
Protein FAM3B OS=Homo sapiens GN=FAM3B PE=1 SV=2	P58499	26 kDa		0	0	0	1.2	1	0.8	0.4	0.5	0.3	0.1	0.4	-0.4	1.3	1.2	1.3	0.5	0.2	0.4	0.6	0.4	0.5	0.7	0.6	0.5
Annexin A6 OS=Homo sapiens GN=ANXA6 PE=1 SV=3	P08133	76 kDa	TRUE	0	0	-0.1	1.4	0.6	1.4	1.4	-0.4	1.2	1.8	0.6	1.2	1.9	-0.2	1.5	1.7	-1	1.4	2.2	-0.1	1.6	1.7	-0.2	2.1
Phosphatidylethanolamine-binding protein 4 OS=Homo sapiens GN=PEBP4 PE=1 SV=3	Q96S96	26 kDa		0	0	0	-0.8	-1.4	-1.3	0.2	0.2	0	0.7	0.7	0.4	0.3	0.1	0.6	-1.6	-1	-0.9	-0.4	-0.6	-0.4	-0.3	0.1	-0.2
Prostate-specific antigen OS=Homo sapiens GN=KLK3 PE=1 SV=2	P07288	29 kDa		0	0	0	-1	-1.2	-0.7	-0.9	-1	-1.2	-0.4	-0.5	-0.6	-0.7	-1.1	-1.3	-0.9	-1.1	-1	-1.6	-1.4	-1.4	-1	-1.3	-1.5
Cadherin-15 OS=Homo sapiens GN=CDH15 PE=1 SV=1	P55291	89 kDa		0	0	0.1	1.1	0.2	0.7	0.3	0.4	0.2	1.8	0	0.4	0.8	0.1	-0.2	1.3	0.1	-0.4	0.5	-0.5	-0.4	1.2	0	0.7
Lymphocyte antigen 6D OS=Homo sapiens GN=LY6D PE=1 SV=1	Q14210	13 kDa	TRUE	0	0	0	0.2	0.2	-0.5	0.3	-0.2	-0.2	1.6	1.5	2	0.5	0.5	1.1	0	-0.4	-0.2	-0.1	0	-0.4	0.5	0.6	1.2
Golgi apparatus protein 1 OS=Homo sapiens GN=GLG1 PE=1 SV=2	Q92896	135 kDa		0	0	0.1	0.5	-0.2	0.8	0	0.2	0	0.3	-0.4	0.3	0.4	-0.3	0.2	0.7	-0.2	0.8	0.4	0.2	0.5	0.4	0.4	1
Antileukoproteinase OS=Homo sapiens GN=SLPI PE=1 SV=2	P03973	14 kDa		0	0	0	-1.1	0.1	-0.3	-1.2	0.1	-0.4	-0.6	-0.6	0	0.2	0.5	0.4	2.3	2.7	2.3	-1.3	-2.9	-1.1	-0.4	0.4	-0.2
Dynein heavy chain 2, axonemal OS=Homo sapiens GN=DNAH2 PE=1 SV=3	Q9P225	508 kDa		0	0	Value Missing	6.3	0.6	-1.6	6.3	-0.4	-1.6	6.4	0.3	No Values	6.1	0.8	-1.6	6.1	0.5	-1.9	6.5	0.6	-2.5	6.4	0.9	2.9
ATP synthase subunit beta, mitochondrial OS=Homo sapiens GN=ATP5B PE=1 SV=3	P06576	57 kDa	TRUE	0	0	0.2	0.9	1	1.5	1.2	2	1.3	1.4	1.8	1.2	2.6	3.7	2.9	2	2	2.2	1.2	1.8	1.5	0.1	No Values	1.2
Cytoplasmic aconitate hydratase OS=Homo sapiens GN=ACO1 PE=1 SV=3	P21399	98 kDa		0	0	0	0.3	1.2	0.5	-0.2	0.8	0.6	0.7	1.5	0.4	-0.5	0.4	0	0.4	1	0.5	0.3	1.1	0.5	-1	0.2	-0.7
Myosin light chain kinase, smooth muscle OS=Homo sapiens GN=MYLK PE=1 SV=4	Q15746	211 kDa		0	0	0	1.2	-0.6	-0.5	0.9	0.3	0.4	0.7	-0.4	0	1.2	0.6	0.8	0.8	-0.4	-0.2	0.8	0.3	0	0.2	0.1	0.3
Ephrin-A1 OS=Homo sapiens GN=EFNA1 PE=1 SV=2	P20827	24 kDa		0	0	0	0.2	0	0.1	-0.2	0	-0.1	-0.8	-0.5	-0.1	-0.4	-0.3	-0.5	-0.7	-0.6	-0.3	0.2	0.1	0	-0.2	-0.4	-0.2
Carbonic anhydrase 1 OS=Homo sapiens GN=CA1 PE=1 SV=2	P00915	29 kDa		0	0	0	-1.5	-1.8	-0.9	0.8	1.1	0.5	0.9	1	0.8	0.7	0.7	0.7	-1	-1.2	-0.8	-1.4	-2.8	-1.1	-0.5	-1.5	-0.1
EGF-containing fibulin-like extracellular matrix protein 2 OS=Homo sapiens GN=EFEMP2 PE=1 SV=3	O95967	49 kDa		0	0	0	-0.1	-0.2	-0.2	0.4	0.1	-0.1	0.9	1	0.9	-0.5	0.2	-0.2	0.3	0.3	0.1	-0.1	0	-0.3	0.8	0.1	0.1
Transitional endoplasmic reticulum ATPase OS=Homo sapiens GN=VCP PE=1 SV=4	P55072	89 kDa		No Values	-0.1	0	0.4	1.7	No Values	0.3	1	No Values	0.3	1.2	No Values	0.7	2.6	No Values	0.1	1.6	No Values	-0.1	1.3	No Values	0.2	1	No Values
Ribonuclease inhibitor OS=Homo sapiens GN=RNH1 PE=1 SV=2	P13489	50 kDa		0	0	0	0.1	0.7	0.8	0.2	0.5	0.4	0	0.3	0.4	1.1	1.6	1.4	0.1	0.6	0.9	0.4	-0.1	0.7	-0.1	0.3	0.2
Formimidoyltransferase-cyclodeaminase OS=Homo sapiens GN=FTCD PE=1 SV=2	O95954	59 kDa		-0.2	0	0	0.4	0.7	0.7	0.1	0.3	0.7	0	0.4	1.1	-0.1	-0.2	0.2	-0.2	0.7	1	0.5	0.1	0.6	-0.6	-0.4	0
Myosin light polypeptide 6 OS=Homo sapiens GN=MYL6 PE=1 SV=2	P60660	17 kDa		0	0	0	0.6	0.9	0.3	0.5	0.6	0.8	0.3	0.5	0.5	2.4	2.1	1.9	0.1	0.5	0.6	0.7	0.7	0.6	0.5	0.3	0.5
Epidermal growth factor receptor kinase substrate 8-like protein 2 OS=Homo sapiens GN=EPS8L2 PE=1 SV=2	Q9H6S3	81 kDa		-0.2	0.1	0	1	1	1.8	0.2	0.5	1.7	0.1	0.2	1.8	1.5	1.4	2.5	0.5	0.6	1.8	0.2	0.4	1	-0.2	-0.1	0.6
N-acetyllactosaminide beta-1,3-N-acetylglucosaminyltransferase OS=Homo sapiens GN=B3GNT1 PE=1 SV=1	O43505	47 kDa		0	0	0	1	1.1	0.6	0.6	0.6	0.3	0.2	0.5	0.2	0.1	0	-0.2	0.5	0.6	0.5	0.8	1	0.7	0.4	0.4	0.2
Elafin OS=Homo sapiens GN=PI3 PE=1 SV=3	P19957	12 kDa		0	0	0	0.8	-0.3	0.6	0.2	-0.5	0.4	-0.1	-0.1	-0.2	2.2	1.3	1.5	2.5	1.4	2.1	0	-0.5	0.2	0.6	-0.5	0.1
G-protein coupled receptor family C group 5 member B OS=Homo sapiens GN=GPRC5B PE=2 SV=2	Q9NZH0	45 kDa		0	0	0	0.6	1.3	1.7	0.5	1	1.4	-0.6	0.4	0.2	-0.8	0.1	0.4	-0.9	0.4	0.1	0.9	1.3	1.7	0	1	0.7
Hsc70-interacting protein OS=Homo sapiens GN=ST13 PE=1 SV=2	P50502 (+1)	41 kDa		0	0	0	0.9	1.2	0.6	-0.7	-0.3	-1.3	0.1	0.2	0.1	1.3	2.1	1.3	1	1.7	0.1	0.8	1.2	0.2	0.1	-1.1	-0.8
Laminin subunit alpha-4 OS=Homo sapiens GN=LAMA4 PE=1 SV=4	Q16363	203 kDa	TRUE	0	0	0	-0.2	0.3	-0.3	0.9	-0.3	0.9	0.5	0.2	0.4	1	-0.5	0.3	0.1	0.4	-1.1	1.1	-0.4	0.4	0.7	0.2	0.3
N-acetylglucosamine-1-phosphotransferase subunit gamma OS=Homo sapiens GN=GNPTG PE=1 SV=1	Q9UJJ9	34 kDa		No Values	-0.1	0	0.8	0.8	No Values	1.6	2	No Values	0.5	0.8	No Values	-0.4	0.2	No Values	0.2	0.6	No Values	0	0.3	No Values	-0.5	-0.2	No Values
Delta-aminolevulinic acid dehydratase OS=Homo sapiens GN=ALAD PE=1 SV=1	P13716	36 kDa		Value Missing	0	0	1.2	-0.9	5.9	1.5	No Values	5.9	1.6	0.8	5.5	-0.3	-0.4	4.8	1.5	-1	5.8	0.2	0.2	4.3	0.8	-0.6	5.6
Follistatin-related protein 1 OS=Homo sapiens GN=FSTL1 PE=1 SV=1	Q12841	35 kDa		0	0	0.1	1.3	0.4	-0.8	0.6	-0.5	-0.9	1.1	-0.3	-0.3	0.6	0.3	-0.2	0.9	0.4	-0.6	1	0.3	-0.9	1.4	0.2	-0.4
Filamin-C OS=Homo sapiens GN=FLNC PE=1 SV=3	Q14315	291 kDa		0	0	0	-1	-1.2	-0.4	1.6	1.3	0.8	0.8	0	0.5	2.5	2.1	1.1	1.4	1.2	0.1	No Values	No Values	0.1	-2.1	-2.5	-0.1
Cluster of Cadherin-6 OS=Homo sapiens GN=CDH6 PE=1 SV=1 (P55285)	P55285	88 kDa	TRUE	0	0	0	-0.3	-2.1	-0.7	-0.2	0	-0.2	0.2	-0.2	0.4	0	-1.2	0.3	-0.9	-0.6	-0.5	0.1	-0.8	-0.5	0.2	-0.4	0.3
Beta-hexosaminidase subunit alpha OS=Homo sapiens GN=HEXA PE=1 SV=2	P06865	61 kDa		0	0	0	0.1	0.6	0.8	-0.5	-0.2	-0.6	-0.7	-1.1	-0.3	-0.1	-0.3	-0.6	-0.3	-1	-0.3	0.2	0.8	0.7	0.3	-0.7	-0.4
Calmodulin-like protein 5 OS=Homo sapiens GN=CALML5 PE=1 SV=2	Q9NZT1	16 kDa		0	-0.1	0	0.5	1.2	0.7	0.5	0.4	0.1	0.3	1.3	0.2	2.5	3.1	2.2	0.4	1.2	0.1	-0.2	0.7	-0.1	0.2	0.8	0.1
Protein FAM151A OS=Homo sapiens GN=FAM151A PE=2 SV=2	Q8WW52	64 kDa		0	0	0	0	0.6	0.3	-0.3	0	0.8	0.1	1	0.6	-0.1	0.4	0.9	-0.3	0.4	1	-0.3	0.4	0.1	-0.3	0.2	0
Peptidyl-glycine alpha-amidating monooxygenase OS=Homo sapiens GN=PAM PE=1 SV=2	P19021	108 kDa		-0.1	0	0	0.2	0.1	0.2	-0.1	0.2	0.1	0.6	0.7	0.6	-0.4	0.4	0.1	0.4	0.5	0.3	0.6	1	0.3	0.2	-0.4	0.5
G-protein coupled receptor 56 OS=Homo sapiens GN=GPR56 PE=1 SV=2	Q9Y653	78 kDa		0	0	0	-0.2	-0.4	0.7	0.3	0.2	0.4	0.5	1.3	0.5	-0.1	-0.5	0.2	0.3	0.3	0.8	0.1	-0.2	0.5	-0.1	-0.2	0.1
Fibrinogen gamma chain OS=Homo sapiens GN=FGG PE=1 SV=3	P02679	52 kDa		-0.1	-0.1	-0.1	0	0.2	0.3	1.6	1.1	0.8	0.1	-0.1	0.2	-0.2	-0.8	-0.2	0.1	0.1	1.3	-0.7	-0.7	0.1	0.2	-0.1	0.7
Galectin-3 OS=Homo sapiens GN=LGALS3 PE=1 SV=5	P17931	26 kDa		0	0	-0.1	0.6	0.4	0.7	0.5	1.4	0.9	0.3	0.7	-0.3	1.3	0.2	0.6	0.5	-0.6	-0.3	1	0.9	0.4	0.4	-0.1	0.4
T-complex protein 1 subunit zeta OS=Homo sapiens GN=CCT6A PE=1 SV=3	P40227	58 kDa	TRUE	0	0	0	-0.5	-1	-0.9	0	-0.5	0.2	-0.4	0.2	-0.6	0.4	0	0.4	-0.8	-1.5	-1	-0.6	-1.1	-0.7	-1.1	-1.8	-1.2
Major vault protein OS=Homo sapiens GN=MVP PE=1 SV=4	Q14764	99 kDa		0	0	0	0.9	-0.1	0.8	-0.1	-0.5	-0.1	0	0.7	-0.3	0.9	1.1	0.7	0.8	-0.5	0.5	0	0	0.5	0.2	No Values	0.1
Crumbs homolog 2 OS=Homo sapiens GN=CRB2 PE=1 SV=2	Q5IJ48	134 kDa		Value Missing	0.1	0.1	1.4	0	6	1.4	-0.3	5.6	2	0.2	5.6	0.7	-0.7	5.9	1	-0.1	5.7	1.5	0.2	6	1.3	0.2	5.6
Histidine-rich glycoprotein OS=Homo sapiens GN=HRG PE=1 SV=1	P04196	60 kDa	TRUE	0	No Values	0	0.2	No Values	0	0.5	No Values	0.6	0.5	No Values	0.1	-0.8	No Values	-0.8	0.8	No Values	0.5	-0.9	No Values	-0.6	0.3	No Values	-0.3
Cadherin-16 OS=Homo sapiens GN=CDH16 PE=1 SV=1	O75309	90 kDa		-0.1	-0.1	-0.1	0.2	0.7	0.4	0.2	0.9	0.7	-0.1	0.2	0.7	-0.3	0.2	1	0.4	0.6	0.9	-0.2	0.3	0.6	0.1	0.5	0.4
UPF0764 protein C16orf89 OS=Homo sapiens GN=C16orf89 PE=1 SV=2	Q6UX73	45 kDa		0	0	0	0.6	0.2	0.7	0.2	0.4	1.2	0.6	0.7	1	0.7	0.1	0.6	0.9	0.9	1.1	0.8	0.5	1.1	-0.3	0.1	0.1
Sialidase-1 OS=Homo sapiens GN=NEU1 PE=1 SV=1	Q99519	45 kDa		0	0	0	-0.2	-0.3	0.2	0.7	0.2	0.3	0.9	0.5	0.8	0.4	-0.3	-0.6	0	-0.3	0.2	0.5	-0.2	0.1	0.2	-0.1	0.3
Rho GDP-dissociation inhibitor 1 OS=Homo sapiens GN=ARHGDIA PE=1 SV=3	P52565	23 kDa		No Values	0	0	0.1	0.7	No Values	-0.5	-0.1	No Values	-1.2	0.5	No Values	0.6	1	No Values	0	0.2	No Values	0.4	0.7	No Values	-0.5	0.3	No Values
Collagen alpha-3(V) chain OS=Homo sapiens GN=COL5A3 PE=1 SV=3	P25940	172 kDa	TRUE	0	0	0	0.5	-0.2	0	0.4	-0.2	0.7	0.8	0.4	-0.5	-0.1	-0.4	-0.2	0.2	-0.6	-0.1	0.5	0.5	0	0.5	-0.1	-0.4
CD63 antigen OS=Homo sapiens GN=CD63 PE=1 SV=2	P08962	26 kDa		0	0	0	1.4	0.9	0.4	0.3	0.4	-0.7	0.6	0.4	0.5	1.1	0.7	0	1.2	0.4	0.8	0.6	0.7	0.2	0.6	0.6	0.1
Alpha-1,6-mannosylglycoprotein 6-beta-N-acetylglucosaminyltransferase A OS=Homo sapiens GN=MGAT5 PE=1 SV=1	Q09328	85 kDa		0	0	No Values	No Values	0.2	0.4	No Values	-0.4	-0.3	No Values	-0.5	-0.2	No Values	-0.2	0	No Values	-0.2	0.3	No Values	0.1	0.2	No Values	0	0.4
Cluster of Protocadherin-12 OS=Homo sapiens GN=PCDH12 PE=2 SV=1 (Q9NPG4)	Q9NPG4	129 kDa	TRUE	0	0	0	-0.8	-0.4	0.1	-0.4	-0.1	0.4	0.2	0.5	0.5	-0.6	0.7	-0.1	-0.8	0	-0.2	0.1	0	-0.2	-0.1	0.3	0.3
Telomerase-binding protein EST1A OS=Homo sapiens GN=SMG6 PE=1 SV=2	Q86US8	160 kDa		No Values	-0.1	0	0.6	0.6	No Values	1.8	1.3	No Values	-0.8	0.4	No Values	-0.2	0.3	No Values	0.7	0.7	No Values	-0.3	-0.2	No Values	1.2	0.8	No Values
Cluster of Tyrosine-protein phosphatase non-receptor type substrate 1 OS=Homo sapiens GN=SIRPA PE=1 SV=2 (P78324)	P78324	55 kDa	TRUE	0	0	0	-0.4	-0.4	-0.7	0.2	-0.5	0.1	0.2	-0.3	-0.1	0.2	0.5	0.3	-0.2	0.9	0.1	0	-0.6	-0.2	1.1	0.6	0.8
Cluster of ERO1-like protein alpha OS=Homo sapiens GN=ERO1L PE=1 SV=2 (Q96HE7)	Q96HE7	54 kDa	TRUE	0	0	0	0.2	1.5	1	-0.6	0.1	0	-1.2	-0.7	-0.1	3.5	3.8	2.7	-0.5	-3.1	-0.3	0.1	0.6	0.3	0	-0.2	-0.2
Cluster of Ephrin type-A receptor 7 OS=Homo sapiens GN=EPHA7 PE=1 SV=3 (Q15375)	Q15375	112 kDa	TRUE	0	0	No Values	No Values	-0.4	-0.5	No Values	0	-0.2	No Values	0.1	0	No Values	-0.9	-0.7	No Values	-0.4	0.1	No Values	-0.4	-0.6	No Values	0	-1.1
Delta and Notch-like epidermal growth factor-related receptor OS=Homo sapiens GN=DNER PE=1 SV=1	Q8NFT8	78 kDa		No Values	0	0	0.4	0.2	No Values	0.2	0	No Values	0.4	-0.2	No Values	0.2	0	No Values	-0.7	-0.5	No Values	0.4	0.3	No Values	0.4	-0.2	No Values
Collagen alpha-1(III) chain OS=Homo sapiens GN=COL3A1 PE=1 SV=4	P02461	139 kDa		0	0	0	-0.6	-0.5	-1.1	-0.3	0	-0.2	1.2	1	1.1	-0.8	0.5	0.4	-0.4	-0.2	-0.4	-0.8	-1.1	-1.7	0.9	0.8	0.4
Ig lambda chain V-III region SH OS=Homo sapiens PE=1 SV=1	P01714	11 kDa	TRUE	0	0	0	-0.5	-0.4	-0.3	0.5	0	0.1	0.9	0.8	0.9	0	-0.3	-0.1	-0.6	-0.4	-0.1	-0.5	-0.3	-0.4	0	0.3	0.5
ATP synthase subunit alpha, mitochondrial OS=Homo sapiens GN=ATP5A1 PE=1 SV=1	P25705	60 kDa		0	0	0	1.4	0.3	1	1.6	0.3	0.5	1.5	0.2	1	2.6	1.5	1.8	0.5	-0.6	0.8	1.2	0.5	0.7	1.1	0.2	0.7
Ribonuclease UK114 OS=Homo sapiens GN=HRSP12 PE=1 SV=1	P52758	14 kDa		0	0	0	-0.1	-0.1	0.4	0.6	0.9	1	-0.2	0.1	0.5	-0.3	-0.3	-0.2	0	0.4	0.5	-0.2	-0.9	-0.1	-0.6	0.2	0
Coactosin-like protein OS=Homo sapiens GN=COTL1 PE=1 SV=3	Q14019	16 kDa		0	0	0	0.3	0.9	0.6	0	0.4	0.3	1.3	1.9	0.8	0	-0.4	0	0.4	0.4	-0.1	0.2	0.5	0.5	0.1	0.3	0.1
Proenkephalin-A OS=Homo sapiens GN=PENK PE=1 SV=1	P01210	31 kDa		0	0	0.1	0	0	-0.4	0.5	0.8	-0.5	1.1	1.4	0.6	0.6	0.1	-0.2	-0.2	-0.2	-0.5	0.7	1	0.2	0	0.7	-0.2
Complement component C6 OS=Homo sapiens GN=C6 PE=1 SV=3	P13671	105 kDa		0	0	0	0.4	0	0.1	0.4	0.3	1.2	1.6	-0.3	0.8	0.4	-0.7	-0.1	1	0.3	0.3	0.2	-1.1	0	0.9	-0.1	0.3
Multimerin-2 OS=Homo sapiens GN=MMRN2 PE=1 SV=2	Q9H8L6	104 kDa		0	0	0	0	0.1	0.5	-0.6	-0.7	0.6	0	0.3	0.7	0.2	0.2	0.1	0.1	-0.3	0.5	-0.3	0	0.4	0.9	1	0.9
Receptor-type tyrosine-protein phosphatase S OS=Homo sapiens GN=PTPRS PE=1 SV=3	Q13332	217 kDa		Value Missing	No Values	-0.2	0.6	No Values	6.1	0.7	No Values	5.4	1.1	No Values	6.2	1	No Values	No Values	1	No Values	6.1	0.8	No Values	5.7	0.8	No Values	6
Ras-related protein Rab-5C OS=Homo sapiens GN=RAB5C PE=1 SV=2	P51148	23 kDa		0	0	0	-0.1	0.2	0.3	-0.7	0.4	0.9	-1	-0.5	0.1	0.6	0.6	1.7	0	0	0.9	-0.2	0.3	0.9	-0.7	0.2	0.7
Glutathione synthetase OS=Homo sapiens GN=GSS PE=1 SV=1	P48637	52 kDa		0	0	0	1	0.1	1	1.5	0.3	0.3	1.3	-0.2	0.9	0.2	0.5	1.2	0.7	-0.5	0.7	1	-0.1	1.2	0.5	0.2	0.1
SLIT and NTRK-like protein 1 OS=Homo sapiens GN=SLITRK1 PE=1 SV=2	Q96PX8	78 kDa		0	0	0	-0.2	0.1	-0.5	0.1	0	0.3	0.4	0.3	0	-0.2	0.1	0	-0.2	-0.4	-0.5	0	0.4	-0.2	0.5	0.8	0.7
Cochlin OS=Homo sapiens GN=COCH PE=1 SV=1	O43405	59 kDa		0	0	0	-0.5	-0.5	-0.8	-0.6	-0.3	-0.9	1.7	1.3	1.4	0.1	-0.1	-0.1	-0.1	-0.4	-0.9	-0.1	0	-0.5	0.6	0.5	0.7
F-actin-capping protein subunit alpha-1 OS=Homo sapiens GN=CAPZA1 PE=1 SV=3	P52907	33 kDa	TRUE	Value Missing	0	0	1	0.1	6.6	0.1	0.6	6.6	0.8	0	No Values	1.7	1.4	6.6	0.9	0.6	6.6	0.3	-0.1	6.6	0.8	1.2	6.6
Plasma alpha-L-fucosidase OS=Homo sapiens GN=FUCA2 PE=1 SV=2	Q9BTY2	54 kDa		0	No Values	0	-0.1	No Values	0.6	-0.1	No Values	0.3	-0.3	No Values	0	-0.9	No Values	-0.1	0	No Values	0.1	0	No Values	0	-0.4	No Values	0.3
V-set domain-containing T-cell activation inhibitor 1 OS=Homo sapiens GN=VTCN1 PE=1 SV=1	Q7Z7D3	31 kDa		0.1	0.1	0.1	-0.6	-0.6	-0.3	0.8	-0.7	0.4	-0.2	0	0.4	0.7	-0.1	0.3	-0.6	-0.6	-0.1	1	-0.7	0.3	-0.6	-1	-0.5
Intercellular adhesion molecule 1 OS=Homo sapiens GN=ICAM1 PE=1 SV=2	P05362	58 kDa		0	0	0	-0.8	0.4	-0.2	0.1	-0.4	0.5	0.8	-0.2	-0.2	0	0	-0.3	-0.6	-0.1	-0.1	0.1	0.4	-0.1	0.4	0.2	0.4
Actin-related protein 2/3 complex subunit 4 OS=Homo sapiens GN=ARPC4 PE=1 SV=3	P59998	20 kDa		0	0	0	1.2	1.7	1.5	0.3	0.7	0	-0.1	1.4	0.4	1.6	2.1	1.8	0.2	0.2	0	1.2	1.4	0.9	0	0.9	0.8
Fibulin-2 OS=Homo sapiens GN=FBLN2 PE=1 SV=2	P98095	127 kDa		0	No Values	0	-0.6	No Values	-1.5	0.3	No Values	-1.2	0.8	No Values	-0.6	0	No Values	0.1	-0.3	No Values	-0.8	0.3	No Values	0	-0.1	No Values	-0.5
Dipeptidyl peptidase 1 OS=Homo sapiens GN=CTSC PE=1 SV=2	P53634	52 kDa		0	0	0	0	0.9	0.1	0.4	0	-0.1	-0.3	-0.3	0.5	1	0	0.3	0.6	0.5	0.7	0	0.9	0	0	0.2	0.1
Adipose most abundant gene transcript 2 protein OS=Homo sapiens GN=APM2 PE=1 SV=1	Q15847	8 kDa		0	0	0	-0.2	-0.6	0.5	-1	-0.4	0.3	0.8	0.6	0.6	0.4	-0.4	0.6	0.4	-0.1	0.9	-0.4	-0.9	0.2	0.5	1.2	0.9
ADP-ribosylation factor 1 OS=Homo sapiens GN=ARF1 PE=1 SV=2	P84077	21 kDa	TRUE	0	0	0.1	0	-0.5	-0.5	-0.3	-0.9	-1	0.9	-0.5	-0.2	1.2	1.6	0.9	0.1	-0.6	-0.2	1.8	1.5	1.2	-0.3	-0.4	-1.9
Ig kappa chain V-II region MIL OS=Homo sapiens PE=1 SV=1	P01616	12 kDa		-0.1	-0.1	0	-0.3	-2.4	-2	0.8	-0.6	-0.9	0.7	-0.9	-0.6	0.4	-1.1	0	-0.9	No Values	-1.5	0.9	No Values	-1.9	1	-1.2	-0.5
N(G),N(G)-dimethylarginine dimethylaminohydrolase 1 OS=Homo sapiens GN=DDAH1 PE=1 SV=3	O94760	31 kDa	TRUE	0	0	0	-0.1	0.4	0.4	-0.2	0.3	0.4	-0.6	0.1	No Values	-0.1	0.3	0.4	0	0.6	0.2	-0.4	0.8	-0.2	-0.5	-0.1	No Values
Tenascin-R OS=Homo sapiens GN=TNR PE=1 SV=3	Q92752	150 kDa		0	0	0	0.6	0	-0.7	0.4	0.3	-0.6	0.6	0.1	0.8	-0.1	-0.2	-1.4	1.2	0.2	0.2	0.1	0.2	0	0.5	0.1	-0.8
Ephrin type-B receptor 2 OS=Homo sapiens GN=EPHB2 PE=1 SV=5	P29323	117 kDa		0.1	0	-0.1	1.1	-0.2	1.7	0.6	0.1	1.3	1.3	0.9	-0.6	0	0	2	0.6	0.1	2.3	1.3	0	2.6	0.8	0	1.4
Growth arrest-specific protein 1 OS=Homo sapiens GN=GAS1 PE=1 SV=2	P54826	36 kDa		0	0	0	0.3	1.1	0.9	-0.3	0.6	0.6	-0.1	1.1	0.8	0.1	0.6	0.3	-0.4	0.9	0.5	-0.7	0.4	0.8	0.1	0.9	0.8
Caspase-14 OS=Homo sapiens GN=CASP14 PE=1 SV=2	P31944	28 kDa	TRUE	0	0	0	0.5	0	0.2	0.4	-0.4	-0.1	1	0.7	0.4	1.1	1.6	0.4	1.5	1.5	0.5	0.8	0.2	0.1	1.5	2.1	0.4
Thrombospondin-4 OS=Homo sapiens GN=THBS4 PE=1 SV=2	P35443	106 kDa	TRUE	0	0	0	1	0.3	0.8	0.4	-0.3	0.4	1.4	0.7	1.1	-0.1	-0.2	0.3	0.9	0	0.7	0.3	0	1	0.8	0.5	0.8
60S acidic ribosomal protein P2 OS=Homo sapiens GN=RPLP2 PE=1 SV=1	P05387	12 kDa		-0.1	-0.1	-0.1	1	0.3	1.9	-0.3	-1	2.6	0.2	-0.3	1.7	2.3	1.8	3.5	1	0.5	2.4	0	-0.5	1.6	-0.3	-0.4	1.8
Suprabasin OS=Homo sapiens GN=SBSN PE=2 SV=1	Q6UWP8	25 kDa		0	0	0	0.9	1.2	0.4	-0.5	0.3	-0.5	-0.1	0.8	0.2	1.5	1.9	1.9	1.9	2	1.1	-0.3	-0.1	-1.9	0.5	0	-1.5
Cathepsin Z OS=Homo sapiens GN=CTSZ PE=1 SV=1	Q9UBR2	34 kDa		0	0	0	0.2	0.4	0.3	-0.3	0.2	0.6	1.3	1	1	-1.2	-0.3	-0.4	-0.1	0.1	0.2	-0.3	0	0	0.4	0.2	0.6
Protein S100-A7 OS=Homo sapiens GN=S100A7 PE=1 SV=4	P31151	11 kDa		0	0	0	-0.7	0.2	0	-1	-0.7	-0.2	-0.7	-1.4	-0.7	2.7	2.1	2.7	-0.2	-0.4	-0.3	-0.3	0.2	0.2	-0.1	0.2	0
Urokinase plasminogen activator surface receptor OS=Homo sapiens GN=PLAUR PE=1 SV=1	Q03405	37 kDa		0	0	0	0	1.1	-0.2	0.7	-0.1	-0.4	0.9	1.4	0.9	-0.1	1	-0.7	0.7	0.4	-0.3	0.2	0.8	0	0.6	1.6	1
Chondrolectin OS=Homo sapiens GN=CHODL PE=2 SV=2	Q9H9P2	30 kDa		0.1	0	0	0.1	1	0.5	-0.6	-0.1	0.7	-0.3	1	0.3	-0.7	0.6	0	0	1	0.7	-0.2	0.6	0.4	-0.1	1.5	1.2
Sialate O-acetylesterase OS=Homo sapiens GN=SIAE PE=1 SV=1	Q9HAT2	58 kDa		No Values	0	0	0.3	0.4	No Values	-0.8	0.1	No Values	-0.6	0.3	No Values	-0.6	0.1	No Values	0.3	0.5	No Values	0	0.7	No Values	0	0.3	No Values
Cartilage intermediate layer protein 1 OS=Homo sapiens GN=CILP PE=1 SV=4	O75339	133 kDa		No Values	0	0	0	0.7	No Values	0	0.3	No Values	0.6	0.2	No Values	-0.3	-0.1	No Values	-0.4	-0.4	No Values	0.3	0.7	No Values	0.4	1.2	No Values
C-type lectin domain family 7 member A OS=Homo sapiens GN=CLEC7A PE=1 SV=1	Q9BXN2	28 kDa		0	0	0	0.2	0.4	0.7	-0.2	-0.4	0.6	-0.1	-0.1	0	-0.7	0.2	-0.2	0	-0.2	0.1	0.5	0.5	1	0.1	0.5	0.4
Leucine-rich repeat-containing protein 15 OS=Homo sapiens GN=LRRC15 PE=1 SV=2	Q8TF66	64 kDa		Value Missing	0	0.1	1.3	1.6	6.6	0.9	1.2	No Values	1.3	2	6.6	1.8	1.3	6.6	2	2.1	6.6	1.7	1.7	6.6	2.8	2.2	6.6
Natural cytotoxicity triggering receptor 3 ligand 1 OS=Homo sapiens GN=NCR3LG1 PE=1 SV=1	Q68D85	51 kDa		0	0	0	0.4	-0.4	-0.4	-0.3	0.1	-0.9	0.7	-0.6	0	0	0	-0.6	0.1	-0.3	0.3	0.2	-0.1	-0.8	0.6	0	0.2
Bone morphogenetic protein receptor type-2 OS=Homo sapiens GN=BMPR2 PE=1 SV=2	Q13873	115 kDa		0	0	0	-0.6	-0.5	-0.2	-0.4	-0.5	0.2	0	-0.4	-0.4	-0.6	-0.3	-0.5	-0.8	-0.6	-0.1	-0.2	-0.3	0	0.3	0.7	-0.1
Epidermal growth factor receptor kinase substrate 8 OS=Homo sapiens GN=EPS8 PE=1 SV=1	Q12929	92 kDa		0	0	0	-0.3	1	1.3	0.3	0.2	1.5	0.7	0.8	0.8	-0.3	0.3	1.2	-0.3	0.2	0.6	-0.1	0.4	1.2	-0.2	0.4	0.1
Ras GTPase-activating-like protein IQGAP1 OS=Homo sapiens GN=IQGAP1 PE=1 SV=1	P46940	189 kDa	TRUE	No Values	0	0.1	0.9	0.3	No Values	0.6	0.8	No Values	1.4	0.2	No Values	1.5	1.7	No Values	0.7	0.2	No Values	0.7	0.3	No Values	1.1	0.4	No Values
45 kDa calcium-binding protein OS=Homo sapiens GN=SDF4 PE=1 SV=1	Q9BRK5	42 kDa		0	No Values	0	-0.2	No Values	0.3	-0.2	No Values	0.2	-0.7	No Values	0	-0.7	No Values	0.1	-0.2	No Values	0.2	0.2	No Values	0.6	-1.4	No Values	-0.5
Glucosylceramidase OS=Homo sapiens GN=GBA PE=1 SV=3	P04062	60 kDa		0	0	0	0.1	0.7	-0.3	-0.3	-1	0.1	-0.2	0.5	0.2	-0.3	0.4	-0.3	-0.5	0	-0.6	0.2	0.3	1.3	0	0.1	0.6
Neurogenic locus notch homolog protein 3 OS=Homo sapiens GN=NOTCH3 PE=1 SV=2	Q9UM47	244 kDa		No Values	0	0	-1.5	-2	No Values	-0.6	-0.2	No Values	0.9	1.2	No Values	-0.6	-0.9	No Values	-0.7	-0.5	No Values	-0.8	-1.5	No Values	-0.4	0.9	No Values
Choline transporter-like protein 2 OS=Homo sapiens GN=SLC44A2 PE=1 SV=3	Q8IWA5	80 kDa		0	No Values	0	0.9	No Values	1.3	0.5	No Values	0.3	0.1	No Values	0.6	-0.2	No Values	0	-0.6	No Values	0.2	0.4	No Values	0.6	0.5	No Values	-0.5
Transmembrane protease serine 11D OS=Homo sapiens GN=TMPRSS11D PE=1 SV=1	O60235	46 kDa		0	0	0	0.3	0.9	0.8	-0.6	0.7	0.3	0.3	0.7	0	1.3	1.9	1.6	0.5	1.6	2	-0.2	0.6	-0.2	-0.2	0.6	-0.5
Low-density lipoprotein receptor OS=Homo sapiens GN=LDLR PE=1 SV=1	P01130	95 kDa		0	0	0	-0.2	-0.1	0.1	-0.1	-0.2	-1	0.1	-0.8	-0.5	0.9	0.8	1.2	-0.8	-1.3	-1.1	-0.7	-0.7	-0.4	0.1	-0.2	0.1
Galectin-9 OS=Homo sapiens GN=LGALS9 PE=1 SV=2	O00182	40 kDa		0	0	No Values	No Values	-0.1	0.1	No Values	0.3	-0.4	No Values	-0.2	-0.9	No Values	1	0.5	No Values	2.3	0.2	No Values	0.9	0.2	No Values	0.2	0.2
Calsyntenin-3 OS=Homo sapiens GN=CLSTN3 PE=1 SV=1	Q9BQT9	106 kDa	TRUE	-0.1	-0.1	No Values	No Values	-0.6	-0.3	No Values	0.6	0.4	No Values	0.3	0.3	No Values	0	0.2	No Values	0.1	0.2	No Values	-0.2	0	No Values	0.2	0.1
Prominin-2 OS=Homo sapiens GN=PROM2 PE=1 SV=1	Q8N271	92 kDa		0	0	No Values	No Values	0.1	0.7	No Values	0.7	0.3	No Values	-0.5	1.4	No Values	-0.7	-0.1	No Values	-0.9	-0.4	No Values	-0.6	0.4	No Values	-1.8	0.7
Solute carrier family 2, facilitated glucose transporter member 5 OS=Homo sapiens GN=SLC2A5 PE=1 SV=1	P22732	55 kDa		0	0	0	1.3	0.5	1	-0.2	-0.5	1.1	-0.6	-0.2	0.2	-0.1	-0.3	-0.2	0.5	-0.8	-0.9	-0.2	-0.3	0.2	0	-1.2	-1.2
Hepatocyte growth factor-like protein OS=Homo sapiens GN=MST1 PE=1 SV=2	P26927	80 kDa		0	0	0.2	-0.7	-1.1	-0.1	1.9	-0.7	0.2	1.7	0.8	-0.2	-0.3	-0.3	0.4	0.2	-0.1	0.1	1.5	-0.4	-0.4	1.5	-0.1	-0.2
Sperm-associated antigen 17 OS=Homo sapiens GN=SPAG17 PE=1 SV=1	Q6Q759	252 kDa		0	0	No Values	No Values	-0.6	-1.5	No Values	0.1	-1.1	No Values	1	0.4	No Values	0.2	-0.9	No Values	0.2	-0.2	No Values	-0.5	-0.4	No Values	0.5	0.3
Dystroglycan OS=Homo sapiens GN=DAG1 PE=1 SV=2	Q14118	97 kDa		0	0	0	0.8	0.4	0.5	0.1	-0.2	0	1	0.8	0.3	0	-1	-0.9	0.6	0.5	0.1	1	0	0.5	0.4	-0.1	-0.3
Cholesteryl ester transfer protein OS=Homo sapiens GN=CETP PE=1 SV=2	P11597	55 kDa		0	0	0	-0.2	-0.8	0.2	0.3	-0.3	0.2	0.7	0.7	0.7	0	-0.4	0.4	-0.2	-0.6	-0.3	0.7	0.8	1.6	0.9	0.3	0.5
ADAMTS-like protein 2 OS=Homo sapiens GN=ADAMTSL2 PE=1 SV=1	Q86TH1	105 kDa	TRUE	No Values	-0.1	0	-0.6	0.8	No Values	0.3	-0.1	No Values	0.2	0.7	No Values	-0.1	-0.1	No Values	0.2	0.3	No Values	0.2	0.2	No Values	-0.4	0	No Values
Multivesicular body subunit 12A OS=Homo sapiens GN=FAM125A PE=1 SV=1	Q96EY5	29 kDa		No Values	No Values	No Values	No Values	No Values	No Values	No Values	No Values	No Values	No Values	No Values	No Values	No Values	No Values	No Values	No Values	No Values	No Values	No Values	No Values	No Values	No Values	No Values	No Values
Bromodomain and WD repeat-containing protein 1 OS=Homo sapiens GN=BRWD1 PE=1 SV=4	Q9NSI6	263 kDa	TRUE	0	0	No Values	No Values	-0.8	-0.7	No Values	-0.1	0.6	No Values	0.9	1.4	No Values	-0.1	-0.2	No Values	-0.5	-0.3	No Values	-0.6	0.2	No Values	0.7	1.7
Probable G-protein coupled receptor 116 OS=Homo sapiens GN=GPR116 PE=1 SV=3	Q8IZF2	149 kDa		0	0	0	1.1	0.2	0.5	1.1	-0.5	0.1	0.5	0.2	0.6	1.3	-0.3	0.4	-0.1	0.2	0.6	0.8	0	0.1	1	-0.3	0.5
Gamma-glutamyltransferase 6 OS=Homo sapiens GN=GGT6 PE=2 SV=2	Q6P531	51 kDa		0	0	0	0.6	1.2	0.4	0.4	0.8	0.6	0	0.1	0.4	0.1	0.5	-0.3	0.3	0.7	0.4	0.8	0.8	1	0.9	0.6	0.9
Small proline-rich protein 2F OS=Homo sapiens GN=SPRR2F PE=2 SV=1	Q96RM1	8 kDa	TRUE	0	0	0	-1.5	-1.2	-0.9	-0.5	0.1	0.4	-1	-0.7	-0.2	2.7	3.2	3.4	1.4	2	-1.8	-2.7	-1.5	-0.9	0.5	1	1.3
Eukaryotic initiation factor 4A-I OS=Homo sapiens GN=EIF4A1 PE=1 SV=1	P60842 (+1)	46 kDa		0.1	-0.1	0	1.2	2.3	0.5	0.9	2.5	0.7	1.6	2.5	1	2.2	3.7	2	1.8	2.7	-0.6	0.6	2.2	0.7	0.6	2.2	0.7
3-mercaptopyruvate sulfurtransferase OS=Homo sapiens GN=MPST PE=1 SV=3	P25325	33 kDa		0	0	No Values	No Values	0.1	-1.2	No Values	-0.2	0.2	No Values	0.9	0.5	No Values	0.3	0	No Values	0.2	-0.2	No Values	0.4	0.9	No Values	0.6	-0.2
Carboxypeptidase Q OS=Homo sapiens GN=CPQ PE=1 SV=1	Q9Y646	52 kDa		No Values	0	0	-0.7	-0.2	No Values	-0.4	-0.6	No Values	-0.6	0.6	No Values	-1.2	-2	No Values	-0.4	0	No Values	0	0.7	No Values	-0.6	0.2	No Values
Ephrin type-B receptor 3 OS=Homo sapiens GN=EPHB3 PE=1 SV=2	P54753	110 kDa		Value Missing	Value Missing	0	-0.4	No Values	6.6	-0.2	6.6	6.6	-0.3	6.6	6.6	-0.1	No Values	6.6	-0.2	6.6	6.1	0.5	6.6	6.6	0	6.6	6.6
Disheveled-associated activator of morphogenesis 2 OS=Homo sapiens GN=DAAM2 PE=2 SV=3	Q86T65	124 kDa	TRUE	0	0	0	0.5	2.4	-0.2	-0.5	2.1	0.5	0.6	2.8	0.3	1.4	4.1	0.4	0.2	4.2	0.5	1.2	3	0.2	0.5	3.4	0.6
40S ribosomal protein SA OS=Homo sapiens GN=RPSA PE=1 SV=4	P08865	33 kDa		0	0	0	0.1	0.2	0	0.7	-0.3	0.3	0.7	0.6	0.1	1.5	2.2	1.9	0	-0.1	-0.8	0.1	0.6	-1.1	-0.5	0.1	-0.8
T-complex protein 1 subunit gamma OS=Homo sapiens GN=CCT3 PE=1 SV=4	P49368	61 kDa		0	No Values	0	0.3	No Values	1.7	0.6	No Values	No Values	0.3	No Values	0.8	0.2	No Values	2.1	0.3	No Values	0.2	-0.3	No Values	0.4	0.6	No Values	No Values
Gamma-glutamylcyclotransferase OS=Homo sapiens GN=GGCT PE=1 SV=1	O75223	21 kDa		0	No Values	0	1	No Values	0.8	0.5	No Values	0.6	0.5	No Values	0.4	1.6	No Values	1.1	1.6	No Values	1.3	1	No Values	0.3	1.4	No Values	0.7
L-xylulose reductase OS=Homo sapiens GN=DCXR PE=1 SV=2	Q7Z4W1	26 kDa	TRUE	0	0	0	0.1	1.1	0.6	0.3	0.2	0.2	No Values	0.4	0.3	-0.5	0.5	-0.3	0.5	1	0.5	0.2	0.8	0.5	-0.4	-0.1	-0.1
Ficolin-2 OS=Homo sapiens GN=FCN2 PE=1 SV=2	Q15485	34 kDa		0	0	No Values	No Values	0.8	1.2	No Values	0.1	0	No Values	0	-1.1	No Values	0.2	0.7	No Values	0	-0.1	No Values	1.5	1	No Values	-0.2	0.2
Calpain-7 OS=Homo sapiens GN=CAPN7 PE=1 SV=1	Q9Y6W3	93 kDa		0	No Values	0	1.1	No Values	-0.1	0.8	No Values	0.3	-0.9	No Values	0.5	-0.2	No Values	-0.4	-0.5	No Values	0	0.9	No Values	1.1	-0.4	No Values	0.2
EH domain-containing protein 1 OS=Homo sapiens GN=EHD1 PE=1 SV=2	Q9H4M9	61 kDa		0	0	0	0.3	-0.2	0.4	0.5	-0.3	0.9	-0.1	0.3	0.4	0.3	No Values	0.1	0.9	No Values	0.5	0.4	-0.4	0.3	0.4	0.9	-0.5
Annexin A7 OS=Homo sapiens GN=ANXA7 PE=1 SV=3	P20073	53 kDa		No Values	0	0	2	0.5	No Values	1.9	-0.2	No Values	1	-0.3	No Values	0.6	0.4	No Values	0.1	0.2	No Values	0.6	0.6	No Values	0.3	-0.3	No Values
Cathelicidin antimicrobial peptide OS=Homo sapiens GN=CAMP PE=1 SV=1	P49913	19 kDa	TRUE	0	0	-0.2	2.3	-0.1	0.8	0.6	-0.6	-0.6	2.3	0.2	0.4	1.8	-0.3	0.7	1.7	-0.4	-0.2	1.2	-0.8	-0.4	3.5	1.8	2.3
Dysbindin OS=Homo sapiens GN=DTNBP1 PE=1 SV=1	Q96EV8	39 kDa	TRUE	0	0	0	-0.8	0.3	0.4	0.1	-1	-0.9	0.5	-1.3	-1.9	2.8	3.5	2.4	-1.7	-2.7	-2	0.2	0.1	0	0	-2.3	-0.5
Deoxyribonuclease-2-alpha OS=Homo sapiens GN=DNASE2 PE=1 SV=2	O00115	40 kDa		0	0	0	0.1	-0.7	0.4	-0.2	0.1	0.2	-0.5	-0.2	0	-1.5	-0.9	-0.2	0	-0.2	-0.2	0	0.1	0.1	-0.2	-0.5	0.1
N-sulphoglucosamine sulphohydrolase OS=Homo sapiens GN=SGSH PE=1 SV=1	P51688	57 kDa		Value Missing	No Values	0	-0.2	No Values	6.6	-1.2	No Values	6.3	-0.6	No Values	6.6	-0.6	No Values	6.6	-0.2	No Values	6.2	-0.5	No Values	6.3	0	No Values	6.6
Nicotinate-nucleotide pyrophosphorylase [carboxylating] OS=Homo sapiens GN=QPRT PE=1 SV=3	Q15274	31 kDa		0	0	0	-0.3	-0.4	-0.5	-0.6	-0.3	-0.6	0.3	0.1	0	-0.5	-0.6	-0.9	-0.2	-0.3	-0.5	-0.1	-0.1	-0.3	-0.9	-0.7	-1.1
cAMP-dependent protein kinase type I-alpha regulatory subunit OS=Homo sapiens GN=PRKAR1A PE=1 SV=1	P10644	43 kDa		0	No Values	0.1	2.3	No Values	2.9	1.2	No Values	2.1	1.2	No Values	0.9	1.6	No Values	-1.1	1.4	No Values	0.3	1.4	No Values	-0.3	2	No Values	1.1
Semenogelin-1 OS=Homo sapiens GN=SEMG1 PE=1 SV=2	P04279	52 kDa		0	No Values	0	-2.2	No Values	-2	-2	No Values	-1.9	-1.3	No Values	-1.5	-2.2	No Values	-2.5	-1.8	No Values	-2.7	-2.5	No Values	-2.3	-3	No Values	-2.5
Nucleoside diphosphate kinase A OS=Homo sapiens GN=NME1 PE=1 SV=1	P15531 (+1)	17 kDa		0	0	0	-0.3	0.6	1.8	-0.7	0	-0.6	-0.5	0.3	1.1	1.4	0.9	2.1	-0.9	0.4	0.4	-0.3	0.9	1.2	0.2	0.9	1.5
Cluster of Phosphoglycerate mutase 2 OS=Homo sapiens GN=PGAM2 PE=1 SV=3 (P15259)	P15259	29 kDa	TRUE	No Values	No Values	No Values	No Values	No Values	No Values	No Values	No Values	No Values	No Values	No Values	No Values	No Values	No Values	No Values	No Values	No Values	No Values	No Values	No Values	No Values	No Values	No Values	No Values
Cluster of Guanine nucleotide-binding protein subunit alpha-11 OS=Homo sapiens GN=GNA11 PE=1 SV=2 (P29992)	P29992	42 kDa	TRUE	No Values	No Values	No Values	No Values	No Values	No Values	No Values	No Values	No Values	No Values	No Values	No Values	No Values	No Values	No Values	No Values	No Values	No Values	No Values	No Values	No Values	No Values	No Values	No Values
Cluster of HLA class I histocompatibility antigen, B-82 alpha chain OS=Homo sapiens GN=HLA-B PE=2 SV=1 (Q29718)	Q29718	40 kDa	TRUE	No Values	No Values	No Values	No Values	No Values	No Values	No Values	No Values	No Values	No Values	No Values	No Values	No Values	No Values	No Values	No Values	No Values	No Values	No Values	No Values	No Values	No Values	No Values	No Values
Carcinoembryonic antigen-related cell adhesion molecule 8 OS=Homo sapiens GN=CEACAM8 PE=1 SV=2	P31997	38 kDa		0	0	0	0.1	0.8	-0.7	-0.3	0.3	-0.8	0	0	-1.4	0.9	1.4	0.6	0.2	0.9	0.3	0.6	0.6	-0.5	0	0.7	-1
NHL repeat-containing protein 3 OS=Homo sapiens GN=NHLRC3 PE=2 SV=1	Q5JS37	38 kDa		0	No Values	0	-0.1	No Values	-0.9	0.2	No Values	0	0.3	No Values	0.6	-0.4	No Values	-1.3	-0.1	No Values	0.1	0.3	No Values	0	0.3	No Values	-0.6
Receptor-type tyrosine-protein phosphatase gamma OS=Homo sapiens GN=PTPRG PE=1 SV=4	P23470	162 kDa	TRUE	0	No Values	0	2.2	No Values	0	2.3	No Values	-0.1	3.1	No Values	0.9	2.8	No Values	0	2.2	No Values	-0.3	2	No Values	-0.5	1.9	No Values	0
Growth arrest-specific protein 6 OS=Homo sapiens GN=GAS6 PE=1 SV=2	Q14393	80 kDa		0	No Values	0	0.4	No Values	0.9	0.6	No Values	0.5	0.8	No Values	0.3	0.1	No Values	0.1	1.1	No Values	0.2	1.2	No Values	0.8	0.4	No Values	-0.4
Lymphocyte function-associated antigen 3 OS=Homo sapiens GN=CD58 PE=1 SV=1	P19256	28 kDa	TRUE	0	0	0	0.4	-0.3	-0.4	0.1	0.7	-0.1	0.4	0	-0.5	0	-0.5	-0.2	0.1	-0.4	-0.6	0.3	-0.1	0.5	0.2	0.2	-0.3
Cadherin-19 OS=Homo sapiens GN=CDH19 PE=2 SV=1	Q9H159	87 kDa	TRUE	No Values	0	0	1.1	0.4	No Values	1	0.6	No Values	0	0.2	No Values	1.8	0.4	No Values	1.3	0.2	No Values	1.1	0.4	No Values	0.7	0.2	No Values
Lysosomal alpha-mannosidase OS=Homo sapiens GN=MAN2B1 PE=1 SV=3	O00754	114 kDa		0.1	0.1	0.1	0.8	0.1	0.2	-0.8	-0.6	0.3	-0.1	-0.2	-0.2	-0.3	-0.5	-0.4	-1.1	-0.3	0.3	0.5	-0.1	0.3	0.2	-1	0.4
Serum amyloid P-component OS=Homo sapiens GN=APCS PE=1 SV=2	P02743	25 kDa		0	No Values	0	0.6	No Values	0.4	0.2	No Values	-0.2	0.2	No Values	0.3	-1	No Values	-0.6	0.2	No Values	-0.3	0.7	No Values	0.4	0.1	No Values	0.5
Omega-amidase NIT2 OS=Homo sapiens GN=NIT2 PE=1 SV=1	Q9NQR4	31 kDa		No Values	0	-0.1	0.9	0.8	No Values	1.1	-0.3	No Values	1.4	1.2	No Values	0.9	0	No Values	1.4	1.3	No Values	1.3	0.4	No Values	0.9	0.7	No Values
Tyrosine-protein kinase transmembrane receptor ROR1 OS=Homo sapiens GN=ROR1 PE=1 SV=2	Q01973	104 kDa	TRUE	No Values	0	0	0.1	-2	No Values	0.9	-1.4	No Values	-0.3	0	No Values	-0.3	-1.3	No Values	No Values	-0.5	No Values	0	-0.8	No Values	0.9	-0.3	No Values
ADP-ribosyl cyclase 2 OS=Homo sapiens GN=BST1 PE=1 SV=2	Q10588	36 kDa		0	0	0	-0.5	-1.4	0.5	-0.1	-0.4	0.3	0.9	0.5	1.3	-0.8	-1.2	0	-1.5	-0.8	-0.5	-0.4	-0.5	0.3	0.4	0.1	0.9
Centromere-associated protein E OS=Homo sapiens GN=CENPE PE=1 SV=2	Q02224	316 kDa		0	No Values	0	-0.9	No Values	-0.9	-0.4	No Values	-0.6	0.3	No Values	-0.2	-0.4	No Values	-0.2	-0.6	No Values	0.3	-1.1	No Values	0.6	-1	No Values	-0.9
Heparin cofactor 2 OS=Homo sapiens GN=SERPIND1 PE=1 SV=3	P05546	57 kDa		0	0	0	0.5	0.3	0	1.4	1.6	0.3	-0.4	-0.4	0.2	-0.4	-0.7	-0.8	0.4	0.6	-0.2	-0.7	0	-0.6	0.5	0.1	0
Leukotriene A-4 hydrolase OS=Homo sapiens GN=LTA4H PE=1 SV=2	P09960	69 kDa	TRUE	0	0	0	1	1.6	-0.5	0.8	0.4	0.9	0.3	-0.5	-0.2	1	1.2	0.1	0.5	0.6	0.3	0.2	0.2	-0.1	0.3	0.1	0.4
3-hydroxyacyl-CoA dehydrogenase type-2 OS=Homo sapiens GN=HSD17B10 PE=1 SV=3	Q99714	27 kDa		0	0	No Values	No Values	1.2	1	No Values	1.6	1.3	No Values	1.4	1	No Values	0.6	0.3	No Values	0.9	0.9	No Values	0.2	0.4	No Values	0.6	0.8
Cysteine-rich with EGF-like domain protein 1 OS=Homo sapiens GN=CRELD1 PE=1 SV=3	Q96HD1	45 kDa		No Values	0	0.2	0.4	-0.2	No Values	1.2	0	No Values	1.3	0.4	No Values	1.5	-0.3	No Values	0.8	-0.3	No Values	1.2	-0.3	No Values	1.4	0.4	No Values
Unconventional myosin-VI OS=Homo sapiens GN=MYO6 PE=1 SV=4	Q9UM54	150 kDa	TRUE	-0.1	-0.1	No Values	No Values	-1.1	0	No Values	-0.6	0.3	No Values	0.3	0.5	No Values	-0.1	0.7	No Values	-0.6	0.3	No Values	-0.4	0.8	No Values	1.3	0.9
Mast/stem cell growth factor receptor Kit OS=Homo sapiens GN=KIT PE=1 SV=1	P10721	110 kDa		0	0	0	0.6	0.6	-0.1	1.5	-0.4	-0.3	0.9	0.8	-1.1	-0.1	0.2	-0.2	0.5	0.1	0.3	1.8	1.3	0.2	-0.1	0.3	-0.3
Testican-2 OS=Homo sapiens GN=SPOCK2 PE=1 SV=1	Q92563	47 kDa		No Values	0	0	0.6	0.6	No Values	1.1	0.8	No Values	0.8	0.6	No Values	1	0.8	No Values	-0.4	0.8	No Values	0.1	0.5	No Values	0.3	0.9	No Values
Putative sodium-coupled neutral amino acid transporter 10 OS=Homo sapiens GN=SLC38A10 PE=1 SV=2	Q9HBR0	120 kDa		No Values	Reference Missing	Reference Missing	Reference Missing	Reference Missing	Reference Missing	Reference Missing	Reference Missing	Reference Missing	Reference Missing	Reference Missing	Reference Missing	Reference Missing	Reference Missing	No Values	Reference Missing	Reference Missing	Reference Missing	Reference Missing	Reference Missing	Reference Missing	No Values	Reference Missing	Reference Missing
Creatine kinase B-type OS=Homo sapiens GN=CKB PE=1 SV=1	P12277	43 kDa		0	0	No Values	No Values	-0.8	0	No Values	0.3	0.2	No Values	-0.3	No Values	No Values	-0.1	1	No Values	-0.1	0.1	No Values	1.7	0.8	No Values	-0.3	No Values
Calpain-1 catalytic subunit OS=Homo sapiens GN=CAPN1 PE=1 SV=1	P07384	82 kDa		0	No Values	0	1.7	No Values	0.8	0.8	No Values	0.4	-0.9	No Values	0.7	1.3	No Values	1.6	1.1	No Values	0.7	0.6	No Values	0.2	-0.4	No Values	0.5
Inactive tyrosine-protein kinase 7 OS=Homo sapiens GN=PTK7 PE=1 SV=2	Q13308	118 kDa		No Values	No Values	No Values	No Values	No Values	No Values	No Values	No Values	No Values	No Values	No Values	No Values	No Values	No Values	No Values	No Values	No Values	No Values	No Values	No Values	No Values	No Values	No Values	No Values
Myeloid cell surface antigen CD33 OS=Homo sapiens GN=CD33 PE=1 SV=2	P20138	40 kDa		0	No Values	0	-0.5	No Values	-0.2	0	No Values	0.1	0.5	No Values	0.2	-0.2	No Values	-0.5	-0.6	No Values	-0.6	0.8	No Values	0.5	-0.6	No Values	-1
Tyrosine-protein kinase transmembrane receptor ROR2 OS=Homo sapiens GN=ROR2 PE=1 SV=2	Q01974	105 kDa	TRUE	0.1	0	0	-0.4	0.3	0.8	0.2	0.3	0.8	1.5	1.7	1.9	-0.7	-0.4	0.3	-0.2	-0.1	0.5	-0.3	0	0.6	-0.1	0.7	1.1
Rho GDP-dissociation inhibitor 2 OS=Homo sapiens GN=ARHGDIB PE=1 SV=3	P52566	23 kDa		No Values	0	0	1.4	1.1	No Values	0.5	0	No Values	0.9	0.3	No Values	1.9	1.6	No Values	0.5	0.5	No Values	0.9	1.2	No Values	1.9	1.4	No Values
Heterogeneous nuclear ribonucleoprotein U OS=Homo sapiens GN=HNRNPU PE=1 SV=6	Q00839	91 kDa		0	No Values	0	1.1	No Values	0.1	1.8	No Values	-0.5	0.8	No Values	1	0.8	No Values	0.7	0.6	No Values	-0.1	1	No Values	-0.3	1.1	No Values	-0.2
Chondroitin sulfate proteoglycan 5 OS=Homo sapiens GN=CSPG5 PE=1 SV=3	O95196	60 kDa		0	0	0	-1.4	-0.4	-1.4	-0.7	-0.2	-1	-0.1	0.2	-0.7	-0.8	-0.6	-1.1	-1.4	-0.8	-2.3	-0.7	-0.2	-1	-1.4	0.3	-1.3
Phospholipase B-like 1 OS=Homo sapiens GN=PLBD1 PE=1 SV=2	Q6P4A8	63 kDa		No Values	Value Missing	0	0.7	6.6	No Values	-0.7	No Values	No Values	2.9	6.6	No Values	1.1	6.6	No Values	-0.8	6.6	No Values	0.2	6.1	No Values	0.8	6.6	No Values
Interleukin-1 receptor type 2 OS=Homo sapiens GN=IL1R2 PE=1 SV=1	P27930	45 kDa		0	0	No Values	No Values	-0.8	0.3	No Values	-2	0.4	No Values	0.2	0.1	No Values	-0.5	0.2	No Values	-1.5	0.1	No Values	-1.2	0.3	No Values	0.3	0.1
Involucrin OS=Homo sapiens GN=IVL PE=1 SV=2	P07476	68 kDa		No Values	0	0	-1.6	-0.4	No Values	-1.3	-0.2	No Values	-0.3	-0.1	No Values	-1.5	-0.9	No Values	1.7	2.4	No Values	-1.5	-0.4	No Values	-1.9	-0.8	No Values
Insulin-like growth factor-binding protein 6 OS=Homo sapiens GN=IGFBP6 PE=1 SV=1	P24592	25 kDa		0	0	0	-1.3	-0.7	0	0.4	-0.1	0.4	0.3	0.6	0.5	-0.7	-1.3	-0.5	-0.8	-0.4	-0.3	-1	-0.6	-0.6	-0.7	-0.3	-0.5
Glycolipid transfer protein domain-containing protein 2 OS=Homo sapiens GN=GLTPD2 PE=1 SV=2	A6NH11	32 kDa		No Values	0	0	0	0.2	No Values	-0.5	No Values	No Values	0.2	0.8	No Values	-0.2	0.2	No Values	0.1	-0.5	No Values	-0.4	-0.1	No Values	-0.1	-0.6	No Values
Serine/threonine-protein kinase MRCK gamma OS=Homo sapiens GN=CDC42BPG PE=1 SV=2	Q6DT37	172 kDa		No Values	Reference Missing	No Values	No Values	Reference Missing	No Values	No Values	Reference Missing	Reference Missing	No Values	Reference Missing	Reference Missing	No Values	Reference Missing	No Values	No Values	Reference Missing	Reference Missing	No Values	Reference Missing	Reference Missing	No Values	Reference Missing	No Values
Kinesin-like protein KIF12 OS=Homo sapiens GN=KIF12 PE=2 SV=3	Q96FN5	71 kDa	TRUE	No Values	No Values	0	0.3	No Values	No Values	0.6	No Values	No Values	0.6	No Values	No Values	-0.2	No Values	No Values	0.5	No Values	No Values	-0.6	No Values	No Values	-0.9	No Values	No Values
Ras-related protein Rab-2A OS=Homo sapiens GN=RAB2A PE=1 SV=1	P61019 (+1)	24 kDa		Value Missing	0	0	0	No Values	6.6	-0.1	0	6	0	No Values	6.2	0.8	0.4	No Values	-0.7	No Values	No Values	-0.4	-0.3	No Values	0.8	No Values	No Values
Laminin subunit gamma-1 OS=Homo sapiens GN=LAMC1 PE=1 SV=3	P11047	178 kDa		No Values	0	-0.2	2.3	0.8	No Values	1.9	-0.1	No Values	1.7	0.2	No Values	1.7	-0.2	No Values	1.3	-0.6	No Values	2.4	0.4	No Values	1.6	-0.2	No Values
Retinoic acid-induced protein 3 OS=Homo sapiens GN=GPRC5A PE=1 SV=2	Q8NFJ5	40 kDa		0	0	0	0.9	1	-0.7	0.5	0.2	-0.5	1.1	1	-0.4	-0.2	0.1	-0.6	-0.1	-0.1	No Values	0.4	0.7	-0.4	-0.5	0.4	-1
Slit homolog 3 protein OS=Homo sapiens GN=SLIT3 PE=2 SV=3	O75094	168 kDa	TRUE	No Values	0	0	No Values	0	No Values	0.8	0.9	No Values	-0.7	0	No Values	-0.7	0	No Values	-0.6	0.2	No Values	-1	-0.1	No Values	-0.7	0.6	No Values
Bifunctional epoxide hydrolase 2 OS=Homo sapiens GN=EPHX2 PE=1 SV=2	P34913	63 kDa		0	0	Value Missing	6.6	0.3	1.3	6.6	1.2	0.8	No Values	0.2	0	6.6	-0.3	0.7	No Values	0.5	1.2	No Values	1.6	1.3	No Values	-0.5	0.6
Phosphoglucomutase-1 OS=Homo sapiens GN=PGM1 PE=1 SV=3	P36871	61 kDa		No Values	0	0.1	0.5	-0.2	No Values	0.9	-0.8	No Values	0	-1.4	No Values	0.5	-1.3	No Values	0.5	-0.9	No Values	0.4	-1.3	No Values	0.2	-0.9	No Values
Charged multivesicular body protein 1a OS=Homo sapiens GN=CHMP1A PE=1 SV=1	Q9HD42	22 kDa	TRUE	0	No Values	0	0.4	No Values	0.4	0.6	No Values	-0.4	0.5	No Values	0.2	0.4	No Values	0	0.6	No Values	0.1	0.3	No Values	0.1	0.2	No Values	0.1
V-type proton ATPase catalytic subunit A OS=Homo sapiens GN=ATP6V1A PE=1 SV=2	P38606	68 kDa		No Values	0	0	-0.1	-0.2	No Values	0.2	0	No Values	-0.2	0.3	No Values	0.1	-0.1	No Values	-0.8	0.8	No Values	0.6	-0.2	No Values	-1.5	0.2	No Values
Chloride intracellular channel protein 3 OS=Homo sapiens GN=CLIC3 PE=1 SV=2	O95833	27 kDa		Value Missing	Value Missing	0	-0.3	6.6	6.6	-1.4	No Values	No Values	-0.9	6.6	6.4	1.5	6.6	6.6	0.1	6.6	6.6	0	6.6	6.6	-1.1	No Values	No Values
Ephrin type-A receptor 1 OS=Homo sapiens GN=EPHA1 PE=1 SV=4	P21709	108 kDa	TRUE	No Values	Value Missing	-0.1	1.2	6.6	No Values	1.4	6.6	No Values	1.9	6.6	No Values	1.2	No Values	No Values	0.8	6.6	No Values	1.4	6.6	No Values	1.2	6.5	No Values
Arachidonate 12-lipoxygenase, 12S-type OS=Homo sapiens GN=ALOX12 PE=1 SV=4	P18054	76 kDa		0	No Values	No Values	No Values	No Values	0.2	No Values	No Values	0.5	No Values	No Values	0.7	No Values	No Values	1.5	No Values	No Values	0.5	No Values	No Values	-0.3	No Values	No Values	-0.3
Interleukin-1 receptor accessory protein OS=Homo sapiens GN=IL1RAP PE=1 SV=2	Q9NPH3	65 kDa		No Values	0	No Values	No Values	0.2	No Values	No Values	0.4	No Values	No Values	0.8	No Values	No Values	0.5	No Values	No Values	0.2	No Values	No Values	0.3	No Values	No Values	0.4	No Values
Talin-1 OS=Homo sapiens GN=TLN1 PE=1 SV=3	Q9Y490	270 kDa		0	No Values	No Values	No Values	No Values	0.2	No Values	No Values	-1.1	No Values	No Values	1.9	No Values	No Values	0.6	No Values	No Values	1	No Values	No Values	-0.2	No Values	No Values	0.4
Na(+)/H(+) exchange regulatory cofactor NHE-RF1 OS=Homo sapiens GN=SLC9A3R1 PE=1 SV=4	O14745	39 kDa		No Values	No Values	0	0.1	No Values	No Values	0.2	No Values	No Values	0.6	No Values	No Values	-0.1	No Values	No Values	0.7	No Values	No Values	-0.1	No Values	No Values	-0.4	No Values	No Values
Malate dehydrogenase, mitochondrial OS=Homo sapiens GN=MDH2 PE=1 SV=3	P40926	36 kDa		No Values	0	Value Missing	6.6	-0.5	No Values	6.6	0.4	No Values	6.6	0.2	No Values	6.6	0.7	No Values	No Values	-0.1	No Values	6.6	0.7	No Values	6.6	0.6	No Values
Growth/differentiation factor 15 OS=Homo sapiens GN=GDF15 PE=1 SV=3	Q99988	34 kDa		No Values	0	0	-1.7	-1.9	No Values	0	0.4	No Values	0.2	-0.2	No Values	-1.3	0.3	No Values	-1.3	-0.7	No Values	-0.5	-0.1	No Values	-0.6	-0.3	No Values
Calreticulin OS=Homo sapiens GN=CALR PE=1 SV=1	P27797	48 kDa		No Values	No Values	0	-0.1	No Values	No Values	0	No Values	No Values	-0.1	No Values	No Values	1.3	No Values	No Values	0.3	No Values	No Values	0.4	No Values	No Values	-0.3	No Values	No Values
Ig kappa chain V-I region BAN OS=Homo sapiens PE=1 SV=1	P04430	12 kDa	TRUE	0	0	0	-0.3	-0.2	0.1	0.6	0	0.7	0.2	-0.1	0.3	0	0.3	0.3	-0.4	-0.1	0	-0.9	-0.9	0.2	0	-0.3	0.3
F-actin-capping protein subunit alpha-2 OS=Homo sapiens GN=CAPZA2 PE=1 SV=3	P47755	33 kDa	TRUE	0	No Values	0	-0.6	No Values	0.3	-0.8	No Values	0.1	-1	No Values	1	0.1	No Values	0.9	-0.7	No Values	0.9	0.1	No Values	0.3	-0.3	No Values	0.6
Neural cell adhesion molecule L1-like protein OS=Homo sapiens GN=CHL1 PE=1 SV=4	O00533	135 kDa		0	No Values	No Values	No Values	No Values	0.3	No Values	No Values	-0.1	No Values	No Values	0.6	No Values	No Values	0.7	No Values	No Values	0.7	No Values	No Values	-0.5	No Values	No Values	1.4
CD177 antigen OS=Homo sapiens GN=CD177 PE=1 SV=2	Q8N6Q3	46 kDa		0	No Values	No Values	No Values	No Values	0.8	No Values	No Values	0.6	No Values	No Values	0.9	No Values	No Values	0.9	No Values	No Values	0.5	No Values	No Values	0.4	No Values	No Values	-0.1
3-hydroxybutyrate dehydrogenase type 2 OS=Homo sapiens GN=BDH2 PE=1 SV=2	Q9BUT1	27 kDa		0	No Values	0	0.1	No Values	-0.6	1.8	No Values	1.2	0.6	No Values	-0.7	0.6	No Values	-0.2	0.2	No Values	-1.2	0	No Values	-0.5	-0.1	No Values	-1.7
Cystatin-SA OS=Homo sapiens GN=CST2 PE=1 SV=1	P09228	16 kDa	TRUE	0	0	No Values	No Values	0.6	0.1	No Values	-0.7	0.1	No Values	1.2	-0.8	No Values	0.2	-0.9	No Values	-0.2	-1	No Values	0.8	-0.5	No Values	0.3	-1
Serpin B12 OS=Homo sapiens GN=SERPINB12 PE=1 SV=1	Q96P63	46 kDa		0	0	0	1	0.3	0.7	-0.2	0.2	0.1	0.2	-1.7	-0.1	1.6	1.3	1.6	0.2	-0.1	-0.3	0.7	-0.8	0	0.1	-0.6	0.1
Aquaporin-2 OS=Homo sapiens GN=AQP2 PE=1 SV=1	P41181	29 kDa		No Values	0	No Values	No Values	-0.5	No Values	No Values	-0.3	No Values	No Values	-0.2	No Values	No Values	0.2	No Values	No Values	-0.2	No Values	No Values	0	No Values	No Values	-0.3	No Values
Non-specific cytotoxic cell receptor protein 1 homolog OS=Homo sapiens GN=NCCRP1 PE=1 SV=1	Q6ZVX7	31 kDa		No Values	No Values	0	0.4	No Values	No Values	-0.3	No Values	No Values	0.1	No Values	No Values	2	No Values	No Values	0.1	No Values	No Values	0.1	No Values	No Values	0.1	No Values	No Values
Ubiquitin thioesterase OTUB1 OS=Homo sapiens GN=OTUB1 PE=1 SV=2	Q96FW1	31 kDa		No Values	0	No Values	No Values	-0.7	No Values	No Values	0.1	No Values	No Values	-1	No Values	No Values	0	No Values	No Values	-0.8	No Values	No Values	0.4	No Values	No Values	-0.8	No Values
Phosphoenolpyruvate carboxykinase, cytosolic [GTP] OS=Homo sapiens GN=PCK1 PE=1 SV=3	P35558	69 kDa		0	0	-0.1	0.9	1.1	1.2	1.2	-0.2	-0.5	0.8	0.3	0	1.1	-0.3	-1	0	1	0.6	0.5	0.7	0.8	0.1	0.2	-0.5
Prostaglandin E2 receptor EP3 subtype OS=Homo sapiens GN=PTGER3 PE=2 SV=1	P43115	43 kDa		No Values	No Values	0	2	No Values	No Values	2.7	No Values	No Values	2.6	No Values	No Values	2.1	No Values	No Values	2.9	No Values	No Values	2.2	No Values	No Values	2.2	No Values	No Values
Cathepsin L2 OS=Homo sapiens GN=CTSL2 PE=1 SV=2	O60911	37 kDa	TRUE	0	0	0	0.4	0.1	-1.1	0.3	-0.4	-1.6	1.1	-0.5	-1.4	0.2	-0.2	-1.2	0.7	0.2	-0.9	0.1	-0.4	-1.5	0.7	-0.6	-0.9
Calcineurin-like phosphoesterase domain-containing protein 1 OS=Homo sapiens GN=CPPED1 PE=1 SV=3	Q9BRF8	36 kDa		No Values	0	No Values	No Values	0.6	No Values	No Values	0.6	No Values	No Values	0.5	No Values	No Values	1	No Values	No Values	1.1	No Values	No Values	0.3	No Values	No Values	0.4	No Values
Tyrosine-protein kinase receptor TYRO3 OS=Homo sapiens GN=TYRO3 PE=1 SV=1	Q06418	97 kDa	TRUE	No Values	0	No Values	No Values	1	No Values	No Values	1.4	No Values	No Values	0.8	No Values	No Values	0.9	No Values	No Values	1.2	No Values	No Values	1.3	No Values	No Values	1.5	No Values
G protein-coupled receptor kinase 7 OS=Homo sapiens GN=GRK7 PE=1 SV=1	Q8WTQ7	62 kDa		0	No Values	No Values	No Values	No Values	0.4	No Values	No Values	1.1	No Values	No Values	-1.4	No Values	No Values	0.6	No Values	No Values	-0.8	No Values	No Values	0.4	No Values	No Values	-1.1
Tumor necrosis factor receptor superfamily member 14 OS=Homo sapiens GN=TNFRSF14 PE=1 SV=3	Q92956	30 kDa		No Values	0	No Values	No Values	-0.6	No Values	No Values	0.1	No Values	No Values	-0.8	No Values	No Values	-0.2	No Values	No Values	0.8	No Values	No Values	-0.7	No Values	No Values	0.5	No Values
Importin subunit beta-1 OS=Homo sapiens GN=KPNB1 PE=1 SV=2	Q14974	97 kDa		0	No Values	No Values	No Values	No Values	0.9	No Values	No Values	0.8	No Values	No Values	0.6	No Values	No Values	2.2	No Values	No Values	2.2	No Values	No Values	1.3	No Values	No Values	1.3
CD209 antigen OS=Homo sapiens GN=CD209 PE=1 SV=1	Q9NNX6	46 kDa		No Values	No Values	0	-1.3	No Values	No Values	-0.6	No Values	No Values	0.5	No Values	No Values	0	No Values	No Values	-0.7	No Values	No Values	0.3	No Values	No Values	0.7	No Values	No Values
Frizzled-8 OS=Homo sapiens GN=FZD8 PE=1 SV=1	Q9H461	73 kDa		No Values	No Values	0	0.6	No Values	No Values	0.1	No Values	No Values	0.6	No Values	No Values	-0.3	No Values	No Values	0.5	No Values	No Values	0.4	No Values	No Values	0	No Values	No Values
