# Supplementary material for: Correction: A Proteomic Analysis of Individual and Gender Variations in Normal Human Urine and Cerebrospinal Fluid Using iTRAQ Quantification
Source: PLoS One. 2019 Apr 1;14(4):e0213213. doi: 10.1371/journal.pone.0213213 (PMC6443154; doi:10.1371/journal.pone.0213213)
Supplement: S3 Data — (XLS) [file pone.0213213.s003.xls]

S3 Data: Protein quantification data for male CSF.
Protein name	Accession Number	Molecular Weight	Protein Grouping Ambiguity	Mix-1	Mix-2	Mix-3	male 1-1	male 1-2	male 1-3	male 2-1	male 2-2	male 2-3	male 3-1	male 3-2	male 3-3	male 4-1	male 4-2	male 4-3	male 5-1	male 5-2	male 5-3	male 6-1	male 6-2	male 6-3	male 7-1	male 7-2	male 7-3
Serum albumin OS=Homo sapiens GN=ALB PE=1 SV=2	P02768	69 kDa	TRUE	0	0.1	0.1	0	0.3	0.1	0.2	0.2	0.1	0.2	0.3	0.1	0.2	0.3	0	0.3	0.4	0.2	0.1	-0.1	-0.1	0	0.2	0.1
Serotransferrin OS=Homo sapiens GN=TF PE=1 SV=3	P02787	77 kDa	TRUE	0	0.1	-0.1	-0.2	-0.1	-0.3	0	0.2	-0.1	-0.1	0	0	-0.3	0.1	-0.1	-0.4	-0.3	-0.2	0	0.2	0.1	-0.1	0.1	-0.1
Complement C3 OS=Homo sapiens GN=C3 PE=1 SV=2	P01024	187 kDa	TRUE	0	0.2	0.1	0.3	0.2	0	-0.1	0.2	0.2	-0.2	0	-0.1	-0.2	-0.3	-0.2	-0.3	0	0.1	0	0.1	0.1	0.1	0.3	0.3
Complement C4-A OS=Homo sapiens GN=C4A PE=1 SV=1	P0C0L4 (+1)	193 kDa	TRUE	0.1	-0.1	0	0.1	0.1	0.2	0	-0.2	0	0.1	0.2	0.1	-0.1	0	-0.1	0.1	0.1	0.1	0.7	0.7	0.6	0.3	0.4	0.4
Prostaglandin-H2 D-isomerase OS=Homo sapiens GN=PTGDS PE=1 SV=1	P41222	21 kDa		0	0.1	-0.1	0	0	-0.1	0.2	0.4	0.1	0.2	0.2	-0.2	0.1	0.4	0.1	0.2	0.3	-0.3	0.4	0.5	0.1	0.1	0.2	-0.1
Alpha-1-antitrypsin OS=Homo sapiens GN=SERPINA1 PE=1 SV=3	P01009	47 kDa	TRUE	0.1	0	0.1	0	0	0.1	-0.1	-0.2	-0.1	0.6	0.6	0.5	-0.3	-0.3	-0.3	0	-0.1	0	-0.3	-0.3	-0.4	-0.1	-0.1	-0.1
Hemopexin OS=Homo sapiens GN=HPX PE=1 SV=2	P02790	52 kDa		0	0.1	-0.1	0	0	0	-0.3	-0.1	-0.3	0.1	0.1	0.1	-0.1	0	-0.2	-0.1	0	0	0.1	0.1	0	-0.1	0	-0.1
Apolipoprotein E OS=Homo sapiens GN=APOE PE=1 SV=1	P02649	36 kDa	TRUE	0	-0.1	-0.1	0	-0.2	0.1	0.3	0.1	0.1	0	-0.2	-0.2	0.7	0.4	0.6	0	0	0	0.2	0.1	0.1	0.2	0.1	0.2
Cluster of Alpha-2-macroglobulin OS=Homo sapiens GN=A2M PE=1 SV=3 (P01023)	P01023	163 kDa	TRUE	0.1	0.1	0.1	0.1	0.1	0.1	0.1	0.3	0.2	0	0.1	0	0.2	0.1	0	-0.1	0.1	0	0.3	0.4	0.4	0.2	0.3	0.2
Apolipoprotein A-I OS=Homo sapiens GN=APOA1 PE=1 SV=1	P02647	31 kDa	TRUE	0	0	-0.1	0.1	0.2	0	-0.4	-0.4	-0.3	0.4	0.3	0.2	-0.2	-0.2	-0.2	0.1	0	0	-0.2	0	-0.2	-0.2	0	-0.1
Clusterin OS=Homo sapiens GN=CLU PE=1 SV=1	P10909	52 kDa		-0.1	-0.1	-0.1	-0.1	-0.1	-0.1	-0.1	0.1	0.1	-0.4	-0.3	-0.4	0	0.1	0.2	-0.1	-0.1	0	0	0.1	0	0.1	0	0.1
Apolipoprotein D OS=Homo sapiens GN=APOD PE=1 SV=1	P05090	21 kDa		0	0	-0.1	0.3	0.1	0.3	0	-0.2	-0.2	0.2	0.1	0.1	0.2	0.2	0.2	0.1	0	0	0.1	0.1	0.1	0.2	0.2	0.2
Fibronectin OS=Homo sapiens GN=FN1 PE=1 SV=4	P02751	263 kDa		-0.2	-0.1	-0.1	0.1	0.1	-0.1	0.1	0.1	0.2	-0.3	-0.3	-0.2	0.1	0.4	0.3	-0.4	-0.2	-0.2	0.1	0.2	0.2	-0.1	0.1	-0.1
Cluster of Haptoglobin OS=Homo sapiens GN=HP PE=1 SV=1 (P00738)	P00738	45 kDa	TRUE	0	-0.1	0.2	0.7	0.8	0.8	-0.9	-1	-0.8	1.5	1.3	1.5	-0.6	-1.1	-0.4	-0.2	-0.4	-0.4	-0.7	-0.7	-0.5	-0.5	-0.7	-0.5
Gelsolin OS=Homo sapiens GN=GSN PE=1 SV=1	P06396	86 kDa		0	-0.1	0	0	0.2	0.2	0.3	0.2	0.1	0	0	-0.1	0.2	0.1	0	0.1	0.1	0.1	0.4	0.3	0.1	0.2	0.3	0.2
Ig kappa chain C region OS=Homo sapiens GN=IGKC PE=1 SV=1	P01834	12 kDa		-0.1	0.1	0	0	0	0.1	0.4	0.4	0.2	-0.2	-0.2	-0.1	0.1	0.1	0.1	0.2	0.1	0.2	0.2	0.1	0.1	0.2	0.2	0.2
Cystatin-C OS=Homo sapiens GN=CST3 PE=1 SV=1	P01034	16 kDa		-0.1	-0.2	-0.1	-0.2	-0.5	-0.1	0.1	-0.1	0	-0.2	-0.3	-0.2	0.3	0.2	0.3	-0.3	-0.4	-0.2	0	0	0	0.1	-0.3	0
Vitamin D-binding protein OS=Homo sapiens GN=GC PE=1 SV=1	P02774	53 kDa	TRUE	0	0.1	0	-0.1	0.2	0.1	-0.1	0.1	-0.2	-0.3	-0.1	-0.2	-0.3	-0.2	-0.3	0.1	0.2	0.1	-0.1	0.1	-0.1	-0.1	-0.2	-0.2
Cluster of Complement factor H OS=Homo sapiens GN=CFH PE=1 SV=4 (P08603)	P08603 [2]	139 kDa	TRUE	0	0	0	0	0	0	0.1	0.2	0.2	0.1	0	0.1	0.1	0	0.1	-0.1	-0.1	-0.1	0.2	0.2	0.3	0.1	0.1	0
Pigment epithelium-derived factor OS=Homo sapiens GN=SERPINF1 PE=1 SV=4	P36955	46 kDa	TRUE	-0.1	0	0	-0.1	-0.2	-0.1	0.3	0.3	0.2	-0.4	-0.4	-0.2	0.1	0.1	0.3	-0.1	-0.2	0	0.4	0.5	0.6	-0.2	-0.1	-0.1
Ig gamma-1 chain C region OS=Homo sapiens GN=IGHG1 PE=1 SV=1	P01857	36 kDa	TRUE	0	0	0	0.1	0.2	0.1	0	-0.1	-0.1	0.1	0.1	0.1	0.4	0.3	0.2	-0.1	-0.1	-0.1	0	0	-0.1	0.1	0.1	0.1
Cluster of Ig gamma-2 chain C region OS=Homo sapiens GN=IGHG2 PE=1 SV=2 (P01859)	P01859 [2]	36 kDa	TRUE	0.1	0	-0.1	-0.1	0	0	-0.1	0	-0.2	0.3	0.3	0.3	-0.4	-0.4	-0.4	0.3	0.2	0.3	0.1	0	0	0	-0.2	-0.2
Complement factor B OS=Homo sapiens GN=CFB PE=1 SV=2	P00751	86 kDa		0	0	0	0.1	0	0.1	0.2	0.2	0.2	0	0	0.1	-0.1	0	0	0	0	-0.1	0.5	0.4	0.4	0.1	0.1	0.2
Antithrombin-III OS=Homo sapiens GN=SERPINC1 PE=1 SV=1	P01008	53 kDa		-0.1	-0.2	-0.1	-0.1	-0.2	-0.2	-0.4	-0.3	-0.4	0.1	-0.1	0.1	-0.1	0	0	-0.1	-0.2	-0.1	0	0	-0.1	-0.1	-0.2	-0.2
Ceruloplasmin OS=Homo sapiens GN=CP PE=1 SV=1	P00450	122 kDa		0	0	0	-0.2	-0.1	-0.1	-0.2	-0.1	-0.1	0	0	0	-0.1	-0.2	-0.1	-0.3	-0.3	-0.2	0.2	0.2	0.2	-0.3	-0.2	-0.2
Alpha-1-antichymotrypsin OS=Homo sapiens GN=SERPINA3 PE=1 SV=2	P01011	48 kDa	TRUE	0	0	-0.1	-0.1	0	0	-0.2	-0.2	-0.4	0.2	0.1	0.2	-0.3	-0.3	-0.2	-0.2	-0.2	-0.2	0.2	0.4	0.2	0	-0.1	-0.1
Apolipoprotein A-IV OS=Homo sapiens GN=APOA4 PE=1 SV=3	P06727	45 kDa	TRUE	0.1	0	0	0.4	0.4	0.4	-0.1	0	0.1	0.2	0.2	0.2	0.2	0.3	0.3	0	0	-0.1	0.2	0.2	0.2	0.1	0	0
Cluster of Ig alpha-1 chain C region OS=Homo sapiens GN=IGHA1 PE=1 SV=2 (P01876)	P01876 [2]	38 kDa	TRUE	0	0	0	-0.1	-0.2	0.1	-0.7	-0.9	-0.7	-0.4	-0.5	-0.5	-0.3	-0.5	-0.3	0.2	-0.1	0.1	-0.1	-0.2	-0.3	0.2	0.2	0.2
Amyloid beta A4 protein OS=Homo sapiens GN=APP PE=1 SV=3	P05067	87 kDa	TRUE	0	-0.1	0.1	-0.2	-0.1	-0.3	0.2	0.3	0.2	-0.4	-0.1	-0.2	-0.1	0.1	0.2	-0.3	-0.2	-0.4	-0.2	0	0	0.1	0.3	0.3
Cluster of Ig lambda-2 chain C regions OS=Homo sapiens GN=IGLC2 PE=1 SV=1 (P0CG05)	P0CG05 [3]	11 kDa	TRUE	0	0	0	0	0	0	-0.4	-0.3	-0.3	0.2	0.2	0.2	-0.2	-0.1	-0.1	0	0.1	-0.1	-0.4	-0.1	-0.1	0.1	0.2	0
SPARC-like protein 1 OS=Homo sapiens GN=SPARCL1 PE=1 SV=2	Q14515	75 kDa	TRUE	-0.2	-0.1	-0.1	-0.2	-0.2	-0.2	0.1	0	0.1	-0.6	-0.7	-0.6	0	0	0	-0.3	-0.4	-0.3	0.1	0.2	0.1	-0.2	-0.2	-0.1
Angiotensinogen OS=Homo sapiens GN=AGT PE=1 SV=1	P01019	53 kDa		0	0	-0.1	0	0.2	0.2	0.3	0.3	0	-0.1	0	-0.3	0.3	0.2	0	0.3	0.4	0.2	0.4	0.3	0	0.3	0.4	0.1
Dickkopf-related protein 3 OS=Homo sapiens GN=DKK3 PE=1 SV=2	Q9UBP4	38 kDa		0	0	0	0	0	0	0.3	0.6	0.2	-0.1	-0.1	-0.1	0.2	0.2	0.3	-0.1	-0.1	-0.2	0.7	0.7	0.6	0.1	0.2	0.2
Calsyntenin-1 OS=Homo sapiens GN=CLSTN1 PE=1 SV=1	O94985	110 kDa	TRUE	0	0	0	-0.2	-0.2	-0.1	0.4	0.4	0.4	-0.3	-0.3	-0.1	0.2	0.3	0.3	-0.1	0	0	0.2	0.2	0.3	0.2	0.3	0.3
Neural cell adhesion molecule L1-like protein OS=Homo sapiens GN=CHL1 PE=1 SV=4	O00533	135 kDa	TRUE	0	0.2	0	-0.2	-0.1	-0.2	0.4	0.6	0.4	-0.3	-0.2	-0.4	0.2	0.3	0.2	-0.1	0	0	-0.1	0.1	-0.1	0.2	0.3	0.3
Amyloid-like protein 1 OS=Homo sapiens GN=APLP1 PE=1 SV=3	P51693	72 kDa	TRUE	-0.1	-0.1	-0.1	-0.1	0	-0.1	0.3	0.3	0.2	0	0	-0.2	0.3	0.4	0.3	-0.3	-0.2	-0.3	0.1	0	-0.1	0.2	0.2	0.1
Neuronal cell adhesion molecule OS=Homo sapiens GN=NRCAM PE=1 SV=3	Q92823	144 kDa		0	0	0	-0.1	0	0	0.4	0.3	0.2	-0.2	-0.4	-0.4	0.1	0	0	0.1	-0.1	-0.1	0.2	0	0	0.4	0.2	0.1
Transthyretin OS=Homo sapiens GN=TTR PE=1 SV=1	P02766	16 kDa		0	0.1	0	-0.2	-0.2	-0.3	0.5	0.6	0.7	-0.4	-0.2	-0.2	0.4	0.4	0.5	-0.3	-0.2	-0.2	1	1.1	1.1	-0.3	-0.4	-0.1
Beta-Ala-His dipeptidase OS=Homo sapiens GN=CNDP1 PE=1 SV=4	Q96KN2	57 kDa		0.1	-0.1	0.1	0.4	0.1	0.4	-0.1	-0.2	-0.1	0.3	0.1	0.2	0.3	-0.1	0.1	0	-0.3	0.1	0.7	0.4	0.5	0.5	0.4	0.7
Ectonucleotide pyrophosphatase/phosphodiesterase family member 2 OS=Homo sapiens GN=ENPP2 PE=1 SV=3	Q13822	99 kDa		0	0	0	-0.2	-0.1	-0.3	0.1	0.4	0.3	-0.6	-0.5	-0.5	0.1	0.3	0.4	-0.3	-0.2	-0.1	0.6	0.9	0.8	-0.3	-0.3	-0.3
Secretogranin-3 OS=Homo sapiens GN=SCG3 PE=1 SV=3	Q8WXD2	53 kDa		0	0	0	-0.1	-0.2	-0.1	0.3	0.3	0.4	-0.5	-0.7	-0.7	0.2	0.2	0.3	-0.2	-0.2	-0.1	0	0.1	0.1	0.2	0.2	0.3
Chromogranin-A OS=Homo sapiens GN=CHGA PE=1 SV=7	P10645	51 kDa		0	0	0	-0.3	-0.2	-0.1	0	0.1	0	-0.3	-0.5	-0.5	-0.2	-0.2	-0.2	-0.3	-0.2	-0.3	-0.3	-0.4	-0.3	0.2	0.2	0.1
Neural cell adhesion molecule 1 OS=Homo sapiens GN=NCAM1 PE=1 SV=3	P13591	95 kDa	TRUE	0	0	-0.1	0.1	0	0	0.3	0.2	0.3	-0.2	-0.3	-0.2	-0.1	-0.1	-0.3	0	-0.1	-0.1	0.3	0.3	0.2	0.3	0.2	0.2
ProSAAS OS=Homo sapiens GN=PCSK1N PE=1 SV=1	Q9UHG2	27 kDa		0.1	0.1	0	0.1	0.2	0.2	0.1	0	-0.1	0.2	0.2	0	0.8	0.6	0.6	0.3	0.2	0.1	0.4	0.2	0.1	0.4	0.4	0.3
Secretogranin-1 OS=Homo sapiens GN=CHGB PE=1 SV=2	P05060	78 kDa		0	-0.1	0	-0.2	-0.5	-0.2	0.2	0.1	0.3	-0.3	-0.7	-0.3	0.4	0.1	0.3	-0.3	-0.3	-0.2	0.1	-0.1	0.1	0.1	-0.1	0
Kallikrein-6 OS=Homo sapiens GN=KLK6 PE=1 SV=1	Q92876	27 kDa		0	0.1	0	0.1	0.3	0	0.1	0.2	0.1	-0.1	0.1	-0.1	0.1	0.1	0.1	-0.3	-0.2	-0.3	0.3	0.5	0.3	0.1	0.2	0.2
Kininogen-1 OS=Homo sapiens GN=KNG1 PE=1 SV=2	P01042	72 kDa		-0.2	0	-0.1	0	0.2	0.1	-0.2	-0.3	-0.3	0.1	0.1	0	-0.2	-0.1	-0.1	0	0.1	-0.1	0.4	0.4	0.3	0	0	0
Afamin OS=Homo sapiens GN=AFM PE=1 SV=1	P43652	69 kDa	TRUE	0	0.1	0	0.3	0.4	0.6	0	0	-0.1	0.4	0.4	0	0.3	0.5	0	0.2	0.3	-0.1	-0.1	0	-0.2	0.4	0.5	0.3
Contactin-1 OS=Homo sapiens GN=CNTN1 PE=1 SV=1	Q12860	113 kDa	TRUE	0	0	-0.1	0	-0.2	-0.1	0.2	0.2	0.2	-0.4	-0.2	-0.1	0.1	0.1	0.3	-0.2	-0.1	-0.1	0.1	0.2	0.3	0	0	0.2
Fibulin-1 OS=Homo sapiens GN=FBLN1 PE=1 SV=4	P23142	77 kDa		0	-0.1	-0.1	-0.3	-0.1	-0.1	0.3	0.2	0.2	-0.1	-0.2	-0.4	0.5	0.2	0.1	-0.1	-0.2	-0.2	0.4	0.3	0.2	0	0.1	-0.2
Alpha-1B-glycoprotein OS=Homo sapiens GN=A1BG PE=1 SV=4	P04217	54 kDa		0.1	0	0	0.1	0.1	0	-0.3	-0.4	-0.3	0.5	0.4	0.5	-0.2	0	-0.1	0	-0.1	-0.2	0.2	0.1	0.2	-0.1	-0.1	-0.1
Beta-2-glycoprotein 1 OS=Homo sapiens GN=APOH PE=1 SV=3	P02749	38 kDa		0	0	0	0.2	0.1	0.3	-0.1	-0.1	-0.1	0.2	0.2	0.2	0	0	0	0	-0.1	0	0.1	-0.1	-0.1	0.1	0	0.1
Fibrinogen alpha chain OS=Homo sapiens GN=FGA PE=1 SV=2	P02671	95 kDa	TRUE	-0.2	0	0	-0.3	-0.4	-0.2	-0.8	-0.7	-0.6	0.5	0.4	0.4	-0.4	-0.4	-0.4	-0.3	-0.3	-0.3	0.1	-0.1	-0.2	0.4	0.4	0.3
Prothrombin OS=Homo sapiens GN=F2 PE=1 SV=2	P00734	70 kDa		0	0	0	-0.2	-0.1	-0.1	-0.2	0	-0.1	0.1	0.1	0	0.2	0.2	0	0.1	-0.1	-0.1	-0.2	0	-0.2	-0.1	-0.1	-0.1
Cluster of Plasminogen OS=Homo sapiens GN=PLG PE=1 SV=2 (P00747)	P00747	91 kDa	TRUE	0	0	0	0	0	0.1	-0.2	-0.1	0	0.1	0.2	0.3	0	0	0.2	0	-0.1	0.2	0.1	0.2	0.2	-0.1	-0.2	0
Vitronectin OS=Homo sapiens GN=VTN PE=1 SV=1	P04004	54 kDa		0	0	0	0	0.1	0.1	-0.1	-0.2	-0.2	0.2	0.2	-0.1	0	-0.2	-0.3	-0.2	-0.2	-0.2	0.4	0.5	0.3	0	0	-0.1
Heparin cofactor 2 OS=Homo sapiens GN=SERPIND1 PE=1 SV=3	P05546	57 kDa		0	0	0	0.3	0.3	0.2	-0.1	0.1	-0.1	0.1	0.3	0.3	0.2	0.1	0.2	0	0.1	0	0	0.2	0.1	0.1	0.2	0.3
Secretogranin-2 OS=Homo sapiens GN=SCG2 PE=1 SV=2	P13521	71 kDa		0.1	0.1	0.1	-0.4	-0.4	-0.4	0.5	0.4	0.5	-0.5	-0.5	-0.5	0.3	0.3	0.3	0	-0.1	-0.1	-0.1	-0.1	-0.1	-0.1	-0.1	-0.1
Proactivator polypeptide OS=Homo sapiens GN=PSAP PE=1 SV=2	P07602	58 kDa		0	0	0	-0.2	-0.2	-0.1	0.2	0	0	-0.5	-0.5	-0.5	0.2	0.2	0	0	-0.2	-0.2	-0.1	0.1	-0.2	0.2	0.2	0
Complement C1s subcomponent OS=Homo sapiens GN=C1S PE=1 SV=1	P09871	77 kDa	TRUE	0	0	0	0.2	0.2	0.2	0.2	0.2	0.2	-0.2	-0.1	-0.1	0.2	0.1	0.3	0	0	0.1	0.3	0.3	0.3	0	0	0.2
EGF-containing fibulin-like extracellular matrix protein 1 OS=Homo sapiens GN=EFEMP1 PE=1 SV=2	Q12805	55 kDa		0	0.1	0	0.1	0	-0.1	-0.1	0	0.1	0.1	0	0	0.1	0	0	-0.2	-0.1	-0.1	0.4	0.2	0.5	0.1	0.1	0.1
Neurosecretory protein VGF OS=Homo sapiens GN=VGF PE=1 SV=2	O15240	67 kDa		0	0	0	-0.3	-0.2	-0.3	0.3	0.2	0.2	-0.2	-0.3	-0.2	0.2	0.2	0.1	-0.1	0	-0.1	-0.2	-0.2	-0.2	0.1	0.3	0.1
Protein kinase C-binding protein NELL2 OS=Homo sapiens GN=NELL2 PE=1 SV=1	Q99435	91 kDa		-0.1	-0.1	-0.1	-0.1	-0.1	0.1	0.4	0.4	0.2	-0.2	-0.2	-0.4	0.3	0.3	0.1	0.1	0	0	0.2	0.1	0.1	0.3	0.2	0
N-acetyllactosaminide beta-1,3-N-acetylglucosaminyltransferase OS=Homo sapiens GN=B3GNT1 PE=1 SV=1	O43505	47 kDa		0	0	0	0.1	-0.3	0.1	0.3	0.2	0.2	-0.1	-0.2	-0.1	0.3	0.2	0.4	-0.1	-0.2	0	0.1	0.2	0	0.2	0.1	0.2
Cadherin-2 OS=Homo sapiens GN=CDH2 PE=1 SV=4	P19022	100 kDa		0	0	0	0	0.1	-0.1	0.2	0.5	0.4	-0.4	-0.3	-0.4	0.3	0.3	0.4	-0.1	-0.1	-0.1	0.2	0.2	0.3	0.1	0.1	0.1
Alpha-2-HS-glycoprotein OS=Homo sapiens GN=AHSG PE=1 SV=1	P02765	39 kDa		0.1	0.1	0.1	0.4	0.3	0.3	0.1	-0.1	-0.1	0.2	0.2	0.2	-0.2	-0.1	-0.3	0	-0.1	-0.1	-0.4	-0.2	-0.3	0.1	0	0
Mimecan OS=Homo sapiens GN=OGN PE=1 SV=1	P20774	34 kDa		0	0	0	-0.1	0.2	0.1	0.6	0.5	0.4	0.1	0	0.1	0.7	0.4	0.4	0.1	0.1	0	0.6	0.6	0.4	0	0	-0.2
Insulin-like growth factor-binding protein 7 OS=Homo sapiens GN=IGFBP7 PE=1 SV=1	Q16270	29 kDa		0	0	0.2	0.1	0	0	0.4	0.3	0.5	-0.9	-0.8	-0.7	0.1	0.2	0.1	-0.3	-0.1	-0.2	0.4	0.5	0.5	-0.1	-0.1	0
Protein FAM3C OS=Homo sapiens GN=FAM3C PE=1 SV=1	Q92520	25 kDa		0	0	0	-0.1	-0.1	-0.2	0.3	0.3	0.1	-0.3	-0.5	-0.4	0.4	0.1	0.1	-0.1	-0.2	-0.3	0	0.1	-0.1	0.2	0.1	0.2
Plasma protease C1 inhibitor OS=Homo sapiens GN=SERPING1 PE=1 SV=2	P05155	55 kDa		-0.1	-0.1	-0.1	0.1	0.1	0	0.1	0	0.1	-0.1	-0.1	-0.1	0	0	0.2	0	-0.1	0	0.5	0.4	0.3	0	0	0
Osteopontin OS=Homo sapiens GN=SPP1 PE=1 SV=1	P10451	35 kDa		-0.1	-0.1	-0.1	-0.1	-0.4	0	0.1	-0.1	0	-0.2	-0.4	-0.5	-0.5	-0.3	-0.4	-0.4	-0.6	-0.6	0.6	0.2	0.1	0.2	0.1	0.1
Alpha-1-acid glycoprotein 1 OS=Homo sapiens GN=ORM1 PE=1 SV=1	P02763	24 kDa	TRUE	0	0	-0.1	-0.7	-0.9	-1.1	0	0.2	0.2	-0.9	-0.6	-0.3	-0.8	-0.7	-0.2	-0.4	-0.4	-0.2	-0.1	0.1	0.1	-0.4	-0.3	-0.2
Cathepsin D OS=Homo sapiens GN=CTSD PE=1 SV=1	P07339	45 kDa		0	0	0	-0.1	-0.2	-0.2	0	0	-0.1	-0.3	-0.3	-0.4	0.3	0.4	0.3	-0.2	-0.1	-0.2	0.2	0.4	0.3	-0.1	-0.1	0
Complement component C7 OS=Homo sapiens GN=C7 PE=1 SV=2	P10643	94 kDa	TRUE	0	0	0	-0.1	-0.2	-0.1	-0.2	-0.2	-0.1	0.1	0.1	0.3	0.1	0	0.1	-0.4	-0.4	-0.3	0.2	0.1	0.1	0.2	0.1	0.2
Carboxypeptidase E OS=Homo sapiens GN=CPE PE=1 SV=1	P16870	53 kDa		0	0	0	0	0	-0.1	0.2	0.2	0.3	-0.6	-0.4	-0.6	0.1	0.2	0.2	-0.1	-0.1	-0.1	0.3	0.6	0.4	0.2	0.3	0.2
Cluster of Hemoglobin subunit beta OS=Homo sapiens GN=HBB PE=1 SV=2 (P68871)	P68871 [2]	16 kDa	TRUE	0	0	0	-1.7	-2.1	-2.2	1.5	1.4	1.4	-1.1	-1.5	-1.2	-1.3	-1.1	-1.3	0.5	0.3	0.3	-1.1	-1	-0.6	-0.3	-0.4	-0.3
Reelin OS=Homo sapiens GN=RELN PE=1 SV=3	P78509	388 kDa	TRUE	0	0	0	-0.1	-0.1	-0.1	0.5	0.6	0.6	-0.4	-0.1	-0.5	0.7	0.6	0.7	0.1	0.3	0	0.4	0.1	0.3	0.4	0.4	0.5
Tetranectin OS=Homo sapiens GN=CLEC3B PE=1 SV=3	P05452	23 kDa		0	0	0	0.1	0.1	0	0.1	0.3	0.3	-0.3	-0.1	0	0.1	0	0.3	0.1	0.3	0.4	-0.2	-0.3	-0.1	0	0.2	0.2
Cluster of Pyruvate kinase isozymes M1/M2 OS=Homo sapiens GN=PKM PE=1 SV=4 (P14618)	P14618	58 kDa	TRUE	-0.1	-0.1	0	-0.1	0.1	-0.1	0.4	0.3	0.4	-0.2	0	-0.2	0.1	0.2	-0.1	-0.1	0	-0.3	0.1	0.4	0.2	0.2	0.3	0.1
Cluster of Keratin, type II cytoskeletal 1 OS=Homo sapiens GN=KRT1 PE=1 SV=6 (P04264)	P04264 [2]	66 kDa	TRUE	0	0	0	-0.6	-0.7	-0.3	0	-0.2	-0.2	0.5	0.3	0.2	0.2	0.2	0.2	-0.2	-0.3	-0.3	0.3	0.4	0.2	0.8	0.8	0.9
Brevican core protein OS=Homo sapiens GN=BCAN PE=1 SV=2	Q96GW7	99 kDa	TRUE	0	0	0	-0.7	-0.2	-0.6	-0.4	-0.2	-0.4	-0.4	-0.2	-0.5	0.2	0	-0.1	-0.3	-0.4	-0.4	0	-0.1	-0.1	0	-0.1	-0.2
Titin OS=Homo sapiens GN=TTN PE=1 SV=4	Q8WZ42	3816 kDa	TRUE	0.1	0	0	-2	0.2	0.1	-0.1	-0.2	-1.7	0.4	0.4	-2.4	0.7	0.4	-0.8	0.1	0.2	-1.3	0.3	0.3	-1.1	0.2	-0.1	-1.5
Ganglioside GM2 activator OS=Homo sapiens GN=GM2A PE=1 SV=4	P17900	21 kDa		0	0	0	0	-0.1	0	0.1	-0.1	0	-0.2	-0.3	-0.4	0.1	-0.2	-0.1	0.1	0	-0.1	0.1	0	0	0.2	0.1	0.1
Fibrinogen beta chain OS=Homo sapiens GN=FGB PE=1 SV=2	P02675	56 kDa		0	0	0	-0.6	-0.5	-0.5	-0.8	-1.1	-0.6	0.5	0.4	0.4	-0.2	-0.3	0	-0.5	-0.6	-0.6	-0.4	-0.4	0	0.5	0.3	0.3
Complement C1r subcomponent OS=Homo sapiens GN=C1R PE=1 SV=2	P00736	80 kDa	TRUE	0	0	0	-0.1	0.1	0	0	0.1	-0.1	0.1	-0.1	-0.1	0	0.2	0.3	-0.3	0.2	-0.3	0.4	0.6	0.4	-0.1	0.1	0
Contactin-2 OS=Homo sapiens GN=CNTN2 PE=1 SV=1	Q02246	113 kDa	TRUE	0	0	0	0.1	-0.2	-0.2	0.3	0.2	0.2	-0.1	-0.2	-0.2	0.3	0.3	0.4	-0.1	-0.1	0	0.3	0.2	0.3	0.1	0.1	0.1
Beta-2-microglobulin OS=Homo sapiens GN=B2M PE=1 SV=1	P61769	14 kDa		0	0	0	0	0.1	0.1	0.1	0.2	-0.1	0.1	0	0	-0.1	-0.2	-0.2	0	0	-0.3	0.8	0.7	0.6	0	0	-0.1
Cluster of Neurexin-3-alpha OS=Homo sapiens GN=NRXN3 PE=1 SV=4 (Q9Y4C0)	Q9Y4C0	181 kDa	TRUE	0	0	0	0.2	-0.1	0.1	0.5	0.5	0.4	-0.2	-0.5	-0.4	0.6	0.4	0.5	0.1	-0.1	0.1	0.3	0.2	0.1	0.3	0.2	0.5
Galectin-3-binding protein OS=Homo sapiens GN=LGALS3BP PE=1 SV=1	Q08380	65 kDa	TRUE	0	0	0	0.3	0.1	0.1	0.4	0.4	0.4	0	-0.3	-0.1	0.3	0.3	0.2	-0.1	-0.3	-0.4	0.7	0.8	0.7	0	-0.1	0
Cartilage acidic protein 1 OS=Homo sapiens GN=CRTAC1 PE=1 SV=2	Q9NQ79	71 kDa		0	0	0	-0.1	-0.1	-0.3	0.1	0.3	0.1	-0.3	-0.1	-0.3	0.3	0.4	0.3	-0.3	-0.2	-0.2	-0.1	-0.2	-0.2	0.1	0.1	0.1
Neuronal pentraxin receptor OS=Homo sapiens GN=NPTXR PE=2 SV=2	O95502	53 kDa		0	0	0	-0.2	-0.4	-0.2	0.4	0.4	0.3	-0.5	-0.5	-0.5	0.2	0.4	0.2	-0.1	-0.1	-0.1	0	0	-0.1	0.1	0.2	0.2
Inter-alpha-trypsin inhibitor heavy chain H2 OS=Homo sapiens GN=ITIH2 PE=1 SV=2	P19823	106 kDa		0	0	0	0.2	0.1	0.1	-0.3	-0.3	-0.2	0.6	0.6	0.8	0.3	0	0	-0.1	-0.1	0.1	-0.3	-0.4	-0.2	0.1	-0.1	0
Chitinase-3-like protein 1 OS=Homo sapiens GN=CHI3L1 PE=1 SV=2	P36222	43 kDa		0	0	0	0.2	0.3	0.1	-0.8	-0.8	-0.8	0.2	0.1	0.1	-0.5	-0.5	-0.2	-0.8	-0.8	-0.8	0.9	1	0.9	-0.7	-0.6	-0.6
IgGFc-binding protein OS=Homo sapiens GN=FCGBP PE=1 SV=3	Q9Y6R7	572 kDa		0.1	0.1	0.1	0.1	-0.2	0	0	0.1	0.2	0.3	0.1	0.2	0.2	0	0	0.5	0.4	0.4	0.6	0.5	0.2	0.2	0.1	0
Monocyte differentiation antigen CD14 OS=Homo sapiens GN=CD14 PE=1 SV=2	P08571	40 kDa		0	0	0	-0.1	-0.1	-0.2	-0.1	0	0.2	-0.1	0	0.1	0.1	0.1	0.2	-0.2	-0.2	-0.1	0.1	0	0.3	0.1	0.2	0.1
Insulin-like growth factor-binding protein 2 OS=Homo sapiens GN=IGFBP2 PE=1 SV=2	P18065	35 kDa		0.1	0.1	0.1	-0.1	-0.2	0	0.2	0	0.1	0.1	0.1	0.1	0.4	0.5	0.2	0.1	-0.1	0.1	0.3	0.3	0.1	-0.2	-0.2	-0.1
Receptor-type tyrosine-protein phosphatase zeta OS=Homo sapiens GN=PTPRZ1 PE=1 SV=4	P23471	255 kDa		0	0	0	0	0.2	-0.1	0.4	0.4	0.4	-0.2	-0.1	0	0.2	0.2	0.2	-0.1	0.1	0	0	0.1	0.4	0.2	0.3	0.2
Lumican OS=Homo sapiens GN=LUM PE=1 SV=2	P51884	38 kDa		0	0	0	0.5	0.4	0.3	0.1	-0.1	0.1	0.1	0.1	0.1	0.3	0.2	0.4	-0.1	-0.3	-0.1	0.3	0.3	0.4	-0.1	0	0
Collagen alpha-1(VI) chain OS=Homo sapiens GN=COL6A1 PE=1 SV=3	P12109	109 kDa		0	0	0	0	0.1	0	0.2	0.4	0.3	-0.1	-0.1	-0.4	0.4	0.3	0.2	0	0.1	0.1	0.2	0.3	0.3	0.2	0.3	0.3
Procollagen C-endopeptidase enhancer 1 OS=Homo sapiens GN=PCOLCE PE=1 SV=2	Q15113	48 kDa		0	0	0	0	-0.3	-0.1	0.4	0.2	0.2	0.1	0	0	0.4	0.3	0.5	0.1	-0.3	-0.1	0.2	0.2	0.1	-0.1	-0.2	-0.1
Corticosteroid-binding globulin OS=Homo sapiens GN=SERPINA6 PE=1 SV=1	P08185	45 kDa		0	0	0	0.1	0	-0.1	-0.3	-0.2	-0.1	0	0.2	0.1	0.2	0.3	0.4	-0.2	-0.1	-0.1	0.1	0.1	0.1	-0.3	0	-0.1
Coagulation factor V OS=Homo sapiens GN=F5 PE=1 SV=4	P12259	252 kDa		0	0	0	-0.4	-0.4	-0.4	0.2	0.2	0.2	-0.3	-0.3	0.1	0.4	0.2	0.4	-0.3	-0.5	-0.2	0.5	0.4	0.5	0	0.1	0.2
Neurexin-2-alpha OS=Homo sapiens GN=NRXN2 PE=2 SV=1	Q9P2S2	185 kDa	TRUE	0.1	0.1	0	-0.1	-0.3	-0.2	0.1	0.3	0.3	-0.5	-0.4	-0.5	0.5	0.5	0.5	-0.1	-0.3	0	0.1	0	0.2	0.1	0.1	0.3
Basement membrane-specific heparan sulfate proteoglycan core protein OS=Homo sapiens GN=HSPG2 PE=1 SV=4	P98160	469 kDa	TRUE	0.1	0	-0.1	0	0.1	-0.2	-0.2	-0.1	0	-0.3	-0.3	-0.1	0.8	0.7	0.3	-0.3	0	-0.3	0.2	0.7	0.2	-0.3	-0.1	-0.3
72 kDa type IV collagenase OS=Homo sapiens GN=MMP2 PE=1 SV=2	P08253	74 kDa		0	-0.1	0	0.5	0.4	0.1	0.4	0.5	0.6	0.1	0	0.4	0.6	0.6	0.8	0	0.1	0.6	0.4	0.6	0.5	-0.1	0.2	0.2
Alpha-2-antiplasmin OS=Homo sapiens GN=SERPINF2 PE=1 SV=3	P08697	55 kDa		0	0	0	-0.2	-0.3	0	0.1	-0.1	-0.1	0.3	-0.1	0.1	0.2	-0.3	-0.1	0.2	-0.2	0.1	0.3	-0.3	-0.2	0.3	-0.2	-0.2
Malate dehydrogenase, cytoplasmic OS=Homo sapiens GN=MDH1 PE=1 SV=4	P40925	36 kDa		0	0	0	-0.2	0	-0.3	0.2	0.3	0	-0.1	0.1	-0.2	0.2	0.4	0.1	-0.5	-0.1	-0.4	0.4	0.4	0.3	-0.3	0.1	-0.2
Peptidyl-glycine alpha-amidating monooxygenase OS=Homo sapiens GN=PAM PE=1 SV=2	P19021	108 kDa		0	0	0	-0.1	0.1	-0.2	0.2	0.2	0.1	0.1	-0.2	-0.1	0.3	0.2	0.5	0.1	0.1	-0.2	0.3	0.2	0.3	0.2	0.1	0
Voltage-dependent calcium channel subunit alpha-2/delta-1 OS=Homo sapiens GN=CACNA2D1 PE=1 SV=3	P54289	125 kDa	TRUE	0	0	0	-0.2	0	-0.3	0.2	0.5	0.4	-0.3	0	-0.1	0.1	0.4	0.4	-0.1	0.1	-0.1	-0.1	0.1	0	0.1	0.3	0.3
Neuronal pentraxin-1 OS=Homo sapiens GN=NPTX1 PE=2 SV=2	Q15818	47 kDa	TRUE	0	0	0	-0.3	-0.2	-0.1	0.5	0.2	0.4	-0.3	-0.3	-0.6	0.5	0.4	0.6	0.1	-0.1	0	0.2	0	0.1	0.4	0.1	0.3
Complement component C9 OS=Homo sapiens GN=C9 PE=1 SV=2	P02748	63 kDa	TRUE	-0.1	-0.1	0	-0.1	-0.6	-0.6	-0.1	-0.3	0.2	0.2	0.1	0.4	-0.3	-0.3	0.3	-0.5	-0.7	-0.3	-0.3	-0.3	0.1	-0.2	-0.1	0.1
Aspartate aminotransferase, cytoplasmic OS=Homo sapiens GN=GOT1 PE=1 SV=3	P17174	46 kDa	TRUE	0	0	0	-0.4	-0.1	-0.2	0.1	0.1	0.1	-0.2	0.1	-0.1	0.3	0.3	0.2	-0.2	-0.1	-0.2	0.2	0.5	0.2	0.1	0.4	0.1
Inter-alpha-trypsin inhibitor heavy chain H1 OS=Homo sapiens GN=ITIH1 PE=1 SV=3	P19827	101 kDa	TRUE	0	0	0	0.1	0.1	0	-0.2	0.2	0	0.6	0.6	0.5	0.1	0.3	0	-0.2	0	0.1	-0.3	0	-0.2	0.3	0.4	0.2
Semaphorin-7A OS=Homo sapiens GN=SEMA7A PE=1 SV=1	O75326	75 kDa		0.1	0.1	0	0	0	0.1	0.3	0.1	0	-0.8	-0.5	-0.6	0.3	0.2	0.1	0.1	-0.2	-0.1	0.4	0.3	0.2	0.7	0.3	0.4
Complement C5 OS=Homo sapiens GN=C5 PE=1 SV=4	P01031	188 kDa	TRUE	0.1	0.1	0	0.1	0	0	-0.3	-0.1	-0.1	0.3	0.3	0.3	-0.1	0.2	-0.1	-0.1	-0.1	0.1	0.2	0.4	0.2	0.1	0.2	0.2
Fibrinogen gamma chain OS=Homo sapiens GN=FGG PE=1 SV=3	P02679	52 kDa		0	0	0	-0.5	-0.5	-0.6	-0.8	-1.2	-0.7	-0.1	0.4	0.4	-0.2	-0.3	-0.1	-0.7	-0.5	-0.5	-0.6	-0.1	-0.2	0.1	0.4	0.3
Phospholipid transfer protein OS=Homo sapiens GN=PLTP PE=1 SV=1	P55058	55 kDa		0	0	0	0.5	0.2	0	-0.1	0.1	0.2	0.2	0.1	0.4	0.5	0.4	0.9	0	-0.1	0.2	0.6	0.3	0.6	-0.1	0	0.1
Multiple epidermal growth factor-like domains protein 8 OS=Homo sapiens GN=MEGF8 PE=1 SV=2	Q7Z7M0	303 kDa		0	0	0.1	0.2	0.3	0.2	0.1	0.6	0.4	0.1	0.2	0.3	0.4	0.8	0.4	-0.1	0.3	0	0	0.5	0.4	0	0.4	0.3
Complement factor I OS=Homo sapiens GN=CFI PE=1 SV=2	P05156	66 kDa	TRUE	0	0	0	0	0.1	0	0	0	0.2	0.1	-0.1	0.3	0.2	0	-0.1	-0.1	-0.2	0.2	0.2	0.4	0.4	0.1	-0.2	0.3
Neurofascin OS=Homo sapiens GN=NFASC PE=1 SV=4	O94856	150 kDa		0	0	0	-0.2	0	0.1	0.3	0	0.2	0.1	-0.5	-0.2	0.5	0	0	0	-0.2	0	0.5	0.2	0	0.2	0.2	0.2
Extracellular matrix protein 1 OS=Homo sapiens GN=ECM1 PE=1 SV=2	Q16610	61 kDa		0	0	0	0	0.1	0.2	0.2	-0.1	-0.2	-0.2	0.2	-0.2	0.4	0.7	0	0	-0.1	-0.3	0.3	0.5	0.1	0.5	0.1	0
Dystroglycan OS=Homo sapiens GN=DAG1 PE=1 SV=2	Q14118	97 kDa		0	0	0	0.1	0	-0.1	0.1	0.3	0.3	-0.1	-0.1	0.1	0.2	0.4	0.5	0	0	0.3	0.1	0.2	0.4	0.1	0.2	0.2
Protocadherin Fat 2 OS=Homo sapiens GN=FAT2 PE=1 SV=2	Q9NYQ8	479 kDa	TRUE	0	-0.2	0	-0.2	0.1	-0.2	-0.1	0.6	0.1	-0.2	0.2	0	0.2	0.5	0.5	-0.1	0.1	0.1	0	0.7	0.1	0.2	0.4	0.3
Cluster of Ig kappa chain V-III region WOL OS=Homo sapiens PE=1 SV=1 (P01623)	P01623	12 kDa	TRUE	-0.1	-0.1	-0.1	-0.3	-0.2	-0.2	-0.2	-0.1	0	-0.2	0	0	0	0.2	0.2	-0.1	0	0	-0.1	-0.1	-0.2	-0.4	-0.5	-0.2
Apolipoprotein A-II OS=Homo sapiens GN=APOA2 PE=1 SV=1	P02652	11 kDa		0	0	0	0.2	0.1	0.1	-0.1	-0.1	-0.2	0.1	0	0	-0.5	-0.3	-0.4	0.3	0.3	0.2	0.3	0.3	0.2	0	0.2	0.2
Protein AMBP OS=Homo sapiens GN=AMBP PE=1 SV=1	P02760	39 kDa		0	0	0	-0.2	-0.2	0.1	-0.1	-0.5	-0.3	0.3	0	0.1	0.1	-0.1	0.1	-0.1	-0.5	-0.2	0.1	-0.3	0	-0.2	-0.4	-0.2
Epididymal secretory protein E1 OS=Homo sapiens GN=NPC2 PE=1 SV=1	P61916	17 kDa		0	-0.1	0	0.3	0.1	0.1	-0.1	0	0.1	-0.5	-0.2	-0.3	-0.1	-0.4	0	-0.5	-0.2	-0.1	0.3	0.2	0.4	-0.1	0	0.2
Scrapie-responsive protein 1 OS=Homo sapiens GN=SCRG1 PE=1 SV=1	O75711	11 kDa		0	0	0	-0.3	1	1.1	1.4	0.9	0.4	1.1	0.7	0.3	1.3	0.8	0.3	1.2	0.9	0.3	1.2	0.8	-0.1	1.3	1	0.3
Vitamin K-dependent protein S OS=Homo sapiens GN=PROS1 PE=1 SV=1	P07225	75 kDa		0	0	0	-0.1	-0.3	-0.1	-0.1	-0.3	0.3	0	-0.6	0	-0.1	-0.4	0.3	-0.1	-0.3	0.1	0.2	-0.1	0.3	-0.1	-0.4	0
Amyloid-like protein 2 OS=Homo sapiens GN=APLP2 PE=1 SV=2	Q06481	87 kDa	TRUE	0	0	0	0	-0.2	-0.4	0.1	0.4	0.3	-0.5	-0.5	-0.3	-0.1	0.2	0.6	-0.1	0	-0.2	0	0	0.1	0.2	0.3	0.5
Collagen alpha-1(I) chain OS=Homo sapiens GN=COL1A1 PE=1 SV=5	P02452	139 kDa		-0.1	-0.2	0	-0.2	-0.4	0	0.3	0.3	0.4	-0.2	-0.5	-0.3	0.4	0.4	0.4	-0.1	0	-0.1	0.4	0.1	0.5	-0.2	-0.2	-0.2
Inter-alpha-trypsin inhibitor heavy chain H4 OS=Homo sapiens GN=ITIH4 PE=1 SV=4	Q14624	103 kDa		0.1	0	0	0	-0.1	0	0.1	-0.1	0	0.4	0.3	0.3	-0.2	-0.2	-0.2	0.3	0	0.1	-0.2	-0.1	-0.3	-0.2	-0.2	-0.3
Scavenger receptor cysteine-rich type 1 protein M130 OS=Homo sapiens GN=CD163 PE=1 SV=2	Q86VB7	125 kDa		0	0	0.1	0.5	0	0.1	0	-0.1	0.2	0.3	0.1	0.4	0.4	0.2	0.4	0.2	0.2	0.1	0.3	0.1	0.4	0	-0.1	0.2
Neural cell adhesion molecule 2 OS=Homo sapiens GN=NCAM2 PE=1 SV=2	O15394	93 kDa		0	0	0	-0.1	0.3	0.1	0.1	0.4	0	-0.3	-0.1	-0.3	0	0.4	0.1	0.1	0.3	0	-0.2	0.6	-0.1	0	0.3	0.1
Leucine-rich repeat-containing protein 4B OS=Homo sapiens GN=LRRC4B PE=1 SV=3	Q9NT99	76 kDa		0	0	0	-0.1	-0.1	0.1	0.1	0.2	-0.1	-0.5	-0.1	-0.1	0.1	0.2	0.4	-0.3	0	-0.2	0	0.1	0	0.2	0.2	0
Neurexin-1-alpha OS=Homo sapiens GN=NRXN1 PE=2 SV=1	Q9ULB1	162 kDa	TRUE	0	0	0	0	-0.1	-0.2	0.2	0.3	0.3	-0.1	-0.1	-0.1	0.2	0.3	0.4	-0.1	-0.2	0.1	0	0	0	0.2	0	0.2
Neurocan core protein OS=Homo sapiens GN=NCAN PE=2 SV=3	O14594	143 kDa	TRUE	0	-0.1	0	-0.4	-0.1	-0.2	0.5	0.5	0.4	-0.2	0	-0.2	0.2	0.2	0	0	0	-0.1	-0.2	0	-0.2	0.1	0.2	0
Alpha-1-acid glycoprotein 2 OS=Homo sapiens GN=ORM2 PE=1 SV=2	P19652	24 kDa	TRUE	0	0.1	0	-0.3	0	-0.2	0.4	0.2	-0.1	0.2	-0.1	-0.2	-0.2	-0.2	-0.3	0	-0.1	-0.1	0.1	-0.3	-0.1	0.1	0.1	0
Superoxide dismutase [Cu-Zn] OS=Homo sapiens GN=SOD1 PE=1 SV=2	P00441	16 kDa		0	0	0	0.1	0	0	0.1	0	0	-0.3	-0.3	-0.3	0.1	-0.3	-0.5	-0.1	-0.1	0	0.1	0.1	0	0.2	0	0.1
Thy-1 membrane glycoprotein OS=Homo sapiens GN=THY1 PE=1 SV=2	P04216	18 kDa		0	0	0	0	-0.2	-0.1	0.4	0.2	0.2	-0.4	-0.4	-0.3	0.3	0.1	0.2	-0.1	-0.1	-0.2	0	-0.1	-0.1	0.4	0.2	0
Limbic system-associated membrane protein OS=Homo sapiens GN=LSAMP PE=1 SV=2	Q13449	37 kDa		0	0	0	0.1	0.2	0	0.2	0.3	0.2	-0.2	0	-0.1	0.4	0.3	0.1	0	0	-0.3	0.4	0.6	0.6	0	0.3	0
Histidine-rich glycoprotein OS=Homo sapiens GN=HRG PE=1 SV=1	P04196	60 kDa	TRUE	0	0	0	0.4	0.2	0.2	-0.2	-1	-0.6	0	-0.2	0.1	0	-0.3	0.2	-0.1	-0.2	0.1	0.1	-0.2	0	-0.3	-0.5	-0.1
Alpha-mannosidase 2x OS=Homo sapiens GN=MAN2A2 PE=2 SV=3	P49641	131 kDa	TRUE	0	0	0	-0.1	0	-0.2	0	0.4	0	-0.3	0.2	0	0.4	0.7	0.1	-0.3	-0.2	-0.3	0.2	0.6	0.2	0.1	0.1	0.1
Neogenin OS=Homo sapiens GN=NEO1 PE=1 SV=2	Q92859	160 kDa		0	0	0	-0.2	-0.3	0	0.1	0.1	0.1	0.2	-0.5	-0.2	0.2	0.2	0.3	0.1	-0.1	-0.1	0.1	-0.2	0.2	0.3	0	0.2
Retinol-binding protein 4 OS=Homo sapiens GN=RBP4 PE=1 SV=3	P02753	23 kDa		0	0	0	0.1	0.2	0.1	0	0	0	-0.1	0.1	0	0.2	0.1	0.1	0.1	0.2	0.1	0.6	0.5	0.5	0	0.1	0.1
Ig gamma-4 chain C region OS=Homo sapiens GN=IGHG4 PE=1 SV=1	P01861	36 kDa	TRUE	0	0	0	-0.5	-0.1	-0.3	1.2	1.1	0.9	-0.1	0.1	-0.1	0.7	1	0.6	0.8	1	0.8	0.5	0.4	0	0.1	0.3	0.1
Ephrin type-A receptor 4 OS=Homo sapiens GN=EPHA4 PE=1 SV=1	P54764	110 kDa	TRUE	0	0	0	-0.1	0	-0.1	0.2	0.3	0.3	-0.1	-0.2	0	0.2	0.3	0.4	-0.2	-0.1	0.2	0	0.2	0.2	0	0.1	0.2
Ribonuclease pancreatic OS=Homo sapiens GN=RNASE1 PE=1 SV=4	P07998	18 kDa		0	0	0	0	-0.2	-0.3	0.3	0.4	0.3	0	-0.2	-0.1	0.2	-0.1	-0.1	-0.1	-0.3	0	0.7	0.4	0.4	0.2	0.3	0.3
Transforming growth factor-beta-induced protein ig-h3 OS=Homo sapiens GN=TGFBI PE=1 SV=1	Q15582	75 kDa		0	0	0	-0.1	-0.1	-0.1	0.2	0.3	0.2	-0.1	0.3	0.1	0.3	0.6	0	0	0	0.2	0.3	0.3	0.2	-0.3	0.1	0.1
Transmembrane protein 132A OS=Homo sapiens GN=TMEM132A PE=2 SV=1	Q24JP5	110 kDa	TRUE	-0.1	-0.1	0	-0.1	-0.1	-0.4	0.3	0.1	0.3	-0.3	-0.3	-0.1	0.4	0.2	0.2	0	-0.1	0.1	0.3	0	0	-0.2	-0.2	0.2
Cluster of Keratin, type I cytoskeletal 10 OS=Homo sapiens GN=KRT10 PE=1 SV=6 (P13645)	P13645	59 kDa	TRUE	0	0	0	-0.2	-0.2	-0.3	-0.1	-0.1	0.3	0	-0.1	0.1	0	0.1	0.3	-0.1	0.1	0.3	0.3	0.4	0.6	0.6	0.8	1.1
Thyroxine-binding globulin OS=Homo sapiens GN=SERPINA7 PE=1 SV=2	P05543	46 kDa		0	0	0	0.5	0.4	0.4	0	0.1	0.1	0.4	0.3	0.6	-0.1	0.2	0.1	-0.2	0.1	-0.1	-0.7	-0.3	0.1	0.2	0.2	0.1
Insulin-like growth factor-binding protein 6 OS=Homo sapiens GN=IGFBP6 PE=1 SV=1	P24592	25 kDa	TRUE	-0.2	0	-0.1	0	0.3	0.1	-0.1	0.2	-0.1	0.1	0.2	0.3	0.3	0.5	0.3	-0.4	-0.1	-0.2	0.4	0.7	0.3	-0.2	-0.2	-0.4
Interleukin-6 receptor subunit beta OS=Homo sapiens GN=IL6ST PE=1 SV=2	P40189	104 kDa		0.1	0.1	-0.1	0	-0.1	-0.2	-0.1	0.2	0	-0.5	0.2	0	0.1	0.4	0	-0.4	0.1	-0.2	0.2	0.6	0.2	0	0.4	0.2
N-acetylmuramoyl-L-alanine amidase OS=Homo sapiens GN=PGLYRP2 PE=1 SV=1	Q96PD5	62 kDa		0	0	0	0.3	0.2	0.5	-0.1	-0.1	-0.1	0.7	0.6	0.5	0.1	0.5	0.3	0.3	-0.1	0.2	0.2	0.1	0.1	0.2	0.1	0.2
Osteomodulin OS=Homo sapiens GN=OMD PE=1 SV=1	Q99983	49 kDa		0	0	0	0.1	0	0	0.4	0.4	0.8	0	0	0.2	0.4	0.1	0.6	-0.5	-0.2	-0.1	0.1	-0.1	0.1	0.1	0.3	0.3
Glyceraldehyde-3-phosphate dehydrogenase OS=Homo sapiens GN=GAPDH PE=1 SV=3	P04406	36 kDa		-0.1	-0.1	-0.1	0.1	-0.3	-0.5	0.1	0.1	0.3	-0.3	-0.3	-0.1	-0.1	-0.2	-0.2	-0.4	-0.3	-0.2	0.1	0.2	0.3	-0.2	-0.1	0
Metalloproteinase inhibitor 2 OS=Homo sapiens GN=TIMP2 PE=1 SV=2	P16035	24 kDa		0	0	0	-0.3	-0.3	-0.1	0.1	-0.1	-0.2	-0.5	-0.5	-0.9	0.5	0.7	0.3	-0.1	-0.2	-0.3	0.3	0.2	0.3	-0.2	-0.4	-0.5
Neuroblastoma suppressor of tumorigenicity 1 OS=Homo sapiens GN=NBL1 PE=1 SV=1	P41271	19 kDa		0	0	0	0.4	0.6	0.5	0.2	0.5	0.4	0.1	0.2	0.1	0.1	0.1	-0.1	0.3	0.3	0.3	0.3	0.3	0.2	0.1	0.2	0.3
Ig mu chain C region OS=Homo sapiens GN=IGHM PE=1 SV=3	P01871	49 kDa		0	0	0	-0.2	-0.5	-0.5	0.3	0.4	0.2	0.5	0.3	0.5	0.6	0.5	0.6	0.3	0.2	0.5	0.1	-0.1	0.3	-0.1	-0.4	-0.4
Collagen alpha-1(XVIII) chain OS=Homo sapiens GN=COL18A1 PE=1 SV=5	P39060	178 kDa		0	0	0	-0.2	-0.1	-0.3	-0.3	0.3	0.1	-0.3	-0.2	-0.1	0.2	0.1	-0.1	-0.3	-0.1	0	0.2	0.2	0.3	-0.3	-0.1	-0.2
Cluster of Tyrosine-protein phosphatase non-receptor type substrate 1 OS=Homo sapiens GN=SIRPA PE=1 SV=2 (P78324)	P78324	55 kDa	TRUE	0	0	0	0.2	0.3	0.5	-0.3	-0.4	-0.2	0.1	0.2	-0.1	-0.3	0	0	-0.3	-0.5	-0.4	0.4	0	0.4	-0.2	-0.2	-0.3
Inter-alpha-trypsin inhibitor heavy chain H5 OS=Homo sapiens GN=ITIH5 PE=2 SV=2	Q86UX2	105 kDa		0	0	0	0.7	0.3	0.4	0.4	0.7	0.5	0.2	0.5	0.6	0.5	0.7	0.6	0	0.2	0.3	0.6	0.8	0.6	0.2	0.5	0.2
Immunoglobulin superfamily member 8 OS=Homo sapiens GN=IGSF8 PE=1 SV=1	Q969P0	65 kDa		0	0	0	0.1	0	-0.2	-0.2	0.1	0.1	-0.2	0	0.1	-0.3	0.1	0.4	-0.5	-0.5	-0.3	0.1	0.2	0.4	-0.3	0.1	0.1
Neurotrimin OS=Homo sapiens GN=NTM PE=1 SV=1	Q9P121	38 kDa	TRUE	0	0	0	0.1	-0.4	-0.1	0.1	0.1	0.2	-0.4	-0.4	-0.3	0.3	0.2	0.2	0	-0.2	0	0.2	0.5	0.4	0.3	-0.1	0.1
CD59 glycoprotein OS=Homo sapiens GN=CD59 PE=1 SV=1	P13987	14 kDa		0	0	0	0.2	0.2	0.2	0.1	0	0	0.3	0.1	0.3	0.1	0	-0.3	-0.2	0	0	0.4	0.3	0.1	0	0.1	0.1
Zinc-alpha-2-glycoprotein OS=Homo sapiens GN=AZGP1 PE=1 SV=2	P25311	34 kDa		0	0	0	0.3	0.2	0	-0.6	-0.1	-0.2	-0.1	-0.1	0	-0.1	0.1	-0.1	-0.2	-0.4	-0.3	-0.4	0.2	-0.3	-0.4	-0.4	-0.3
WAP, kazal, immunoglobulin, kunitz and NTR domain-containing protein 2 OS=Homo sapiens GN=WFIKKN2 PE=1 SV=1	Q8TEU8	64 kDa		0	0	0	-0.1	-0.4	-0.4	0.3	0.2	0.4	0.1	-0.2	0.1	0.6	0.7	0.8	0	0.1	0.3	1.2	1.4	0.9	-0.4	-0.3	0
Cell adhesion molecule 1 OS=Homo sapiens GN=CADM1 PE=1 SV=2	Q9BY67	49 kDa		0	-0.1	-0.1	-0.2	0.2	0.4	0.8	0.3	0.2	0.2	-0.1	-0.3	0.4	0.3	-0.2	0.3	-0.1	-0.3	0.6	0.2	0	0.8	0.2	0.3
L-lactate dehydrogenase B chain OS=Homo sapiens GN=LDHB PE=1 SV=2	P07195	37 kDa		0	0	0	-0.1	-0.2	-0.1	0.3	0.1	0.1	-0.2	-0.3	-0.3	0.1	-0.3	-0.3	0	-0.3	-0.2	0.2	-0.3	0.5	0.2	-0.1	0.1
Complement component C6 OS=Homo sapiens GN=C6 PE=1 SV=3	P13671	105 kDa	TRUE	0	0	0	0.3	0.5	0.1	0	0.2	-0.4	0.3	0.5	0.3	0.3	0.3	0.2	-0.4	-0.1	-0.7	0	0.2	0.4	0	0.2	-0.2
Cluster of Ig kappa chain V-I region Roy OS=Homo sapiens PE=1 SV=1 (P01608)	P01608 [2]	12 kDa	TRUE	0	-0.1	0	-0.7	-0.4	-0.3	0.3	-0.1	0.1	-0.1	-0.5	-0.3	0.1	0.1	-0.2	0.2	-0.2	-0.3	0	-0.3	-0.1	-0.2	-0.6	-0.6
Extracellular superoxide dismutase [Cu-Zn] OS=Homo sapiens GN=SOD3 PE=1 SV=2	P08294	26 kDa		0	0	0	-0.3	-0.6	0	0.7	0.7	0.8	0	-0.4	-0.3	0.2	0.2	0.4	-0.2	-0.5	-0.7	1.3	1.1	1.1	-0.3	-0.9	-0.5
SPARC OS=Homo sapiens GN=SPARC PE=1 SV=1	P09486	35 kDa		0	0	0	-0.3	0	0	0.2	-0.2	-0.3	-0.3	-0.2	-0.8	0.2	0.1	0	0.1	-0.1	-0.2	0.1	0.3	0	0.1	-0.1	-0.3
Kallistatin OS=Homo sapiens GN=SERPINA4 PE=1 SV=3	P29622	49 kDa		0	0	0	0.3	0.1	0.4	-0.2	-0.4	-0.3	-0.4	0.1	0.2	0	0.2	-0.1	-0.2	0.1	-0.1	-0.3	0	-0.1	-0.4	0	-0.1
Mannosyl-oligosaccharide 1,2-alpha-mannosidase IA OS=Homo sapiens GN=MAN1A1 PE=1 SV=3	P33908	73 kDa		0	0	0	0.3	0.3	0.1	0.1	0.3	0.6	-0.2	0.4	0.2	0.4	0.6	0.4	-0.2	0.1	0.2	-0.1	0.6	0.2	-0.1	0	0
Neuronal growth regulator 1 OS=Homo sapiens GN=NEGR1 PE=1 SV=3	Q7Z3B1	39 kDa	TRUE	0	0	0	0.5	0.3	0.2	0.5	0.5	0.7	-0.3	-0.1	0	0.3	0.4	0.7	0.2	0.1	0.3	0.2	0.3	0.3	0.6	0.6	0.6
Seizure 6-like protein OS=Homo sapiens GN=SEZ6L PE=1 SV=1	Q9BYH1	112 kDa	TRUE	0	0	0	0.2	0.2	0	0.1	0.3	0.2	-0.3	-0.3	-0.3	-0.1	0.2	0.3	-0.3	0	0.1	-0.2	0	0.2	0	0.1	0.3
Complement C1q subcomponent subunit B OS=Homo sapiens GN=C1QB PE=1 SV=3	P02746	27 kDa		0	0	0	0.1	0	0.3	0.5	0.4	0.2	0.3	0.2	0.2	0.4	0.4	0.3	0.3	0.2	0	0.5	0.4	0.2	0.5	0.5	0.2
Glutathione peroxidase 3 OS=Homo sapiens GN=GPX3 PE=1 SV=2	P22352	26 kDa		0	0	0	0.3	0.1	0.1	-0.1	0	0.1	-0.4	-0.5	-0.1	-0.1	0	-0.1	-0.2	-0.4	0	0.2	0.3	0.2	-0.1	0.2	0.2
Keratin, type I cytoskeletal 9 OS=Homo sapiens GN=KRT9 PE=1 SV=3	P35527	62 kDa	TRUE	0	0	0	-0.8	-0.4	-0.5	-0.5	-0.4	-0.7	0.3	0.2	0.6	-0.1	0.4	0	-1	-0.7	-0.7	0.4	0.3	0.4	0.2	0.4	0.4
Proenkephalin-A OS=Homo sapiens GN=PENK PE=1 SV=1	P01210	31 kDa		0	0	0	-0.1	-0.3	-0.3	0.7	0.2	0.5	-0.4	-0.5	-0.2	0.5	0.3	0.5	0.1	-0.1	-0.1	-0.3	-0.1	0.1	0	-0.4	-0.3
Leucine-rich alpha-2-glycoprotein OS=Homo sapiens GN=LRG1 PE=1 SV=2	P02750	38 kDa		0	0	0	-0.4	-0.2	-0.3	-0.3	-0.3	-0.6	0.2	0.1	0.2	-0.3	-0.5	-0.5	-0.4	-0.4	-0.5	0	0	0	-0.1	-0.3	-0.4
Phosphatidylethanolamine-binding protein 1 OS=Homo sapiens GN=PEBP1 PE=1 SV=3	P30086	21 kDa		0	0	0	0	0.5	0.1	0.3	0.3	0.5	0.1	0.5	0.1	0.3	0.3	0.5	-0.1	0.3	0.2	0.6	0.8	0.7	0	0.3	0
Plexin domain-containing protein 2 OS=Homo sapiens GN=PLXDC2 PE=1 SV=1	Q6UX71	60 kDa		-0.1	0	0	0	0.5	0.4	0.3	0.5	0.4	-0.1	0.3	-0.2	0.9	0.7	0.6	-0.3	-0.2	-0.1	0.7	1	0.6	0.4	0.7	0.3
Complement C2 OS=Homo sapiens GN=C2 PE=1 SV=2	P06681	83 kDa		0	0	0	0.1	0.1	0.1	0.2	0.2	0.5	0	0.1	0.3	0.4	0	0.5	0.1	0	-0.2	0.2	0.2	0.2	0.3	0.4	0.5
Collagen alpha-2(I) chain OS=Homo sapiens GN=COL1A2 PE=1 SV=7	P08123	129 kDa	TRUE	0	0	-0.1	-0.4	0	-0.2	0.4	0	0.1	-0.3	-0.1	-0.5	0.5	0.4	0.6	0	0.2	-0.2	0.2	0.5	0.3	0	-0.3	0
Cadherin-13 OS=Homo sapiens GN=CDH13 PE=1 SV=1	P55290	78 kDa		0	0	0	-0.4	-0.2	0	0.2	-0.1	0.1	-0.2	-0.4	-0.7	0.1	0.2	0	-0.3	-0.6	-0.4	-0.1	0	-0.4	0	0	-0.3
Probable serine carboxypeptidase CPVL OS=Homo sapiens GN=CPVL PE=1 SV=2	Q9H3G5	54 kDa		0	0	0.2	0.5	-0.1	-0.1	0.3	0.3	0.7	-0.2	-0.6	0.1	0.7	0.4	0.8	0	-0.5	0.1	0.6	0.6	1	0.3	-0.2	0.2
Complement C1q subcomponent subunit C OS=Homo sapiens GN=C1QC PE=1 SV=3	P02747	26 kDa		0	0	0	0.6	0.4	0.1	0.3	0.4	0.4	0.3	0.4	0.4	0.4	0.1	0.3	0.2	0.3	0.2	0.5	0.4	0.7	0.1	0.4	0.4
Protein CutA OS=Homo sapiens GN=CUTA PE=1 SV=2	O60888	19 kDa		0	0	0	-0.2	-0.1	0	0.2	0.6	0.4	0.2	0.2	-0.5	0.5	0.7	0	-0.3	-0.2	-0.2	0.3	0.3	0.2	0.3	0.3	0.3
Fructose-bisphosphate aldolase A OS=Homo sapiens GN=ALDOA PE=1 SV=2	P04075	39 kDa	TRUE	0	0	0	0.3	-0.1	-0.1	0.1	0.1	0.3	-0.1	0.2	0.4	0	0	0.6	0.1	-0.1	0.1	0.1	0.1	0.3	0	0.1	0.4
Triosephosphate isomerase OS=Homo sapiens GN=TPI1 PE=1 SV=3	P60174	31 kDa		0	0	0	-0.2	-0.3	0.1	0.4	0.2	0.5	-0.6	-0.7	-0.4	0.4	0.2	0.3	-0.3	-0.4	-0.1	0.7	0.4	0.4	-0.1	-0.2	0
Selenoprotein P OS=Homo sapiens GN=SEPP1 PE=1 SV=3	P49908	43 kDa		0	0	0	0	0.4	0	0	-0.2	-0.5	0	0	-0.1	0	-0.2	0	0	0.2	-0.3	0.3	0.2	-0.1	0.1	0	-0.1
Insulin-like growth factor II OS=Homo sapiens GN=IGF2 PE=1 SV=1	P01344	20 kDa	TRUE	0	0	0	0.3	0.1	0.2	0.4	0.3	0.5	0.2	0.2	0.3	0.7	0.6	0.7	0.2	0.1	0.4	0.5	0.4	0.7	0	-0.2	0.2
V-set and transmembrane domain-containing protein 2A OS=Homo sapiens GN=VSTM2A PE=2 SV=3	Q8TAG5	26 kDa		0	0	0	-0.1	-0.2	0	0.4	0.4	0.1	-0.2	0.1	-0.4	0.1	-0.3	-0.2	-0.1	-0.3	-0.2	-0.3	-0.5	-0.2	0.2	0.2	-0.1
Hemoglobin subunit alpha OS=Homo sapiens GN=HBA1 PE=1 SV=2	P69905	15 kDa	TRUE	0	0	0	-0.9	-2.2	-1.9	1.4	1.4	1.3	-1.7	-2.1	-0.6	-1.5	-1.6	-0.5	0.3	0.2	0.5	-1.9	-1.8	-0.3	-0.4	-0.3	0
Sulfhydryl oxidase 1 OS=Homo sapiens GN=QSOX1 PE=1 SV=3	O00391	83 kDa		0	0	0	-0.2	-0.6	0	0.3	-0.2	-0.1	0.1	-0.1	-0.1	0.8	0.2	-0.4	0.1	-0.1	-0.3	0.5	0.4	-0.4	0.2	-0.1	-0.1
Metalloproteinase inhibitor 1 OS=Homo sapiens GN=TIMP1 PE=1 SV=1	P01033	23 kDa		0	0	0	-0.2	0.2	0	0.1	0.4	0.2	-0.2	0.4	0.1	0.3	0.4	0	-0.2	0.2	0	0.7	0.8	0.2	-0.2	-0.1	-0.3
Collagen alpha-3(VI) chain OS=Homo sapiens GN=COL6A3 PE=1 SV=5	P12111	344 kDa		0	0	0	0.1	-0.2	-0.4	-0.2	-0.2	-0.2	-0.3	0.2	0.1	0.3	0.4	0.3	-0.1	-0.1	0	0	-0.2	0.1	-0.4	-0.4	-0.1
Cell adhesion molecule 3 OS=Homo sapiens GN=CADM3 PE=1 SV=1	Q8N126	43 kDa		0	0	0	-0.1	-0.7	-0.2	0.2	-0.2	0.1	-0.2	-0.3	0	0	-0.3	0.3	-0.3	-0.2	0	-0.3	-0.6	0.2	0	-0.2	0.1
Neuropeptide-like protein C4orf48 OS=Homo sapiens GN=C4orf48 PE=1 SV=3	Q5BLP8	10 kDa		0	0	0	-0.1	-0.3	-0.4	0.2	0.3	0.2	-0.1	-0.1	0.2	0.2	0.5	0.6	-0.2	-0.2	0	-0.3	0	0	0.1	0.1	0.1
Ribonuclease T2 OS=Homo sapiens GN=RNASET2 PE=1 SV=2	O00584	29 kDa		0	0	0	-0.6	-0.5	-0.1	0.1	-0.2	-0.1	-0.2	-0.6	-0.1	0.1	-0.2	0.1	-0.3	-0.3	-0.3	0.6	0	0.1	0.1	0	-0.2
Vesicular integral-membrane protein VIP36 OS=Homo sapiens GN=LMAN2 PE=1 SV=1	Q12907	40 kDa		0	0	0	-0.2	-0.4	-1.1	-0.4	-0.2	0	-0.8	-0.5	-0.3	-0.5	0.1	0	-0.7	-0.4	-0.3	-0.1	-0.7	-0.2	-0.6	-0.3	0
Ig lambda chain V-III region LOI OS=Homo sapiens PE=1 SV=1	P80748	12 kDa		0.1	0.1	0.1	0.2	0.5	6.6	6.6	-0.3	-0.1	0.1	0.4	0.3	0.1	0.3	0	6.6	-0.2	0.2	0.1	0.5	0.4	6.6	0.6	0.2
Ubiquitin-40S ribosomal protein S27a OS=Homo sapiens GN=RPS27A PE=1 SV=2	P62979	18 kDa		0	0	0	-0.2	-0.1	0	0	0	-0.2	-0.1	-0.4	-0.1	0.2	0.1	0.5	-0.4	-0.5	-0.4	0.9	0.8	1.1	0.2	-0.2	0.4
78 kDa glucose-regulated protein OS=Homo sapiens GN=HSPA5 PE=1 SV=2	P11021	72 kDa	TRUE	0	0	0	-0.1	0	0.2	0	0.1	0	-0.2	0.2	0.2	0.4	0.4	0.4	0	-0.2	0	0.2	0.3	0.3	0.1	0.2	-0.1
Peptidase inhibitor 16 OS=Homo sapiens GN=PI16 PE=1 SV=1	Q6UXB8	49 kDa		0	0	0	0.9	0.9	0.7	0.8	0.3	1.2	0.6	0.7	0.7	0.6	0.9	1.2	0.4	0.1	0.4	0.6	0.6	0.7	0.2	0.2	0.3
E3 ubiquitin-protein ligase UBR4 OS=Homo sapiens GN=UBR4 PE=1 SV=1	Q5T4S7	574 kDa	TRUE	0	0	0.1	-0.4	0.1	0.7	0.2	0.2	-0.1	0.5	0.4	-0.2	0.8	0.6	0.5	0.5	-0.1	-0.3	0.5	0.2	0.2	0.3	0.2	-0.1
Extracellular matrix protein 2 OS=Homo sapiens GN=ECM2 PE=2 SV=1	O94769	80 kDa		0	0	0	0.2	0.2	0.4	0	0.2	0.3	0.4	0.2	0.5	0.6	0.3	1.1	0.4	0	0.4	0.4	0.2	0.6	0.2	0	0.1
Fructose-bisphosphate aldolase C OS=Homo sapiens GN=ALDOC PE=1 SV=2	P09972	39 kDa	TRUE	-0.1	0	0	0	0	-0.2	0	0.3	0.1	0.2	0.4	0.3	0.3	0.7	0	-0.1	0.2	-0.1	0.2	0.6	0.6	0	0.4	0.3
Oligodendrocyte-myelin glycoprotein OS=Homo sapiens GN=OMG PE=1 SV=2	P23515	50 kDa		0	0	0	0	0.2	0	0.3	-0.1	0	-0.2	-0.4	-0.7	0.1	0.2	0	-0.1	-0.2	-0.3	0.1	-0.1	0.2	0.4	0.5	0.1
Tenascin-R OS=Homo sapiens GN=TNR PE=1 SV=3	Q92752	150 kDa		0	0.1	0	-0.4	0.1	-0.3	-0.2	0.1	0.1	-0.3	0.3	0.1	0.9	0.3	0	-0.3	0.4	0.1	0.6	0	0.2	0.2	0.4	0.2
Cluster of Ig kappa chain V-II region Cum OS=Homo sapiens PE=1 SV=1 (P01614)	P01614	13 kDa	TRUE	No Values	No Values	No Values	No Values	No Values	No Values	No Values	No Values	No Values	No Values	No Values	No Values	No Values	No Values	No Values	No Values	No Values	No Values	No Values	No Values	No Values	No Values	No Values	No Values
Neuroendocrine protein 7B2 OS=Homo sapiens GN=SCG5 PE=1 SV=2	P05408	24 kDa		0	0	0	0.1	0	0.1	0.2	0.9	0.3	-0.2	0.4	0	0.4	0.3	0.3	-0.1	0.1	0.1	0.1	0.7	0	0.3	0.3	0.5
Insulin-like growth factor-binding protein 4 OS=Homo sapiens GN=IGFBP4 PE=1 SV=2	P22692	28 kDa		0.1	0.1	0.1	-0.5	0.1	-0.3	0.4	0.1	-0.2	0.3	-0.1	0	1.1	0.6	0.7	0.2	0	-0.7	1.1	1	0.6	0	-0.1	-0.1
Pleiotrophin OS=Homo sapiens GN=PTN PE=1 SV=1	P21246	19 kDa		0	0	0	-0.1	-0.2	-0.1	0.7	0.2	0.2	-0.2	-0.8	-0.4	0.8	0	0.2	-0.2	-0.3	-0.2	0.8	0.2	0.4	0	-0.2	-0.1
Nucleobindin-1 OS=Homo sapiens GN=NUCB1 PE=1 SV=4	Q02818	54 kDa		0	0	0	-0.1	-0.4	-0.3	0.1	-0.1	0.4	-0.3	-0.2	0	0.6	0.5	0.9	-0.1	-0.3	0	0.1	0.6	0.8	-0.3	-0.1	-0.1
Contactin-associated protein-like 4 OS=Homo sapiens GN=CNTNAP4 PE=1 SV=3	Q9C0A0	145 kDa		0	0	0	-0.2	0.4	0.2	0.3	0.4	0.2	-0.3	-0.1	-0.5	0.1	0.1	-0.2	-0.2	0	-0.8	0.4	0.4	0.4	0.5	0.5	0.2
Tissue alpha-L-fucosidase OS=Homo sapiens GN=FUCA1 PE=1 SV=4	P04066	54 kDa		0	0	-0.1	0.1	-0.2	-0.2	-0.2	-0.1	0.1	-0.3	-0.5	0.5	0.3	0.1	0.5	-0.3	-0.6	-0.2	0.2	0.2	0.7	0.1	-0.2	0.4
Serum amyloid A-4 protein OS=Homo sapiens GN=SAA4 PE=1 SV=2	P35542	15 kDa		0	0	0	0.3	0.3	-0.1	0.2	0.2	0.2	0.2	0.2	0.4	0.6	-0.4	0.2	-0.1	0	0.2	0.5	0.4	0.5	0	0.4	0.4
Plasma kallikrein OS=Homo sapiens GN=KLKB1 PE=1 SV=1	P03952	71 kDa		0	0	0	-0.4	-0.1	-0.2	-0.7	0	0	-0.2	0.1	0.2	0.2	-0.4	-0.1	-0.4	0.4	-0.2	-0.2	-0.2	0	0.1	0	0
Cell surface glycoprotein MUC18 OS=Homo sapiens GN=MCAM PE=1 SV=2	P43121	72 kDa		0	0	0	0	0	0.2	-0.1	0.2	0.1	-0.1	0	-0.2	0.3	0	0.1	-0.1	-0.2	0	0.3	0.4	0.2	0.1	-0.1	0.1
Protein NOV homolog OS=Homo sapiens GN=NOV PE=1 SV=1	P48745	39 kDa		0	0	0	-0.2	-0.1	-0.1	0.6	0.5	0.3	0.1	-0.4	-0.2	0.5	0.4	0.6	0.2	0.2	-0.1	0.2	0.1	0.2	-0.1	0	-0.1
Fibulin-2 OS=Homo sapiens GN=FBLN2 PE=1 SV=2	P98095	127 kDa		0	-0.1	0	0.1	0.5	0.3	0.1	0.5	0.4	0.1	0.4	0	0.7	0.6	0.1	-0.1	0.3	-0.1	0.2	0.6	0.1	0	0.2	0.1
Opioid-binding protein/cell adhesion molecule OS=Homo sapiens GN=OPCML PE=1 SV=1	Q14982	38 kDa	TRUE	0	0	0	-0.3	-0.3	-0.2	0.2	0.1	-0.1	-0.2	-0.5	-0.1	0.4	-0.3	-0.2	-0.1	-0.3	-0.4	0.7	0.1	0.2	0.1	0	0
Dipeptidyl peptidase 2 OS=Homo sapiens GN=DPP7 PE=1 SV=3	Q9UHL4	54 kDa		0	0.1	0	-0.1	0.3	0	0.5	0.6	0	-0.3	-0.2	-0.4	0.9	1.1	0.8	-0.3	0	-0.2	0.7	0.7	0.6	0.3	0.5	0.7
Nidogen-1 OS=Homo sapiens GN=NID1 PE=1 SV=3	P14543	136 kDa		0	0	0	0	0.4	0	0.7	0.6	-0.2	0.3	0.5	0.1	0.6	0.6	0.1	0.3	0.3	0.3	0.4	0.6	-0.1	0.2	0.1	0.1
Cluster of Decorin OS=Homo sapiens GN=DCN PE=1 SV=1 (P07585)	P07585	40 kDa	TRUE	0	0	0	-0.1	0.1	0.3	0.4	0.7	0.2	-0.1	-0.4	-0.3	0.1	0.3	-0.1	0.2	0	0	0.7	1	0.4	0	0	0
Complement decay-accelerating factor OS=Homo sapiens GN=CD55 PE=1 SV=4	P08174	41 kDa		0	0	0	0.2	0.2	-0.1	0.2	0.2	0	-0.5	-0.1	-0.1	-0.3	0	0	-0.1	-0.2	-0.2	0.2	0.2	0.5	0.1	0.2	0.2
Cluster of Phosphoglycerate kinase 1 OS=Homo sapiens GN=PGK1 PE=1 SV=3 (P00558)	P00558	45 kDa	TRUE	0	0	0	0.1	-0.5	0	0.4	0.6	0.4	0.4	0.3	0.1	0.2	0.5	0.7	0	-0.1	-0.2	0.4	0.3	1.1	-0.4	0.1	0.4
Reticulon-4 receptor OS=Homo sapiens GN=RTN4R PE=1 SV=1	Q9BZR6	51 kDa		0	0	0	-0.1	-0.4	-0.3	0.2	0.1	0.4	-0.4	0.1	-0.3	0.2	0.6	0.7	0	-0.3	-0.3	-0.1	0.4	0.2	0.4	0.3	0.5
CD44 antigen OS=Homo sapiens GN=CD44 PE=1 SV=3	P16070	82 kDa		0	0	0	0.2	-0.1	0.3	0.2	-0.1	-0.1	0.1	0.1	0.1	0.3	0	0	0	-0.1	0	0.4	0.4	0.3	0.1	0.2	0.1
SLIT and NTRK-like protein 1 OS=Homo sapiens GN=SLITRK1 PE=1 SV=2	Q96PX8	78 kDa		0	0	0.1	0.2	-0.4	-0.3	0.4	0.1	0.5	-0.2	-0.6	0	0.7	-0.2	0.1	0.1	-0.2	0.2	0.1	-0.2	0.2	0.3	0	0
Latent-transforming growth factor beta-binding protein 4 OS=Homo sapiens GN=LTBP4 PE=1 SV=2	Q8N2S1	173 kDa		0	0	0	0	0	0.4	0.7	0.2	0.1	0.2	0.3	0.4	0.9	0.5	0.3	0.1	0.2	-0.1	0.1	0.1	0.3	0.1	0	-0.4
Apolipoprotein B-100 OS=Homo sapiens GN=APOB PE=1 SV=2	P04114	516 kDa		0	0	0	0.1	-0.7	-0.3	0.1	-0.4	-0.4	-0.2	-0.2	-0.3	0.1	-0.4	0.2	-0.4	-0.6	0	0.3	-0.2	-0.2	-0.8	-0.5	0
Glypican-1 OS=Homo sapiens GN=GPC1 PE=1 SV=2	P35052	62 kDa	TRUE	0.1	0.1	0.1	0.2	0.1	0.2	-0.2	0.2	0.7	-0.1	0.2	0.3	1	0.6	1	-0.2	0.1	0.6	0.8	0.6	0.9	0	0.6	1
Growth arrest-specific protein 6 OS=Homo sapiens GN=GAS6 PE=1 SV=2	Q14393	80 kDa		0	0	0	0	-0.1	-0.3	0	-0.1	0	-0.2	0	-0.5	0.5	0.9	0.4	-0.3	0.2	-0.2	0.4	-0.1	-0.3	0.2	0	-0.1
Lysosomal Pro-X carboxypeptidase OS=Homo sapiens GN=PRCP PE=1 SV=1	P42785	56 kDa		0	0	0	0.3	0.2	-0.2	0.5	0.7	0.7	-0.2	0.1	0.1	1.1	1.3	1.1	-0.1	0.2	0	0.7	0.7	0.9	0.3	0.7	0.8
Tenascin-X OS=Homo sapiens GN=TNXB PE=1 SV=3	P22105	464 kDa		0	0	0	0.1	-0.1	1	1.6	0.5	0.4	0.3	0.3	0.2	0.9	0.4	0.4	0.5	-0.1	0	0.3	0.5	0.5	0.8	0.1	-0.2
Seizure protein 6 homolog OS=Homo sapiens GN=SEZ6 PE=1 SV=2	Q53EL9	107 kDa		0	0	0	0.2	-0.1	-0.3	0.1	0.4	0.5	0	-0.1	-0.2	0.3	0.6	0.7	-0.2	0	-0.4	0	0.5	0.5	0	-0.1	0.1
Neuroserpin OS=Homo sapiens GN=SERPINI1 PE=1 SV=1	Q99574	46 kDa		0	0	0	0.2	-0.4	-0.5	0	0.4	0.7	-0.6	-0.3	-0.6	0.1	0.5	0.6	-0.4	-0.6	-0.2	-0.1	0.1	0.3	-0.2	0.2	0.1
Fibromodulin OS=Homo sapiens GN=FMOD PE=1 SV=2	Q06828	43 kDa		0	0	0	-0.4	-0.3	0	-0.2	-0.2	0	0.1	-0.4	0.1	0.6	0.5	0.3	-0.5	-0.4	-0.3	-0.4	-0.2	-0.1	-0.5	-0.2	-0.2
Fibulin-5 OS=Homo sapiens GN=FBLN5 PE=1 SV=1	Q9UBX5	50 kDa		0	0	0	-0.1	-0.3	0.1	0	-0.1	-0.4	-0.1	-0.4	-0.1	0.3	0.2	0.5	-0.2	-0.3	-0.4	0.3	0.1	0.4	0	-0.1	-0.3
Receptor-type tyrosine-protein phosphatase gamma OS=Homo sapiens GN=PTPRG PE=1 SV=4	P23470	162 kDa		0.1	0.1	0.1	0.1	0.2	0.8	1.2	0	0.5	0.9	-0.1	0	1.4	0	0.5	1.1	0	0.3	0.9	0.1	0.2	0.9	0.3	0.6
Cluster of Peroxiredoxin-2 OS=Homo sapiens GN=PRDX2 PE=1 SV=5 (P32119)	P32119	22 kDa	TRUE	0	0	0	-0.4	-0.1	-0.3	0.4	0.3	0.3	-0.8	0.1	-0.1	-0.1	0.1	-0.1	-0.2	0.3	-0.2	0.1	0.4	0	-0.1	-0.1	-0.1
UPF0764 protein C16orf89 OS=Homo sapiens GN=C16orf89 PE=1 SV=2	Q6UX73	45 kDa	TRUE	0	0	0	-0.1	0.2	0.1	0.2	0.1	0	0	-0.1	-0.1	0.4	0.2	0.3	0	-0.1	0	0.1	0.2	-0.2	0.2	0.1	0.1
Complement component C8 gamma chain OS=Homo sapiens GN=C8G PE=1 SV=3	P07360	22 kDa		0	0	0	0.1	-0.4	1	0.6	-0.3	0.2	0.8	0.1	0.2	0.6	-0.4	0	1.1	-0.1	0	0.7	-0.2	0.3	0.7	0.2	0.3
Major prion protein OS=Homo sapiens GN=PRNP PE=1 SV=1	P04156	28 kDa		0	0	0	0.2	0	1.2	0.3	-0.3	0.1	-0.1	-0.3	-0.5	0.3	0.2	0.2	0	-0.3	-0.4	0.6	0	0.4	0.3	0.3	0
Prolargin OS=Homo sapiens GN=PRELP PE=1 SV=1	P51888	44 kDa		0	-0.1	0	-0.1	0.2	0.4	0.4	0	0.3	-0.3	-0.4	-0.6	0.1	0.6	0.2	-0.2	0.1	0	0.6	0.5	0.2	-0.1	-0.1	-0.1
Agrin OS=Homo sapiens GN=AGRN PE=1 SV=4	O00468	215 kDa	TRUE	0	0	0	-0.2	-0.1	-0.3	0	0.4	0.2	-0.5	0.5	0.1	0	-0.2	0.8	-0.1	0.3	-0.2	-0.1	0.4	0.6	-0.1	0.4	0.1
Cluster of Cerebellin-1 OS=Homo sapiens GN=CBLN1 PE=1 SV=1 (P23435)	P23435 [2]	21 kDa	TRUE	0	0	0	0.3	0.1	-0.1	0.2	0	0.4	0.1	0.9	-0.2	0.3	0.2	0.4	0	0.1	-0.1	0.7	0.9	-0.1	0.3	0.7	0.1
Receptor-type tyrosine-protein phosphatase N2 OS=Homo sapiens GN=PTPRN2 PE=1 SV=2	Q92932	111 kDa		0	0	0	0.4	-0.3	-0.9	0.2	-0.1	-0.3	-0.3	-0.3	-0.3	0.3	0.3	-0.2	0.2	0	0.3	-1.2	0.1	-0.1	-0.1	-0.4	-0.1
Glutamate receptor 4 OS=Homo sapiens GN=GRIA4 PE=2 SV=2	P48058	101 kDa		0	0	0	0.1	0	-0.3	0.3	0.3	-0.1	0.3	-0.3	-0.1	0.9	0.3	0.2	0.2	-0.2	0	0.1	0.2	-0.1	0.2	0.4	0.2
Ribonuclease 4 OS=Homo sapiens GN=RNASE4 PE=1 SV=3	P34096	17 kDa		0	0	0	0.1	0.7	0.6	0.4	0	0	0.6	0.6	0.6	0.8	0.6	0.3	0.1	0.1	0	0.5	0.1	0.6	0.2	0.2	0
Calreticulin OS=Homo sapiens GN=CALR PE=1 SV=1	P27797	48 kDa		0	0	0	0.6	0.4	0.3	0	0.1	1	-0.2	0.1	-0.3	0.1	0.4	0.8	0.2	0.3	0.7	0.8	0.5	1.1	0.2	0.4	1
Neural cell adhesion molecule L1 OS=Homo sapiens GN=L1CAM PE=1 SV=2	P32004	140 kDa		0	0	-0.1	-0.5	-0.2	-0.5	0.4	-0.2	-0.1	-0.7	-0.4	-0.2	-0.3	0.4	0.5	0.3	-0.3	0	-0.3	-0.2	-0.1	0.2	0	-0.4
Laminin subunit beta-1 OS=Homo sapiens GN=LAMB1 PE=1 SV=2	P07942	198 kDa	TRUE	0	0	0	-0.5	0.1	0.2	0.3	0.3	-0.1	0.2	0.3	-0.3	0.5	0.6	1	-0.2	0.1	-0.5	0.2	0.5	0.1	-0.3	0.3	-0.5
Phosphatidylcholine-sterol acyltransferase OS=Homo sapiens GN=LCAT PE=1 SV=1	P04180	50 kDa	TRUE	0	0	0	-0.4	-0.4	-0.3	0.4	0.2	0	-0.1	-0.7	0	0.1	0.1	-0.1	0.3	0	-0.3	-0.2	0.4	0.3	0.1	0.1	-0.1
Hypoxia up-regulated protein 1 OS=Homo sapiens GN=HYOU1 PE=1 SV=1	Q9Y4L1	111 kDa		0	0	0	-0.6	0.1	-0.3	0.4	0.3	0.1	0.2	0.2	-0.4	0.4	0.5	0.3	-0.3	0.2	-0.3	0.4	0.6	0	0.3	0.3	0.1
Receptor-type tyrosine-protein phosphatase F OS=Homo sapiens GN=PTPRF PE=1 SV=2	P10586	213 kDa		0	0	0	-0.3	0.1	-0.7	-0.7	0.3	-0.4	-0.6	0.6	-0.3	-0.4	-0.2	0.5	-0.4	0.1	0	0	0.3	0.4	0.6	0.4	0.3
Lysosome-associated membrane glycoprotein 2 OS=Homo sapiens GN=LAMP2 PE=1 SV=2	P13473	45 kDa		0	0	0	0.1	0.2	-0.3	-0.5	-0.3	0.3	-0.7	-0.6	-0.9	0.3	0.4	0.6	-0.6	-0.6	-0.1	0.4	0.5	0.5	-0.1	-0.1	0.1
CD166 antigen OS=Homo sapiens GN=ALCAM PE=1 SV=2	Q13740	65 kDa		0	0	0	-0.1	0.4	-0.1	0.2	0.6	0.1	-0.3	0.3	-0.4	-0.6	0.4	-0.1	-0.3	0.1	-0.3	-0.1	0.3	0.1	-0.2	0.4	0
Phosphoinositide-3-kinase-interacting protein 1 OS=Homo sapiens GN=PIK3IP1 PE=1 SV=2	Q96FE7	28 kDa		0	0	0	-0.1	-0.1	0	0	0.1	-0.3	0.1	0.1	0	0.8	0.5	0	-0.3	-0.1	-0.4	0.4	0.6	0.3	0.1	0.2	-0.1
Spondin-1 OS=Homo sapiens GN=SPON1 PE=1 SV=2	Q9HCB6	91 kDa		0	-0.1	0	0.3	0.7	0.1	0.4	0.6	0.4	0.6	0.6	0.2	0.8	1.3	0.6	0.1	0.3	-0.1	0.4	1.1	1.2	0.3	0.5	0.2
Ig heavy chain V-III region GAL OS=Homo sapiens PE=1 SV=1	P01781	13 kDa	TRUE	0	0	0	-0.2	0	-0.1	-0.1	-0.1	0.2	0.1	0.1	0.4	-0.6	0.2	0.3	-0.3	-0.6	-0.4	-0.3	0.1	0.3	-0.3	0.1	0.1
Protein O-linked-mannose beta-1,2-N-acetylglucosaminyltransferase 1 OS=Homo sapiens GN=POMGNT1 PE=1 SV=2	Q8WZA1	75 kDa		0	0	-0.1	-0.7	-0.2	0.2	0.3	0	-0.1	-0.5	0.2	-0.1	0.7	0.6	0.7	-0.4	-0.2	0	0.4	0.2	0.1	0.2	0	0.1
Gamma-glutamyl hydrolase OS=Homo sapiens GN=GGH PE=1 SV=2	Q92820	36 kDa		0	0	0	0.7	0.1	-0.1	0.3	0.4	0.6	-0.3	-0.1	0.2	0.3	0.5	1.9	-0.1	-0.3	0.1	0.7	0.9	1.7	0.2	0.2	0.3
Follistatin-related protein 1 OS=Homo sapiens GN=FSTL1 PE=1 SV=1	Q12841	35 kDa		0	0	0	0.1	0.3	-0.4	0.3	0.7	0.4	-0.3	-0.1	-0.2	-0.1	0.3	0.2	-0.1	0.1	0.2	0.2	0.5	0.4	-0.3	0.1	0
Cathepsin Z OS=Homo sapiens GN=CTSZ PE=1 SV=1	Q9UBR2	34 kDa		0	0.1	0	0.2	0.3	0.6	0.1	0.4	0.1	0.8	0.2	-0.2	0.3	0.5	0.7	0	-0.1	-0.9	0.4	0.6	0.8	0.5	0.2	0
Plexin-B2 OS=Homo sapiens GN=PLXNB2 PE=1 SV=3	O15031	205 kDa	TRUE	0	0	0	0.5	-0.1	0.4	0.6	0.5	0	0.3	-1.9	0.1	0.4	1	0.7	0.7	0	-0.4	0.7	0.2	0.1	0.7	0.1	0
Vasorin OS=Homo sapiens GN=VASN PE=1 SV=1	Q6EMK4	72 kDa		0	0	0	-0.6	0.2	0.3	0.7	0.1	0.2	0.6	0.1	-0.4	0.8	0.7	0.2	0.4	-0.8	-0.5	0.2	0.3	-0.1	0.5	0.4	-1
Adipocyte enhancer-binding protein 1 OS=Homo sapiens GN=AEBP1 PE=1 SV=1	Q8IUX7	131 kDa		0	0	0	0.3	0.2	0	-0.2	0.3	0.4	0.1	0.2	1	0.4	0.5	0.6	0.5	0.6	0.5	0.2	-0.1	0	-0.2	0.1	0.5
Ig heavy chain V-III region JON OS=Homo sapiens PE=1 SV=1	P01780	13 kDa	TRUE	0	0	0	-1	-0.8	-0.7	-0.5	-0.3	-0.4	-0.8	-0.4	-1.4	-0.1	-0.3	-0.2	-0.8	-0.6	-0.6	-0.1	-0.8	-0.4	-0.5	-0.3	-0.5
Cluster of Ubiquitin-conjugating enzyme E2 variant 1 OS=Homo sapiens GN=UBE2V1 PE=1 SV=2 (Q13404)	Q13404	16 kDa	TRUE	No Values	No Values	No Values	No Values	No Values	No Values	No Values	No Values	No Values	No Values	No Values	No Values	No Values	No Values	No Values	No Values	No Values	No Values	No Values	No Values	No Values	No Values	No Values	No Values
Serum paraoxonase/arylesterase 1 OS=Homo sapiens GN=PON1 PE=1 SV=3	P27169	40 kDa		0	0	0	-0.3	0.1	0.4	0.2	0.4	-0.8	0.6	0.6	0	0	0.7	-0.8	0.3	0.5	-0.4	0.4	0.8	0	0.2	0.2	-0.3
Seizure 6-like protein 2 OS=Homo sapiens GN=SEZ6L2 PE=1 SV=2	Q6UXD5	98 kDa	TRUE	-0.1	0	0	-0.6	-0.3	0.4	0.5	-0.5	-0.8	0.2	-0.6	0.6	0.5	-0.5	0.8	0.1	-0.4	-0.8	0.8	-0.7	0.5	0.3	-0.3	0.3
Phosphatidylethanolamine-binding protein 4 OS=Homo sapiens GN=PEBP4 PE=1 SV=3	Q96S96	26 kDa		0	0	0	0.4	0.2	0.2	0.4	0.4	0.2	-0.8	-0.6	-0.5	0.3	0	0	-0.2	-0.2	-0.2	1	0.9	0.7	0.4	0.2	0.4
Insulin-like growth factor-binding protein complex acid labile subunit OS=Homo sapiens GN=IGFALS PE=1 SV=1	P35858	66 kDa		0	0	0	-0.3	0.8	0.4	0.5	0.4	-0.7	0.4	0.7	0.1	-0.1	0.5	0.5	0.3	1.1	0.1	0.5	0.3	0	0.1	0.3	0.3
Plasma serine protease inhibitor OS=Homo sapiens GN=SERPINA5 PE=1 SV=3	P05154	46 kDa		0	0	0	0.2	0	0.3	-0.1	-0.2	0.4	0	-0.1	0	-0.1	-0.2	0.3	0.4	-0.3	0.4	0.5	0.4	0.8	0.5	-0.1	0.7
Cluster of Ig lambda chain V-II region WIN OS=Homo sapiens PE=1 SV=1 (P01712)	P01712	12 kDa	TRUE	0	0	0	-0.4	0.2	-0.1	0	-0.6	0.1	0.5	0.5	0.6	0.2	0.4	0.6	-0.7	-0.5	-0.3	0.2	0.6	0.4	-0.3	0.1	-0.1
Di-N-acetylchitobiase OS=Homo sapiens GN=CTBS PE=1 SV=1	Q01459	44 kDa		0	0	0	0.1	0.1	0.5	0.3	-0.7	0.1	0.9	1.1	0.3	0.7	-0.5	0.2	0.3	0.5	0	0.6	-0.6	0.1	0.6	-0.2	0.1
Reticulon-4 receptor-like 2 OS=Homo sapiens GN=RTN4RL2 PE=1 SV=1	Q86UN3	46 kDa		0	0	0	-0.4	0.3	-0.4	0	0.4	0.1	-0.2	0.2	-0.2	0.4	0.4	0.5	-0.2	-0.2	-0.2	0.4	0.9	0.6	-0.1	-0.1	0.5
Cathepsin L1 OS=Homo sapiens GN=CTSL1 PE=1 SV=2	P07711	38 kDa		0	0	0	0.2	-0.2	-0.1	0	0.4	0.1	-0.1	0.3	-0.3	0.4	0.1	0.3	0.1	0.1	0.1	0.5	0.9	-0.1	-0.2	0.3	-0.1
Desmocollin-2 OS=Homo sapiens GN=DSC2 PE=1 SV=1	Q02487	100 kDa	TRUE	0	0	0	-0.6	0.1	0.5	0.7	1.8	0.5	0.8	1.3	0.8	0.9	1.4	0.4	0.6	0.3	0.2	1.6	1.1	0	0.4	0.2	-0.4
Complement factor D OS=Homo sapiens GN=CFD PE=1 SV=5	P00746	27 kDa		0	0	0	0.5	-0.1	-0.5	-0.1	-0.3	0.6	-0.2	-0.5	0.4	0.1	1.1	1	-0.3	-0.1	0.6	0.3	0.5	1	-0.4	-0.1	0.4
Leucine-rich repeat and immunoglobulin-like domain-containing nogo receptor-interacting protein 1 OS=Homo sapiens GN=LINGO1 PE=1 SV=2	Q96FE5	70 kDa	TRUE	0	0	0	-0.1	-0.1	-0.6	0.3	0.5	0.1	-0.5	0.5	0	0.9	1	0.1	0	0.1	-0.3	-0.1	0.7	0.3	-0.2	0.1	-0.2
Biotinidase OS=Homo sapiens GN=BTD PE=1 SV=2	P43251	61 kDa		0	0	0	0.2	0.2	0.4	0.2	0.4	0.5	0	0.5	0.6	0.1	0.3	0.6	-0.2	0.1	0.2	0.1	0.6	0.8	0.1	0.1	0
Contactin-associated protein-like 2 OS=Homo sapiens GN=CNTNAP2 PE=1 SV=1	Q9UHC6	148 kDa		0	0	0	-0.7	-0.9	-0.9	-0.1	0.2	-0.2	-0.6	-0.4	-0.4	0.2	-0.3	0.4	-0.6	-0.6	-0.9	-0.3	-0.8	-0.2	-0.1	0.1	-0.4
Soluble calcium-activated nucleotidase 1 OS=Homo sapiens GN=CANT1 PE=1 SV=1	Q8WVQ1	45 kDa		0	0	-0.1	0.9	0.1	-0.4	0.4	0.2	1.1	0.1	-0.7	-0.1	0	0	1	0.1	-0.2	0.7	0.4	0	0.6	0.9	0.1	0.7
Golgi membrane protein 1 OS=Homo sapiens GN=GOLM1 PE=1 SV=1	Q8NBJ4	45 kDa		0	0	0	-0.1	0.5	-0.4	0.2	0.5	0	0.2	0.8	-0.1	0.4	1.3	0.4	-0.5	0	-0.3	0	0.8	0.1	0.1	0.6	0.1
Cluster of Neuroligin-2 OS=Homo sapiens GN=NLGN2 PE=1 SV=1 (Q8NFZ4)	Q8NFZ4	91 kDa	TRUE	0	0	0	-1.1	0	-0.6	-0.7	0.1	-0.7	-0.2	0.2	-1	0.2	1.6	-0.4	-0.8	0	-0.6	-0.4	1.1	-0.7	-0.2	-0.1	-0.6
Cerebellin-3 OS=Homo sapiens GN=CBLN3 PE=1 SV=1	Q6UW01	22 kDa		0	0	No Values	No Values	-0.3	0.2	0.8	0	No Values	0	0.1	No Values	1	0.6	No Values	-0.1	-0.3	No Values	1.2	0.3	No Values	0.7	0.2	No Values
Complement component C8 beta chain OS=Homo sapiens GN=C8B PE=1 SV=3	P07358	67 kDa		0	0	0	-0.1	-0.2	0.8	0.6	-0.1	-0.2	1.2	0.2	0.5	0.1	-0.2	-1	0.1	0	-0.2	0.7	-0.5	0.2	0.7	0.2	-0.1
Protein DJ-1 OS=Homo sapiens GN=PARK7 PE=1 SV=2	Q99497	20 kDa		0	0	0	0.2	-0.4	-0.4	-0.4	0.2	-0.2	-0.2	-0.4	0.1	0	1.5	0.7	-0.5	-0.5	-0.1	-0.6	0	0.7	-0.4	-0.3	0.2
Alpha-enolase OS=Homo sapiens GN=ENO1 PE=1 SV=2	P06733	47 kDa	TRUE	0	0	0	-0.4	-0.2	-0.3	0.5	-0.1	0.4	0.3	-0.1	-0.3	0.3	0.7	0.4	0	-0.2	0	0.7	0.3	0.2	-0.3	-0.2	0.4
Receptor-type tyrosine-protein phosphatase delta OS=Homo sapiens GN=PTPRD PE=1 SV=2	P23468	215 kDa	TRUE	0	0	0	0.5	0.2	0.2	0.2	-0.1	0.1	0.9	0.4	0.6	-0.1	0.7	0.6	-0.1	-0.4	0.1	-0.1	0.3	0.3	0.1	0.1	0.3
VWFA and cache domain-containing protein 1 OS=Homo sapiens GN=CACHD1 PE=1 SV=2	Q5VU97	142 kDa		0	0	0	-0.2	0.6	0.4	0.5	0.6	0	0.7	0.6	-0.2	1.4	0.9	1.7	0.4	0.8	-0.5	1.1	0.8	0.9	0.8	0.8	0.2
Laminin subunit alpha-2 OS=Homo sapiens GN=LAMA2 PE=1 SV=4	P24043	344 kDa		0	0	0	0.1	0.1	0.2	0.1	0.8	0.5	0.4	-0.3	0	0.5	0.1	0.3	-0.7	0.4	0.1	0	0	0.9	0.3	0.6	0.4
Tripeptidyl-peptidase 1 OS=Homo sapiens GN=TPP1 PE=1 SV=2	O14773	61 kDa		0	0	0	-0.7	-0.1	-0.5	-0.6	-0.1	-0.6	-0.6	-0.8	-1	0.4	0.5	0.4	-0.5	-0.4	No Values	0.3	0.3	0	-0.5	-0.2	No Values
Plasma alpha-L-fucosidase OS=Homo sapiens GN=FUCA2 PE=1 SV=2	Q9BTY2	54 kDa		0	0	0	-0.1	0.1	0.8	0.5	-0.6	-0.9	-0.1	-0.4	-1.1	0.9	-0.4	-0.2	0.1	-0.4	-0.8	1.6	0.4	0.5	0.6	-0.1	-0.1
Receptor-type tyrosine-protein phosphatase-like N OS=Homo sapiens GN=PTPRN PE=1 SV=1	Q16849	106 kDa		0	0	0	0.2	0.2	-0.4	0.8	0.6	0.1	0.5	0.2	-0.3	0.6	0.4	0.6	0.4	0.3	0	0.6	0.1	0.4	-0.2	0.2	-0.2
N-acetylglucosamine-1-phosphotransferase subunit gamma OS=Homo sapiens GN=GNPTG PE=1 SV=1	Q9UJJ9	34 kDa		0	0	0	-0.4	0.2	0.1	0.2	0.2	-0.3	0.5	0.1	0.3	0.2	1.3	0.1	0.1	-0.2	-0.3	-0.1	0.2	0	0.1	-0.3	0.3
Immunoglobulin superfamily containing leucine-rich repeat protein OS=Homo sapiens GN=ISLR PE=1 SV=1	O14498	46 kDa		0	0.1	0	0.6	0	0.6	1	0.5	0.3	0.7	-0.3	0.2	1.2	0.2	0.8	0.5	0.3	0.2	1.6	0.7	0.9	0.6	0.2	0.1
Ig kappa chain V-I region EU OS=Homo sapiens PE=1 SV=1	P01598	12 kDa	TRUE	0	0	0	-0.2	0.3	-0.3	-0.6	0.6	-0.3	-0.9	-0.7	-0.1	0.1	0.4	0	-0.6	0.1	0.2	0.1	0.7	0.1	-0.6	0.2	-0.2
Multiple epidermal growth factor-like domains protein 10 OS=Homo sapiens GN=MEGF10 PE=1 SV=1	Q96KG7	122 kDa		0	0	0	-0.1	-0.2	-0.4	0.2	0.1	-0.2	-0.2	-0.6	0.1	0.1	0	0	-0.2	-0.1	-0.3	0.1	0.3	0.2	0.3	0	-0.1
Phospholipase D3 OS=Homo sapiens GN=PLD3 PE=1 SV=1	Q8IV08	55 kDa	TRUE	-0.1	0	0	0.1	-0.5	0.5	0.5	0.9	0.5	0.2	-0.3	0.1	0.8	0.2	0.5	0.3	0	-0.1	0.5	0.3	-0.1	0.5	0.2	0.2
Protocadherin-1 OS=Homo sapiens GN=PCDH1 PE=1 SV=2	Q08174	115 kDa		0	0	0	-0.3	-0.2	-0.2	0.1	0	-0.1	-0.7	-0.7	0.1	0.3	0.3	0.2	-0.7	0	-0.2	0.3	0	0.1	0.1	-0.1	-0.2
Disintegrin and metalloproteinase domain-containing protein 22 OS=Homo sapiens GN=ADAM22 PE=1 SV=1	Q9P0K1	100 kDa		0	0	0	-0.3	0	-0.2	0.1	0.2	-0.1	-0.8	0.3	0.2	0.6	0.9	0	-0.5	0	0.1	0	0.3	0.4	-0.4	0.2	0.1
Coagulation factor XII OS=Homo sapiens GN=F12 PE=1 SV=3	P00748	68 kDa		0	0	0	-0.5	-0.2	-0.5	0.3	-0.3	-0.5	0.2	0.3	0.3	0.5	-0.2	0.8	-0.7	-0.4	-0.6	0.7	0.1	1.4	-0.2	0	-0.6
Cluster of Plastin-2 OS=Homo sapiens GN=LCP1 PE=1 SV=6 (P13796)	P13796	70 kDa	TRUE	0	0	0	-0.4	0.1	-0.2	-0.2	0	0.1	0.1	0.6	0.2	0.4	0.9	1.1	-0.6	-0.1	0	0.7	-0.2	0.5	0.1	0.1	0
Cluster of Ig lambda chain V-I region BL2 OS=Homo sapiens PE=2 SV=1 (P06316)	P06316	14 kDa	TRUE	No Values	No Values	No Values	No Values	No Values	No Values	No Values	No Values	No Values	No Values	No Values	No Values	No Values	No Values	No Values	No Values	No Values	No Values	No Values	No Values	No Values	No Values	No Values	No Values
Complement component C8 alpha chain OS=Homo sapiens GN=C8A PE=1 SV=2	P07357	65 kDa		0	0	No Values	No Values	-0.1	0.3	0.1	-0.2	No Values	0.2	0	No Values	0.1	0.1	No Values	-0.3	-0.3	No Values	0.7	0.5	No Values	0	0.1	No Values
Beta-hexosaminidase subunit alpha OS=Homo sapiens GN=HEXA PE=1 SV=2	P06865	61 kDa		0	0	0	-0.3	0.8	0.1	0.3	1.8	0.1	0.3	1.1	-0.2	0.2	1.8	0.2	0.2	1.2	-0.1	0	1.4	0.2	0.3	1.7	0
Ciliary neurotrophic factor receptor subunit alpha OS=Homo sapiens GN=CNTFR PE=1 SV=2	P26992	41 kDa		0	0	0	-0.5	0.2	-0.2	-0.3	0.3	-0.2	0.5	0.3	0.1	0	0.4	0.2	0.2	0	-0.2	-0.4	0.3	0.3	-0.1	0.2	-0.5
Apolipoprotein C-III OS=Homo sapiens GN=APOC3 PE=1 SV=1	P02656	11 kDa		0	0	0	0.5	0.4	0.6	0.6	0.1	0.3	0.7	0.8	1.1	0.8	0.4	1	0.7	0.7	1.2	1	0.4	0.5	1.1	0.7	1.3
Cathepsin F OS=Homo sapiens GN=CTSF PE=1 SV=1	Q9UBX1	53 kDa		0	0	0	0.4	-0.9	-0.4	-0.1	0	0.5	-0.6	0.4	-0.1	0.6	0.6	0.7	-0.1	-0.1	-0.2	0.3	0.5	0.5	-0.3	-0.1	-0.2
Thioredoxin OS=Homo sapiens GN=TXN PE=1 SV=3	P10599	12 kDa		0	0	0	-0.8	1.6	1.7	-1.1	0.3	-0.1	-0.7	-0.5	-0.3	0.2	-0.9	-0.2	-0.2	-0.3	-0.5	0.2	-0.5	-0.5	-0.1	-0.3	-0.1
Cluster of Actin, cytoplasmic 1 OS=Homo sapiens GN=ACTB PE=1 SV=1 (P60709)	P60709 [2]	42 kDa	TRUE	0	0	0	-0.4	0.1	0.1	0.6	0.1	0.5	0.3	0	-0.1	0.3	-0.2	-0.2	-0.1	-0.3	-0.5	0.6	0.3	0.6	0.3	0.2	0
Olfactomedin-like protein 3 OS=Homo sapiens GN=OLFML3 PE=2 SV=1	Q9NRN5	46 kDa		0	0	0	-0.2	0.5	0	0.2	0	-0.7	0.3	-0.5	-0.3	0.1	0.1	0.7	0	-0.4	0.1	-0.3	-0.1	-0.1	-0.3	0.2	-0.2
VPS10 domain-containing receptor SorCS3 OS=Homo sapiens GN=SORCS3 PE=2 SV=2	Q9UPU3	136 kDa		No Values	0	0	0.5	-0.5	No Values	No Values	-0.1	0.3	No Values	0.5	0.4	No Values	-0.1	0.4	No Values	0	0.2	No Values	0.5	0.4	No Values	-0.4	0
Noelin OS=Homo sapiens GN=OLFM1 PE=1 SV=4	Q99784	55 kDa	TRUE	0	0	0	0	0	-0.3	0	0.1	0.6	-0.4	-0.3	0.1	-0.7	-0.1	0.4	-0.1	-0.3	0.5	-0.1	0.1	0	-0.5	-0.3	0.4
Cluster of Ephrin type-A receptor 7 OS=Homo sapiens GN=EPHA7 PE=1 SV=3 (Q15375)	Q15375	112 kDa	TRUE	0	0	0	-0.2	0.4	0.1	0.2	0.6	-0.2	0.1	-0.6	-0.5	-0.4	0.5	0.5	0.1	0.3	-0.4	0.8	0.7	0.3	0	0.9	-0.2
EGF-containing fibulin-like extracellular matrix protein 2 OS=Homo sapiens GN=EFEMP2 PE=1 SV=3	O95967	49 kDa		0	0	0	-0.1	-0.1	-0.4	0.2	0.5	0	-0.1	-0.2	-0.3	0.6	0.6	-0.9	-0.2	0.1	-0.1	0.3	0.3	-0.3	-0.1	0.1	0.1
Receptor-type tyrosine-protein phosphatase S OS=Homo sapiens GN=PTPRS PE=1 SV=3	Q13332	217 kDa	TRUE	0	0	0	-0.4	0.3	-0.2	-0.2	0.3	-0.4	-0.4	-0.1	-0.4	0.2	0.1	0.3	-0.2	0.4	-0.3	-0.4	0	-0.4	0.2	0.3	-0.2
Protein YIPF3 OS=Homo sapiens GN=YIPF3 PE=1 SV=1	Q9GZM5	38 kDa		0	0	0	0.6	0.1	0.4	0.6	0.3	0.5	0.8	0.4	0.7	0.7	0.6	0.7	0.5	0.1	0	-0.1	-0.2	0.1	1	0.5	0.5
Prolow-density lipoprotein receptor-related protein 1 OS=Homo sapiens GN=LRP1 PE=1 SV=2	Q07954	505 kDa		0	0	No Values	No Values	0.3	0.3	0.5	0.5	No Values	0.6	0.3	No Values	0.7	0.6	No Values	0.3	0.2	No Values	0.2	0.3	No Values	0.3	0.2	No Values
Lymphatic vessel endothelial hyaluronic acid receptor 1 OS=Homo sapiens GN=LYVE1 PE=1 SV=2	Q9Y5Y7	35 kDa		0	0	No Values	No Values	0.1	0.3	0.3	0.1	No Values	0	-0.3	No Values	-0.5	0.2	No Values	0.1	-0.7	No Values	0.5	0.6	No Values	0	0.2	No Values
Dihydropteridine reductase OS=Homo sapiens GN=QDPR PE=1 SV=2	P09417	26 kDa		0	0	0	-0.9	-0.9	-0.5	-0.2	-0.2	0	0.1	0	0	0.1	0	-0.1	-0.1	-0.3	-0.2	0.5	0.1	0.3	-0.3	-0.2	-0.6
C-type lectin domain family 11 member A OS=Homo sapiens GN=CLEC11A PE=1 SV=1	Q9Y240	36 kDa		0	0	0	0.2	-0.8	-0.7	0.2	-0.1	0.2	-0.4	-0.5	-0.3	0.2	-0.4	0.3	0	-0.7	0	0.4	-0.2	0.1	-0.3	-0.4	-0.2
Alpha-mannosidase 2 OS=Homo sapiens GN=MAN2A1 PE=1 SV=2	Q16706	131 kDa	TRUE	0.2	0	0	0.1	0	0	1.1	0.1	0.8	0.6	0	0.4	0.2	-0.1	0.4	0.2	-0.9	-0.3	1	-0.4	0.2	0.2	0.3	0.1
Semaphorin-4B OS=Homo sapiens GN=SEMA4B PE=1 SV=3	Q9NPR2	92 kDa		0	0	0	1	-0.9	0	0.6	-1.7	0.3	0	-1.5	0.5	0.6	-1.1	0.2	0.3	-1.4	-1	0.3	-0.5	1.5	0.9	-0.6	0.8
Ceroid-lipofuscinosis neuronal protein 5 OS=Homo sapiens GN=CLN5 PE=1 SV=2	O75503	41 kDa		No Values	0	0	-0.3	0.3	No Values	No Values	0.3	0.2	No Values	-0.1	-0.5	No Values	0.9	0.4	No Values	0.6	-0.1	No Values	0.1	0.7	No Values	0.6	0.2
Ig kappa chain V-III region VH (Fragment) OS=Homo sapiens PE=4 SV=1	P04434	13 kDa	TRUE	0	0	0	0.1	0	0.2	0.5	0.3	0.4	0.1	0	0.2	1	0.5	0.4	0	-0.2	-0.3	0.1	-0.1	0	0.4	-0.4	-0.5
Aspartyl/asparaginyl beta-hydroxylase OS=Homo sapiens GN=ASPH PE=1 SV=3	Q12797	86 kDa	TRUE	0	0	0	-1.2	-1	-0.5	-0.5	0.1	-0.2	-0.8	-0.7	-1.1	-0.2	-0.1	-0.2	-0.6	-0.8	-0.5	-1.5	-0.7	0.2	-0.1	-0.5	0.3
Protein-L-isoaspartate(D-aspartate) O-methyltransferase OS=Homo sapiens GN=PCMT1 PE=1 SV=4	P22061	25 kDa		0	0	0	0.3	-0.2	0.4	-0.5	0.6	0.4	0.4	1.1	0.3	0.7	0.3	0.6	0.6	-0.7	0.6	0.2	0.4	0.2	0.1	-0.2	0.5
Brain-specific angiogenesis inhibitor 1 OS=Homo sapiens GN=BAI1 PE=1 SV=2	O14514	174 kDa		-0.1	0	No Values	No Values	0.8	0	-0.1	0.8	No Values	-0.3	0.2	No Values	0.8	1.2	No Values	0.3	-0.1	No Values	0.1	0.7	No Values	0.5	0.4	No Values
Cathepsin B OS=Homo sapiens GN=CTSB PE=1 SV=3	P07858	38 kDa		No Values	0	0	-0.5	-0.3	No Values	No Values	0.5	-0.3	No Values	-0.1	-0.3	No Values	0.3	0	No Values	0	-0.1	No Values	0.3	0.4	No Values	0	-0.2
Coagulation factor X OS=Homo sapiens GN=F10 PE=1 SV=2	P00742	55 kDa		0	0	0	0.2	-0.1	1.2	0.2	-0.3	-0.1	0.4	0.6	0.1	0.4	-0.1	-0.3	0.2	-0.4	0	1.1	0.2	0.1	0.5	-0.1	-0.1
Retinoic acid receptor responder protein 2 OS=Homo sapiens GN=RARRES2 PE=1 SV=1	Q99969	19 kDa		0	0	0	-0.3	-0.2	-0.1	0.5	0.4	0.5	-0.3	-0.4	-0.2	0.5	0.5	-0.1	0.2	-0.4	-0.1	0.5	0.7	0.3	0	0	0.1
Proline-rich transmembrane protein 3 OS=Homo sapiens GN=PRRT3 PE=1 SV=3	Q5FWE3	102 kDa		0	0	0	0	0.6	-0.1	-0.4	1.1	0.1	0.3	1.2	0	0.6	1.2	0.3	-0.4	1.1	0	0.4	1	0.5	0.3	1	0
Immunoglobulin superfamily member 21 OS=Homo sapiens GN=IGSF21 PE=2 SV=1	Q96ID5	52 kDa		0	0.1	0.1	-0.1	-0.7	1.4	1.3	-0.2	0.2	2	-0.7	0.8	1.9	0.2	1	1.5	-0.4	0.4	1.6	-0.1	-0.3	1.5	-0.2	0.7
Probable G-protein coupled receptor 37 OS=Homo sapiens GN=GPR37 PE=1 SV=2	O15354	67 kDa		0	0	0	-0.2	No Values	3.6	3.5	0.9	0.3	2.9	0.7	-0.7	3.4	1.1	1.3	2.6	0.5	-0.2	4.4	1.6	0.4	2.7	0.9	-0.1
Beta-mannosidase OS=Homo sapiens GN=MANBA PE=1 SV=3	O00462	101 kDa	TRUE	0	0	0	-0.3	1.6	0.1	0.5	1.1	-0.5	0.5	1	-0.5	0.9	2.2	0	0.7	1.1	-0.4	0.7	1.9	0.2	0.4	1.5	0.1
Complement C1q subcomponent subunit A OS=Homo sapiens GN=C1QA PE=1 SV=2	P02745	26 kDa		No Values	0	0	-0.3	0.6	No Values	No Values	0.5	0.4	No Values	0.8	-0.6	No Values	0.8	-0.4	No Values	0	0	No Values	0.9	0.3	No Values	0.1	0
Lactadherin OS=Homo sapiens GN=MFGE8 PE=1 SV=2	Q08431	43 kDa		0	0	0	-0.2	-0.2	-0.1	0.4	0.4	0.2	-0.1	-0.2	0.5	0.3	0.5	0.1	-0.3	-0.4	0.4	0.4	0.2	0.2	0.1	0	0.5
L-lactate dehydrogenase A chain OS=Homo sapiens GN=LDHA PE=1 SV=2	P00338	37 kDa		0	0	0	-0.5	-0.5	0.9	0.6	-0.4	-0.6	0.7	0	0.1	0.3	0.8	-0.2	0.3	-0.3	-0.4	0.1	0.2	-0.2	0.5	-0.9	0.1
Versican core protein OS=Homo sapiens GN=VCAN PE=1 SV=3	P13611	373 kDa		0	No Values	0	0	No Values	-0.1	0.3	No Values	-0.1	0.1	No Values	0.2	0.3	No Values	0.3	-0.4	No Values	-0.3	0.6	No Values	0.1	0.1	No Values	0.2
Exostosin-like 2 OS=Homo sapiens GN=EXTL2 PE=1 SV=1	Q9UBQ6	37 kDa		0	0	0	-0.9	-0.2	0.6	1	0.4	-0.4	0.8	0.1	-0.1	1.4	0.6	-0.1	0.6	0	-0.5	1.3	0.3	-0.2	0.7	0.2	-0.2
Inositol monophosphatase 3 OS=Homo sapiens GN=IMPAD1 PE=1 SV=1	Q9NX62	39 kDa		0	0	0	0.2	1.5	-0.2	0.3	1.8	-0.2	0.1	1.3	0.2	0	1.9	-0.2	0.3	1.6	-0.1	-0.3	2.5	-0.5	0.4	1.1	0.4
Beta-hexosaminidase subunit beta OS=Homo sapiens GN=HEXB PE=1 SV=3	P07686	63 kDa		0	0	0	0.4	-0.6	0.5	0.6	0.8	0.8	0.1	1	0.7	0.6	0.5	1.6	-0.1	0.1	0	0.9	0.8	1.1	0.8	0.3	0.5
Macrophage colony-stimulating factor 1 OS=Homo sapiens GN=CSF1 PE=1 SV=2	P09603	60 kDa		0	0	0	-0.9	0.1	-0.6	0.3	0.3	-0.6	-0.1	0.3	-0.9	-0.1	-0.1	-0.1	-0.9	-0.3	-0.7	0.8	1.1	-0.2	-0.1	0.2	-0.8
Mannosyl-oligosaccharide 1,2-alpha-mannosidase IC OS=Homo sapiens GN=MAN1C1 PE=1 SV=1	Q9NR34	71 kDa		No Values	0	0	-0.4	1.3	No Values	No Values	1.3	-0.3	No Values	1.1	-0.2	No Values	2	0.4	No Values	1.4	-0.9	No Values	1.1	0.3	No Values	1.6	0.2
Proteoglycan 4 OS=Homo sapiens GN=PRG4 PE=1 SV=2	Q92954	151 kDa		0	0	No Values	No Values	0	0.5	0.5	0	No Values	0.4	0	No Values	0.2	0.4	No Values	0.1	-0.1	No Values	0.1	0.7	No Values	0.1	0	No Values
Carbohydrate sulfotransferase 10 OS=Homo sapiens GN=CHST10 PE=1 SV=1	O43529	42 kDa	TRUE	No Values	0	0	0.2	0	No Values	No Values	0.4	0.1	No Values	0.2	0	No Values	1.8	0.7	No Values	-0.1	-0.1	No Values	0.3	0.2	No Values	0.7	-0.3
Cell adhesion molecule 2 OS=Homo sapiens GN=CADM2 PE=2 SV=1	Q8N3J6	48 kDa		0	0	0	-0.6	-0.5	0.1	-0.1	-0.2	-0.4	-0.1	-0.3	-1.4	0.3	0	-0.9	-0.2	-0.5	-0.6	-0.3	0	-1.4	0	-0.3	-0.4
Cadherin EGF LAG seven-pass G-type receptor 2 OS=Homo sapiens GN=CELSR2 PE=2 SV=1	Q9HCU4	317 kDa		No Values	0.2	No Values	No Values	0	No Values	No Values	0.2	No Values	No Values	0.1	No Values	No Values	-0.1	No Values	No Values	0	No Values	No Values	-0.3	No Values	No Values	0.1	No Values
Apolipoprotein C-I OS=Homo sapiens GN=APOC1 PE=1 SV=1	P02654	9 kDa		0	0	0	-0.2	-0.1	0.2	-0.2	0	-0.2	0.4	0.6	0.3	0.3	0	0.3	0.3	-0.1	-0.2	-0.1	0.7	-0.2	-0.1	0.3	0.1
Peptidyl-prolyl cis-trans isomerase B OS=Homo sapiens GN=PPIB PE=1 SV=2	P23284	24 kDa	TRUE	0	0	0	-0.9	0	-0.3	0.5	0.2	0	-0.6	-0.2	-0.7	-0.1	0.6	0	-1.1	-0.1	-0.4	0	1	0.4	-0.3	0.5	-0.2
Ig kappa chain V-I region Kue OS=Homo sapiens PE=1 SV=1	P01604	12 kDa	TRUE	0	0	0	-1.3	0.2	-0.4	-0.1	-0.4	1.6	-0.4	0	-0.6	0	-0.3	1.6	-0.2	-0.3	-0.1	1.5	1.4	0.6	0	-0.7	-0.4
Epididymis-specific alpha-mannosidase OS=Homo sapiens GN=MAN2B2 PE=1 SV=4	Q9Y2E5	114 kDa		0	0	0	-0.1	0.1	1.6	1.9	-0.5	0.6	1.5	0.5	0.5	2.2	-1.3	0.3	1.6	-0.1	0.1	1.4	-0.7	0.6	1.9	-0.2	0.3
Follistatin-related protein 4 OS=Homo sapiens GN=FSTL4 PE=2 SV=3	Q6MZW2	93 kDa		0	No Values	0	-0.3	No Values	1.1	1	No Values	0.3	0.7	No Values	-0.8	1.1	No Values	-0.3	0.6	No Values	-0.1	0	No Values	-0.1	0.6	No Values	0.2
Selenium-binding protein 1 OS=Homo sapiens GN=SELENBP1 PE=1 SV=2	Q13228	52 kDa		No Values	0	0	0	0.2	No Values	No Values	0.5	0.2	No Values	0.4	0.1	No Values	0.7	0.3	No Values	0.5	0	No Values	0.4	-0.2	No Values	0.5	-0.3
Semaphorin-6D OS=Homo sapiens GN=SEMA6D PE=1 SV=1	Q8NFY4	120 kDa		0	0	0	0	-0.5	0.3	0.2	-0.2	-0.2	1	-0.6	0.2	0.6	0.2	0.5	-0.2	-0.9	-0.9	1.6	0.3	1.4	-0.4	-0.4	-0.9
Complement factor H-related protein 2 OS=Homo sapiens GN=CFHR2 PE=1 SV=1	P36980	31 kDa	TRUE	0	0	0	-0.4	-0.2	-0.8	0.2	0.5	0	-0.3	0	-0.2	0	0	-0.1	0.2	0.2	0.1	0.2	0.5	0.6	0.1	0.2	0.2
UDP-GlcNAc:betaGal beta-1,3-N-acetylglucosaminyltransferase 2 OS=Homo sapiens GN=B3GNT2 PE=1 SV=2	Q9NY97	46 kDa		0	0	0	-0.9	0.4	1.3	1.1	0.6	0.2	0.2	-0.4	0	1.6	0.4	1.1	0.5	0.1	0.1	0.6	0.2	-0.3	0.7	0.1	0.1
Endonuclease domain-containing 1 protein OS=Homo sapiens GN=ENDOD1 PE=1 SV=2	O94919	55 kDa		0	0	0	0.1	0.1	0.9	0.3	0.2	-0.1	-0.3	-0.5	0.2	0.1	-0.4	0.2	-0.7	-0.3	-0.6	-0.1	0	0.3	0	-0.1	0
Lymphocyte antigen 6H OS=Homo sapiens GN=LY6H PE=2 SV=1	O94772	15 kDa		0	0	0	0	0.4	0.1	0.9	0.3	0	-0.1	0.1	0.6	0	0.3	0.4	-0.2	0.2	0.5	0	0	-0.7	0.2	0.1	0
Carboxypeptidase Q OS=Homo sapiens GN=CPQ PE=1 SV=1	Q9Y646	52 kDa		0	0	0	0.4	-0.6	-0.8	0	-0.5	0	-0.1	-0.3	0.7	0	1	1	0.1	-0.7	0.5	0.5	0.2	0.5	0.2	-0.1	-0.1
SLIT and NTRK-like protein 5 OS=Homo sapiens GN=SLITRK5 PE=1 SV=2	O94991	107 kDa		0	0	No Values	No Values	0.3	0.4	0.2	0.5	No Values	-0.6	0.5	No Values	0.8	0.7	No Values	-0.5	0.2	No Values	0.1	0.4	No Values	0	0.8	No Values
Macrophage colony-stimulating factor 1 receptor OS=Homo sapiens GN=CSF1R PE=1 SV=2	P07333	108 kDa		-5.2	0	0	-0.3	-0.7	6.1	5.8	0	0.1	4.4	-0.5	0.7	5.4	-0.2	0.3	5.2	-0.7	-0.2	5.4	-0.2	1	4.4	-0.4	-0.1
Puromycin-sensitive aminopeptidase OS=Homo sapiens GN=NPEPPS PE=1 SV=2	P55786	103 kDa		0	0	0	-1.1	-0.6	-0.5	-1	-0.9	-1.3	-0.4	-0.9	-1.1	-0.6	-0.6	-1.2	-0.4	-0.4	-0.9	-0.8	-0.8	-1.8	-0.4	-0.6	-1.2
GDNF family receptor alpha-2 OS=Homo sapiens GN=GFRA2 PE=2 SV=2	O00451	52 kDa		0	0	0	-0.8	-1.2	0.4	0.3	0	-0.4	0.3	-0.1	-0.2	1.3	-0.1	0.1	0.8	0	-0.7	0.6	-0.2	-0.5	0.6	-0.4	-0.6
Myoglobin OS=Homo sapiens GN=MB PE=1 SV=2	P02144	17 kDa		0	0	0	-0.9	-1.2	-0.5	1.4	1.3	1.5	-0.1	-0.9	-0.7	No Values	-0.3	0.3	-1	-1.4	-0.7	No Values	-1	0.8	0	0.4	0.4
Hyaluronan-binding protein 2 OS=Homo sapiens GN=HABP2 PE=1 SV=1	Q14520	63 kDa		0	0	0	0	-0.5	0.3	-0.2	-1	-1	0.1	0.1	0.1	-0.1	-0.8	-0.9	0.2	-0.2	0	-0.3	-0.7	-0.4	0	-0.4	-0.2
Calsyntenin-2 OS=Homo sapiens GN=CLSTN2 PE=1 SV=2	Q9H4D0	107 kDa	TRUE	0	0	No Values	No Values	0.1	-0.1	0	-0.1	No Values	-0.2	-0.5	No Values	0.7	0.3	No Values	-0.1	0.5	No Values	1.1	0.3	No Values	0.4	0.4	No Values
Stromal cell-derived factor 1 OS=Homo sapiens GN=CXCL12 PE=1 SV=1	P48061	11 kDa		-0.1	-0.1	No Values	No Values	0	-0.5	-0.9	0.1	No Values	-0.7	-0.8	No Values	0.1	0.6	No Values	-0.8	0.1	No Values	0	0.5	No Values	-0.6	0.1	No Values
Meteorin OS=Homo sapiens GN=METRN PE=2 SV=2	Q9UJH8	31 kDa		0	0	No Values	No Values	0.3	-0.1	-0.5	-0.1	No Values	0.2	0.1	No Values	0.2	-0.9	No Values	-0.3	0.3	No Values	0.5	1.2	No Values	-0.4	-0.3	No Values
Neural proliferation differentiation and control protein 1 OS=Homo sapiens GN=NPDC1 PE=1 SV=2	Q9NQX5	35 kDa		0	0	0	0.1	-0.4	-0.3	0.2	0.1	0	-0.6	-0.8	-0.4	0	-0.2	0.2	-0.4	-0.2	0.2	-0.2	-0.1	0.4	0.1	-0.3	0.4
Attractin OS=Homo sapiens GN=ATRN PE=1 SV=2	O75882	159 kDa		0	0	0	-0.9	-0.6	-0.6	0.3	0.8	0.1	-0.3	-0.2	0.1	-0.4	0	0	-0.6	0	0	0.5	0.6	0.2	0.3	-0.4	-0.1
Testican-2 OS=Homo sapiens GN=SPOCK2 PE=1 SV=1	Q92563	47 kDa		0	0	0	-0.4	-0.8	-0.5	0.2	0.2	0.1	0.2	-0.1	-0.3	0.3	-0.3	0.3	-0.4	0.4	-0.1	0.5	0.5	0.2	0	-1	-0.3
Neuronal pentraxin-2 OS=Homo sapiens GN=NPTX2 PE=1 SV=2	P47972	47 kDa	TRUE	-0.1	0	No Values	No Values	0.4	-0.2	0.6	0.1	No Values	0.2	0.6	No Values	1	0.7	No Values	0.2	0.1	No Values	-0.2	0.6	No Values	0.3	0.3	No Values
V-type proton ATPase subunit S1 OS=Homo sapiens GN=ATP6AP1 PE=1 SV=2	Q15904	52 kDa		0	0	0	0	-0.6	-0.6	1.4	-0.7	0.9	1	-0.7	0.9	0.2	-0.1	0.9	0	-0.3	0.2	1.3	-0.5	1.1	0	-0.4	-0.1
Carboxypeptidase B2 OS=Homo sapiens GN=CPB2 PE=1 SV=2	Q96IY4	48 kDa		0	0	0	-0.6	0.9	0.3	-0.2	0.7	-0.8	0	0.7	-0.2	0.5	0.1	0.3	0	0.6	-0.7	0.3	1	-0.3	0.8	1	-0.7
Cadherin-4 OS=Homo sapiens GN=CDH4 PE=2 SV=2	P55283	100 kDa		0	0	0	0.3	-0.1	-0.1	0	0.5	0.1	-0.1	-0.2	-0.1	0.3	0.8	0.4	-0.2	-0.3	-0.2	0.3	1	0.3	0	0.3	0.2
Insulin-like growth factor-binding protein 3 OS=Homo sapiens GN=IGFBP3 PE=1 SV=2	P17936	32 kDa		0	0	No Values	No Values	-0.5	No Values	0.2	-0.8	No Values	-0.8	-0.6	No Values	0.4	-0.3	No Values	0.2	-0.7	No Values	0.1	-0.3	No Values	-0.5	-0.4	No Values
Fibroblast growth factor receptor 3 OS=Homo sapiens GN=FGFR3 PE=1 SV=1	P22607	88 kDa	TRUE	No Values	0	0	-0.4	0.1	No Values	No Values	0.4	0	No Values	-0.2	-0.7	No Values	-0.2	-0.6	No Values	0.6	-0.7	No Values	0.3	0	No Values	0.2	-0.1
Transcobalamin-2 OS=Homo sapiens GN=TCN2 PE=1 SV=3	P20062	48 kDa		0	0	No Values	No Values	0	-0.6	-0.1	0.2	No Values	-0.3	0.1	No Values	0.4	-0.1	No Values	-0.3	0.1	No Values	-0.8	-0.6	No Values	-0.5	-0.7	No Values
Profilin-1 OS=Homo sapiens GN=PFN1 PE=1 SV=2	P07737	15 kDa		-4.3	0	0	No Values	-0.8	3.5	3.9	0.2	0.6	3.3	0.5	No Values	-2.4	0.5	0.9	3.5	-0.2	0.1	4.1	0.6	0.9	3	-0.4	0.4
Pro-cathepsin H OS=Homo sapiens GN=CTSH PE=1 SV=4	P09668	37 kDa		0	0	0	-0.5	-0.2	-0.4	-0.2	0.4	0.3	-1.5	-1.5	-0.3	-0.1	0.4	0.2	-0.1	0.4	0.2	0.2	0.5	0.9	-0.6	-0.3	-0.3
Coactosin-like protein OS=Homo sapiens GN=COTL1 PE=1 SV=3	Q14019	16 kDa		0	0	No Values	No Values	-0.2	0.1	0	-0.2	No Values	0.6	0.8	No Values	-0.2	-0.3	No Values	0.3	0.6	No Values	0.4	0.3	No Values	0	0.2	No Values
Sortilin-related receptor OS=Homo sapiens GN=SORL1 PE=1 SV=2	Q92673	248 kDa		0	No Values	0	0.1	No Values	0.1	-0.5	No Values	-0.4	0.1	No Values	0.2	1.3	No Values	0.2	-0.5	No Values	-0.2	0.8	No Values	0.3	-0.1	No Values	-0.2
Nuclear transport factor 2 OS=Homo sapiens GN=NUTF2 PE=1 SV=1	P61970	14 kDa		No Values	0	0	0	0.1	No Values	No Values	0.7	0.1	No Values	0.6	0.1	No Values	0.5	0.5	No Values	-0.2	-0.4	No Values	0.9	-0.1	No Values	0.1	-0.4
Endoplasmin OS=Homo sapiens GN=HSP90B1 PE=1 SV=1	P14625	92 kDa		0	No Values	0	0.5	No Values	0.2	-0.1	No Values	-0.3	0	No Values	0.4	0.2	No Values	0.3	-0.1	No Values	0.2	-0.4	No Values	0.6	0	No Values	0.2
Collagen alpha-1(III) chain OS=Homo sapiens GN=COL3A1 PE=1 SV=4	P02461	139 kDa		No Values	0.1	0	0.1	0.2	No Values	No Values	0.7	0.4	No Values	0.3	0.8	No Values	0.9	1.3	No Values	0.3	0.5	No Values	0.8	0.3	No Values	0.2	0.5
Chondroitin sulfate proteoglycan 5 OS=Homo sapiens GN=CSPG5 PE=1 SV=3	O95196	60 kDa		0	0	0	-0.4	-0.4	-0.4	0.5	0	0.8	-0.5	-1.5	-1.2	-0.4	0	0.5	-0.4	-0.7	-0.9	0.4	0.4	0.3	0	-0.3	0.1
Protocadherin gamma-C5 OS=Homo sapiens GN=PCDHGC5 PE=2 SV=1	Q9Y5F6	102 kDa		0	0	0	-0.6	0.1	-0.3	0.2	0.6	-0.1	-0.9	-0.3	-0.8	0.3	-0.2	0.1	0	0.3	-0.1	-0.2	-0.7	-0.8	0.4	0.6	-0.2
Zinc transporter ZIP10 OS=Homo sapiens GN=SLC39A10 PE=1 SV=2	Q9ULF5	94 kDa		0	0	0	2.3	1.3	1.8	1.4	1.4	2	1.6	0.6	2.2	1.7	1.6	1.5	1.9	1.3	1.8	0.9	0.9	2.3	1.7	1.3	2.3
WD repeat-containing protein 6 OS=Homo sapiens GN=WDR6 PE=1 SV=1	Q9NNW5	122 kDa		0	0	0	-0.2	0.1	0.8	0.1	0.7	-0.1	-0.1	-1.2	-1.1	1	0.3	0.1	0.4	-0.1	-0.2	0.5	-0.1	-0.2	0.8	0.4	0
Nidogen-2 OS=Homo sapiens GN=NID2 PE=1 SV=3	Q14112	151 kDa		0	0	0	1	0.4	0.2	0	-0.6	0.2	-0.2	-0.1	-0.5	0.9	0	0.3	-0.4	-1.2	-1	-0.4	-0.1	0.4	-0.2	0.1	-0.1
Polypeptide N-acetylgalactosaminyltransferase 2 OS=Homo sapiens GN=GALNT2 PE=1 SV=1	Q10471	65 kDa		0	0	No Values	No Values	-0.2	0.1	-0.3	-0.1	No Values	-0.7	-0.6	No Values	0.5	0.2	No Values	-0.5	-0.2	No Values	0.9	-0.3	No Values	-0.3	0	No Values
Somatostatin OS=Homo sapiens GN=SST PE=1 SV=1	P61278	13 kDa	TRUE	0	No Values	0	-0.2	No Values	0	0.4	No Values	0.6	0.1	No Values	0.1	0.3	No Values	0.7	-0.1	No Values	0.3	0	No Values	-0.2	0.2	No Values	0.4
Laminin subunit beta-2 OS=Homo sapiens GN=LAMB2 PE=1 SV=2	P55268	196 kDa	TRUE	No Values	No Values	0	0	No Values	No Values	No Values	No Values	-0.3	No Values	No Values	-0.4	No Values	No Values	0.3	No Values	No Values	-0.4	No Values	No Values	0.9	No Values	No Values	0
Testican-3 OS=Homo sapiens GN=SPOCK3 PE=1 SV=2	Q9BQ16	49 kDa		0	No Values	0	-0.2	No Values	-0.3	0.3	No Values	0.5	0.1	No Values	-0.1	0	No Values	0.5	-0.1	No Values	0	0.8	No Values	0.7	0.3	No Values	0.6
Gamma-enolase OS=Homo sapiens GN=ENO2 PE=1 SV=3	P09104	47 kDa	TRUE	0	No Values	Value Missing	6.5	No Values	0.2	-0.2	No Values	6.6	-0.2	No Values	6.6	0.8	No Values	6.6	-0.3	No Values	6.6	0.3	No Values	6.6	0.5	No Values	6.6
Ephrin type-A receptor 5 OS=Homo sapiens GN=EPHA5 PE=1 SV=3	P54756	115 kDa	TRUE	0	No Values	0	No Values	No Values	1.2	No Values	No Values	No Values	2	No Values	0.1	3.2	No Values	0.6	0.8	No Values	-0.5	2.1	No Values	1	1.7	No Values	-1.5
Ig kappa chain V-IV region (Fragment) OS=Homo sapiens GN=IGKV4-1 PE=4 SV=1	P06312 (+1)	13 kDa		0	No Values	0	0.1	No Values	0	-0.2	No Values	0.1	-0.7	No Values	-0.4	0.2	No Values	0.5	-0.6	No Values	0.1	-0.7	No Values	-0.4	-0.4	No Values	0.1
Cell growth regulator with EF hand domain protein 1 OS=Homo sapiens GN=CGREF1 PE=2 SV=2	Q99674	32 kDa		0	0	0	-0.1	0.2	-0.7	-0.6	0	0.5	-0.2	0.6	0.1	-0.3	-0.3	0.3	No Values	-0.1	0.1	0.3	-0.3	0.3	-0.9	-0.3	0.2
Multimerin-2 OS=Homo sapiens GN=MMRN2 PE=1 SV=2	Q9H8L6	104 kDa		0	0	0	0.2	-0.5	-0.4	0	-0.2	0.2	-0.5	-0.4	0.5	0.1	0.3	0.7	-1	-0.9	0.1	-0.7	-0.3	0.6	0	-0.3	0.3
Polypeptide N-acetylgalactosaminyltransferase 10 OS=Homo sapiens GN=GALNT10 PE=1 SV=2	Q86SR1	69 kDa	TRUE	0	No Values	0	0.1	No Values	0.5	-1.4	No Values	-0.8	-0.4	No Values	0.1	0.2	No Values	-0.3	-0.8	No Values	-0.6	-0.4	No Values	0	-0.5	No Values	-0.3
Ig lambda chain V-I region VOR OS=Homo sapiens PE=1 SV=1	P01699	12 kDa		0	0	0	-0.2	0.3	0	0.2	-0.1	0.3	-0.1	0.2	0.1	-0.8	1	-0.3	-0.4	0.5	0	0.1	-0.2	-0.2	-1.4	-0.1	-1.1
Apolipoprotein M OS=Homo sapiens GN=APOM PE=1 SV=2	O95445	21 kDa		No Values	-0.1	0	0.6	2.2	No Values	No Values	0.2	-0.4	No Values	1.2	1	No Values	1.4	0.4	No Values	0.9	-0.5	No Values	1.4	0.5	No Values	0.5	-0.4
Sortilin OS=Homo sapiens GN=SORT1 PE=1 SV=3	Q99523	92 kDa		No Values	0	0	1.1	-0.8	No Values	No Values	-0.3	0.7	No Values	No Values	1.7	No Values	0.6	0.3	No Values	No Values	-0.2	No Values	0.4	1	No Values	-1.1	0.5
Neuritin OS=Homo sapiens GN=NRN1 PE=1 SV=1	Q9NPD7	15 kDa		0	No Values	0	0	No Values	0.1	0	No Values	0.1	1.1	No Values	0	-0.4	No Values	0.2	0.3	No Values	0.2	0.1	No Values	0.5	0.2	No Values	0.4
Plexin-A1 OS=Homo sapiens GN=PLXNA1 PE=1 SV=3	Q9UIW2	211 kDa	TRUE	0	0	No Values	No Values	0.8	0	0.2	1.4	No Values	0.4	0.7	No Values	0.5	1.3	No Values	0.2	1.6	No Values	0.4	1.4	No Values	0	1.5	No Values
Peptidyl-prolyl cis-trans isomerase A OS=Homo sapiens GN=PPIA PE=1 SV=2	P62937	18 kDa	TRUE	No Values	0	0	-0.3	-0.1	No Values	No Values	0.9	0.2	No Values	0.3	-0.1	No Values	0.4	0.2	No Values	0.2	-0.8	No Values	0.3	-0.6	No Values	0.4	-0.4
Repulsive guidance molecule A OS=Homo sapiens GN=RGMA PE=1 SV=3	Q96B86	49 kDa		0	0	No Values	No Values	0.2	0.4	0.5	0.2	No Values	-0.4	0.3	No Values	0.7	0.9	No Values	-0.4	-0.2	No Values	0.4	0.3	No Values	0.2	0	No Values
Mast/stem cell growth factor receptor Kit OS=Homo sapiens GN=KIT PE=1 SV=1	P10721	110 kDa	TRUE	No Values	No Values	0	0.4	No Values	No Values	No Values	No Values	0.3	No Values	No Values	0.2	No Values	No Values	0.3	No Values	No Values	0.1	No Values	No Values	0.6	No Values	No Values	0.5
Secreted frizzled-related protein 3 OS=Homo sapiens GN=FRZB PE=1 SV=2	Q92765	36 kDa		No Values	0	0	-0.7	0.6	No Values	No Values	-0.1	-0.2	No Values	-0.2	-0.3	No Values	1.7	-0.3	No Values	-0.2	0.1	No Values	0.5	0	No Values	0.2	-0.2
Vimentin OS=Homo sapiens GN=VIM PE=1 SV=4	P08670	54 kDa		0	No Values	0	1.2	No Values	-0.2	1.7	No Values	1.6	0.2	No Values	0.3	0.2	No Values	-0.5	0	No Values	0.3	0.7	No Values	1	-0.1	No Values	-1
Latrophilin-3 OS=Homo sapiens GN=LPHN3 PE=1 SV=2	Q9HAR2	162 kDa	TRUE	0	No Values	0	-1.1	No Values	-0.3	0.1	No Values	-0.3	0.5	No Values	-0.9	0.4	No Values	0.4	0.3	No Values	-1.2	0.6	No Values	0.2	0.5	No Values	-0.2
Sex hormone-binding globulin OS=Homo sapiens GN=SHBG PE=1 SV=2	P04278	44 kDa		No Values	No Values	0	-0.6	No Values	No Values	No Values	No Values	-0.9	No Values	No Values	-0.8	No Values	No Values	0.2	No Values	No Values	-0.7	No Values	No Values	-0.6	No Values	No Values	-0.7
Thioredoxin domain-containing protein 17 OS=Homo sapiens GN=TXNDC17 PE=1 SV=1	Q9BRA2	14 kDa		0	No Values	0	1.2	No Values	-0.4	0.3	No Values	0.8	0.2	No Values	0.9	0.6	No Values	1.4	0.1	No Values	1	0	No Values	1.7	0.3	No Values	1.5
Cochlin OS=Homo sapiens GN=COCH PE=1 SV=1	O43405	59 kDa		No Values	0	0	-0.2	-0.5	No Values	No Values	0.1	0.4	No Values	-0.4	0.1	No Values	0.5	0.7	No Values	0.3	-0.3	No Values	0.5	0.3	No Values	-0.2	-0.5
Glutathione S-transferase P OS=Homo sapiens GN=GSTP1 PE=1 SV=2	P09211	23 kDa		0	0	No Values	No Values	0.5	-0.8	0.4	0.3	No Values	-0.7	0.1	No Values	0	1.6	No Values	-0.9	1	No Values	0.5	1.7	No Values	-0.3	0.7	No Values
Chondroitin sulfate proteoglycan 4 OS=Homo sapiens GN=CSPG4 PE=1 SV=2	Q6UVK1	251 kDa		0	No Values	0	0.2	No Values	0	-0.2	No Values	0.3	0.3	No Values	0.2	0.6	No Values	0.4	0	No Values	0.7	0.6	No Values	-0.5	-0.5	No Values	0.6
Ig kappa chain V-I region Wes OS=Homo sapiens PE=1 SV=1	P01611	12 kDa	TRUE	0	0	No Values	No Values	0.6	-0.2	0.7	1	No Values	0.5	1.2	No Values	0.2	1.2	No Values	0.3	0.5	No Values	0.2	1.3	No Values	0.2	1.2	No Values
Cluster of Ig kappa chain V-III region POM OS=Homo sapiens PE=1 SV=1 (P01624)	P01624	12 kDa	TRUE	No Values	0	0	-0.1	-0.4	No Values	No Values	-0.6	0	No Values	-1	0.3	No Values	0.9	-0.6	No Values	-0.7	-0.4	No Values	0.4	-0.2	No Values	-0.2	-0.6
Laminin subunit gamma-1 OS=Homo sapiens GN=LAMC1 PE=1 SV=3	P11047	178 kDa		0	No Values	No Values	No Values	No Values	-0.5	-0.5	No Values	No Values	-0.5	No Values	No Values	-0.8	No Values	No Values	-0.6	No Values	No Values	0.2	No Values	No Values	-0.2	No Values	No Values
Latrophilin-1 OS=Homo sapiens GN=LPHN1 PE=1 SV=1	O94910	163 kDa		No Values	0	No Values	No Values	0	No Values	No Values	0.4	No Values	No Values	-0.2	No Values	No Values	0.8	No Values	No Values	0	No Values	No Values	0.9	No Values	No Values	0	No Values
Cell adhesion molecule 4 OS=Homo sapiens GN=CADM4 PE=1 SV=1	Q8NFZ8	43 kDa		No Values	0	No Values	No Values	-0.2	No Values	No Values	-0.4	No Values	No Values	-0.5	No Values	No Values	0.6	No Values	No Values	-0.9	No Values	No Values	-0.7	No Values	No Values	-0.3	No Values
Glucose-6-phosphate isomerase OS=Homo sapiens GN=GPI PE=1 SV=4	P06744	63 kDa		No Values	No Values	0	0.4	No Values	No Values	No Values	No Values	-0.6	No Values	No Values	0.2	No Values	No Values	-0.2	No Values	No Values	0.2	No Values	No Values	-0.5	No Values	No Values	0.1
Melanotransferrin OS=Homo sapiens GN=MFI2 PE=1 SV=2	P08582	80 kDa		No Values	-4.9	No Values	No Values	5.6	No Values	No Values	6.2	No Values	No Values	6	No Values	No Values	6.2	No Values	No Values	6.3	No Values	No Values	6.6	No Values	No Values	6.1	No Values
BDNF/NT-3 growth factors receptor OS=Homo sapiens GN=NTRK2 PE=1 SV=1	Q16620	92 kDa		0	No Values	No Values	No Values	No Values	0.4	-0.1	No Values	No Values	-0.6	No Values	No Values	-0.4	No Values	No Values	-0.3	No Values	No Values	0	No Values	No Values	-0.5	No Values	No Values
Complement C1r subcomponent-like protein OS=Homo sapiens GN=C1RL PE=1 SV=2	Q9NZP8	53 kDa	TRUE	No Values	0	No Values	No Values	-0.7	No Values	No Values	-0.4	No Values	No Values	0.4	No Values	No Values	0.8	No Values	No Values	-0.4	No Values	No Values	-0.3	No Values	No Values	-0.6	No Values
Cell division cycle 5-like protein OS=Homo sapiens GN=CDC5L PE=1 SV=2	Q99459	92 kDa		No Values	0	0	-0.6	0	No Values	No Values	0.3	0	No Values	-0.5	-0.7	No Values	0.3	-0.4	No Values	0.1	-0.1	No Values	0.3	0.3	No Values	0.2	-0.3
