# Supplementary material for: Correction: A Proteomic Analysis of Individual and Gender Variations in Normal Human Urine and Cerebrospinal Fluid Using iTRAQ Quantification
Source: PLoS One. 2019 Apr 1;14(4):e0213213. doi: 10.1371/journal.pone.0213213 (PMC6443154; doi:10.1371/journal.pone.0213213)
Supplement: S4 Data — (XLS) [file pone.0213213.s004.xls]

S4 Data: Protein quantification data for female CSF.
Protein Name	Accession Number	Molecular Weight	Protein Grouping Ambiguity	Mix-1	Mix-2	Mix-3	female 1-1	female 1-2	female 1-3	female 2-1	female 2-2	female 2-3	female 3-1	female 3-2	female 3-3	female 4-1	female 4-2	female 4-3	female 5-1	female 5-2	female 5-3	female 6-1	female 6-2	female 6-3	female 7-1	female 7-2	female 7-3
Serum albumin OS=Homo sapiens GN=ALB PE=1 SV=2	P02768	69 kDa	TRUE	-0.2	-0.2	-0.1	0	-0.1	-0.1	-0.3	-0.1	0.1	-0.1	-0.2	0	-0.2	-0.3	-0.1	-0.1	0	0.2	0.1	0.1	0.3	0	0	0
Serotransferrin OS=Homo sapiens GN=TF PE=1 SV=3	P02787	77 kDa	TRUE	-0.1	-0.1	-0.2	-0.1	-0.2	0	0.3	0.3	0.3	0.2	0.2	0.1	0.3	0.3	0.1	0	0.2	0.2	-0.2	-0.3	-0.2	0.1	0	0.1
Complement C3 OS=Homo sapiens GN=C3 PE=1 SV=2	P01024	187 kDa	TRUE	0.3	0	0.1	0	0.1	0.1	0	-0.1	-0.2	0.4	0.3	0.3	0.2	0.2	0.2	0.3	0.2	0.1	0.4	0.2	0.2	0.2	0.1	0.1
Alpha-1-antitrypsin OS=Homo sapiens GN=SERPINA1 PE=1 SV=3	P01009	47 kDa		-0.2	0	0	-0.3	-0.1	-0.4	0.1	0.3	0.2	0.5	0.5	0.6	-0.4	-0.1	-0.2	-0.1	0.2	0.1	0.1	0.3	0.3	-0.1	0.2	0.1
Complement C4-A OS=Homo sapiens GN=C4A PE=1 SV=1	P0C0L4	193 kDa		0.2	0.2	0.2	0	0.1	0.1	0.3	0.3	0.2	0.3	0.3	0.3	0.6	0.7	0.7	0	0	0	0.1	0	0	-0.4	-0.4	-0.4
Prostaglandin-H2 D-isomerase OS=Homo sapiens GN=PTGDS PE=1 SV=1	P41222	21 kDa		-0.1	0	-0.1	0.2	0.1	0.2	-0.1	-0.1	-0.1	0.1	0.1	0.3	0.3	0.2	0.2	0.1	-0.1	-0.1	-0.6	-0.7	-0.6	0	0	-0.1
Hemopexin OS=Homo sapiens GN=HPX PE=1 SV=2	P02790	52 kDa		0	0	-0.1	-0.1	-0.1	-0.1	0.2	0.3	0.2	0.3	0.4	0.4	0.1	0.1	0.1	0	0	0	0.5	0.5	0.4	0	-0.1	-0.1
Apolipoprotein E OS=Homo sapiens GN=APOE PE=1 SV=1	P02649	36 kDa		-0.1	0.1	0	0	0.3	0	-0.5	-0.2	-0.5	-0.1	0.2	-0.1	0.2	0.5	0.2	-0.3	0	-0.2	-1	-0.9	-0.9	-0.2	0	-0.3
Apolipoprotein A-I OS=Homo sapiens GN=APOA1 PE=1 SV=1	P02647	31 kDa	TRUE	0	0	0	-0.2	-0.1	0	-0.2	-0.3	-0.3	0.1	0	0.1	-0.1	-0.2	-0.3	0.2	0.1	0.1	0.1	0	0	0.1	0.1	0
Cluster of Alpha-2-macroglobulin OS=Homo sapiens GN=A2M PE=1 SV=3 (P01023)	P01023	163 kDa	TRUE	0	0	0	0	0	0	0	0.1	0	-0.1	-0.1	-0.3	0	0.1	0	-0.2	-0.1	-0.1	-0.4	-0.4	-0.5	0	0	0
Cluster of Ig gamma-1 chain C region OS=Homo sapiens GN=IGHG1 PE=1 SV=1 (P01857)	P01857 [3]	36 kDa	TRUE	0	0	0	0.4	0.2	0.4	0	-0.2	0	0.4	0.3	0.3	-0.2	-0.3	-0.3	0.1	0.3	0.1	0.4	0.2	0.3	-0.1	-0.1	-0.1
Fibronectin OS=Homo sapiens GN=FN1 PE=1 SV=4	P02751	263 kDa		0	0	0	0	-0.1	-0.1	-0.1	0	0	-0.2	-0.2	-0.1	0	-0.1	0	0	-0.1	-0.1	-0.5	-0.4	-0.4	0	-0.1	-0.1
Clusterin OS=Homo sapiens GN=CLU PE=1 SV=1	P10909	52 kDa		-0.1	0	0	-0.3	-0.1	-0.1	-0.1	-0.2	-0.3	-0.1	-0.1	-0.2	0.1	0.1	0	0.1	0	-0.1	-0.4	-0.4	-0.4	0.2	0	0
Cystatin-C OS=Homo sapiens GN=CST3 PE=1 SV=1	P01034	16 kDa	TRUE	0	0.1	0	0.1	0.2	0.2	0.2	0.2	0.1	0	0	-0.1	0.2	0.2	0	0.3	0.3	0	-0.8	-0.8	-0.7	0.2	0.1	0
Ig kappa chain C region OS=Homo sapiens GN=IGKC PE=1 SV=1	P01834	12 kDa		-0.2	-0.2	-0.2	0	-0.1	-0.1	-0.1	0	0	0.5	0.6	0.7	-0.2	-0.2	-0.1	0.3	0.4	0.4	0.4	0.4	0.4	0.2	0.2	0.2
Gelsolin OS=Homo sapiens GN=GSN PE=1 SV=1	P06396	86 kDa	TRUE	-0.1	0	-0.1	0	0	0	-0.1	0	0	-0.4	-0.2	-0.2	0.2	0.2	0.2	-0.4	-0.2	-0.2	-0.3	-0.3	-0.3	-0.1	0	0
Vitamin D-binding protein OS=Homo sapiens GN=GC PE=1 SV=1	P02774	53 kDa	TRUE	0	0	0	-0.1	-0.1	-0.1	-0.2	-0.2	-0.1	0.3	0.1	0.2	-0.1	-0.1	-0.1	0.3	0.3	0.3	0.3	0.2	0.2	0	0	-0.1
Cluster of Complement factor H OS=Homo sapiens GN=CFH PE=1 SV=4 (P08603)	P08603 [3]	139 kDa	TRUE	0	0	-0.1	-0.1	-0.2	-0.1	0	-0.1	-0.2	0	-0.1	0	0.1	0	0	-0.1	-0.2	-0.2	0.1	0	0	0	-0.1	-0.1
Cluster of Immunoglobulin lambda-like polypeptide 5 OS=Homo sapiens GN=IGLL5 PE=2 SV=2 (B9A064)	B9A064 [3]	23 kDa	TRUE	0	0	0	0.1	0.1	0	-0.1	0	0	0.4	0.5	0.4	-0.3	-0.2	-0.4	0.2	0.3	0.1	0.2	0.4	0.3	-0.3	-0.2	-0.2
Cluster of Ig alpha-1 chain C region OS=Homo sapiens GN=IGHA1 PE=1 SV=2 (P01876)	P01876 [2]	38 kDa	TRUE	0	0	0	-1.1	-1	-1.3	-0.8	-0.7	-0.7	1.3	1.3	1.2	-1	-0.5	-0.7	1.2	1.2	1	-0.5	-0.2	-0.3	-0.8	-0.6	-0.9
Pigment epithelium-derived factor OS=Homo sapiens GN=SERPINF1 PE=1 SV=4	P36955	46 kDa	TRUE	-0.1	-0.1	-0.1	-0.3	-0.2	-0.2	-0.1	-0.1	-0.2	-0.1	-0.3	-0.4	0.4	0.3	0.1	0.2	0.2	0.1	0.1	0.1	0	0.3	0.1	0.1
Alpha-1-antichymotrypsin OS=Homo sapiens GN=SERPINA3 PE=1 SV=2	P01011	48 kDa		0.1	0.1	0.1	0.1	-0.1	0.1	0.3	0.2	0.3	1	0.6	0.8	0.3	0.1	0.2	0.1	-0.1	0.1	0.5	0.3	0.4	0.1	-0.1	0
Ceruloplasmin OS=Homo sapiens GN=CP PE=1 SV=1	P00450	122 kDa		-0.1	-0.1	0	-0.1	-0.1	-0.2	-0.4	-0.3	-0.3	0.4	0.3	0.4	-0.3	-0.1	-0.2	0	0	0	0.2	0.2	0.4	0.2	0.2	0.1
Complement factor B OS=Homo sapiens GN=CFB PE=1 SV=2	P00751	86 kDa		-0.1	0	0.1	0	-0.1	-0.2	0	0.1	0.1	0.5	0.6	0.7	-0.3	-0.2	-0.2	-0.1	-0.1	0	0.2	0.3	0.4	0	0.1	0.1
Apolipoprotein D OS=Homo sapiens GN=APOD PE=1 SV=1	P05090	21 kDa		0	-0.1	0	-0.2	-0.2	-0.3	-0.3	-0.4	-0.3	0	-0.1	-0.2	0.1	0	0.1	0.1	0	0	-0.5	-0.6	-0.4	0	-0.1	-0.1
Antithrombin-III OS=Homo sapiens GN=SERPINC1 PE=1 SV=1	P01008	53 kDa		-0.1	-0.1	-0.1	0.1	0.1	0	0.1	0.3	0.2	-0.1	-0.1	0.2	-0.2	-0.1	0.1	-0.3	-0.1	-0.1	0.1	0.2	0.3	0	0.1	0.1
Neuronal cell adhesion molecule OS=Homo sapiens GN=NRCAM PE=1 SV=3	Q92823	144 kDa		-0.1	-0.1	-0.1	0.4	0.5	0.4	0.2	0.2	0.4	0	0	-0.1	0.1	0.3	0.2	-0.2	-0.2	-0.2	-0.8	-0.8	-0.7	0	-0.1	0
Ig gamma-2 chain C region OS=Homo sapiens GN=IGHG2 PE=1 SV=2	P01859	36 kDa	TRUE	-0.1	0	0	-0.1	0.2	-0.1	0	0.4	0.2	0.7	1.2	0.9	-0.3	-0.1	-0.3	0.5	0.7	0.5	0.6	0.9	0.7	0.3	0.5	0.3
Angiotensinogen OS=Homo sapiens GN=AGT PE=1 SV=1	P01019	53 kDa		-0.1	-0.1	0	0.2	0.2	0.4	0	0	0	0.3	0	0.1	0.3	0.2	0.4	0.2	0.1	0.2	-0.6	-0.6	-0.6	0	-0.1	-0.2
Ectonucleotide pyrophosphatase/phosphodiesterase family member 2 OS=Homo sapiens GN=ENPP2 PE=1 SV=3	Q13822	99 kDa		0.1	0.1	0	-0.1	0.2	-0.1	0.1	0	-0.1	-0.3	-0.4	-0.3	0.2	0.4	0.3	0.3	0.4	0.2	0.5	0.7	0.4	0.2	0.3	0.1
Neural cell adhesion molecule L1-like protein OS=Homo sapiens GN=CHL1 PE=1 SV=4	O00533	135 kDa	TRUE	0.1	0.1	0.1	0.5	0.4	0.4	0.3	0.3	0.4	-0.3	-0.1	0	0.4	0.4	0.4	-0.3	-0.2	-0.3	-1.2	-0.8	-0.8	0.1	0.1	0.1
Amyloid beta A4 protein OS=Homo sapiens GN=APP PE=1 SV=3	P05067	87 kDa	TRUE	0	-0.2	-0.1	0.2	0.2	0.5	0.3	-0.2	-0.1	0.2	0.2	0.1	0.5	0.1	0.2	-0.1	-0.3	-0.4	-0.5	-0.6	-0.5	0.1	-0.2	-0.1
Amyloid-like protein 1 OS=Homo sapiens GN=APLP1 PE=1 SV=3	P51693	72 kDa	TRUE	-0.2	0	-0.1	0.3	0.5	0.3	0	0.3	0	0	0.4	-0.2	0.3	0.6	0.1	-0.4	-0.2	-0.5	-0.8	-0.3	-1.1	-0.1	0.1	-0.3
Cluster of Haptoglobin OS=Homo sapiens GN=HP PE=1 SV=1 (P00738)	P00738	45 kDa	TRUE	-0.1	-0.1	-0.1	-2.2	-2.2	-2.2	-1.4	-1.3	-1.3	1.1	1.4	1.1	-2	-1.9	-1.6	-2.2	-1.9	-1.9	0.4	0.4	0.3	-2.6	-2.3	-2.2
SPARC-like protein 1 OS=Homo sapiens GN=SPARCL1 PE=1 SV=2	Q14515	75 kDa	TRUE	-0.1	-0.2	0	0.1	0.2	0.2	0	0.1	0.2	-0.3	-0.5	-0.5	0.4	0.4	0.4	-0.2	-0.3	-0.4	-0.3	-0.2	-0.4	-0.1	0	0
Beta-Ala-His dipeptidase OS=Homo sapiens GN=CNDP1 PE=1 SV=4	Q96KN2	57 kDa		0	0	0	0.1	0.1	-0.1	-0.3	0	-0.1	-0.5	-0.4	-0.5	0.4	0.5	0.5	0.1	0.2	0.3	-0.7	-0.6	-0.7	0.1	0.2	0.3
Calsyntenin-1 OS=Homo sapiens GN=CLSTN1 PE=1 SV=1	O94985	110 kDa		0	0	0.1	0.1	0.1	0.3	0.2	0	0	0	-0.1	-0.2	0.5	0.3	0.2	0	-0.2	-0.2	-0.5	-0.5	-0.7	0.1	0	-0.2
Dickkopf-related protein 3 OS=Homo sapiens GN=DKK3 PE=1 SV=2	Q9UBP4	38 kDa		-0.1	-0.1	-0.1	0.2	0.5	0.3	0	0.1	-0.1	0.5	0.6	0.3	0.6	0.7	0.5	0.2	0.4	0.2	-0.5	-0.3	-0.6	0.2	0.3	0.2
Apolipoprotein A-IV OS=Homo sapiens GN=APOA4 PE=1 SV=3	P06727	45 kDa	TRUE	-0.1	0	0	-0.1	0	-0.1	0.2	0.2	0.2	0.1	-0.1	-0.1	-0.4	-0.4	-0.3	-0.4	-0.3	-0.3	0.1	0.2	0.1	0	0	0.1
Secretogranin-1 OS=Homo sapiens GN=CHGB PE=1 SV=2	P05060	78 kDa		0	0	0	0	0.1	0.1	-0.4	-0.4	-0.5	-0.6	-0.2	-0.6	0	0.1	0	0.2	0.1	0.2	-0.9	-1.1	-1	-0.2	-0.2	-0.2
Kininogen-1 OS=Homo sapiens GN=KNG1 PE=1 SV=2	P01042	72 kDa		0	0	0	-0.1	0	0	0	0	0.1	0.1	0.2	0.1	0	-0.1	-0.1	0	0	-0.1	0.3	0.3	0.2	0.1	0	0
Transthyretin OS=Homo sapiens GN=TTR PE=1 SV=1	P02766	16 kDa		-0.1	-0.1	-0.1	-0.1	-0.3	-0.1	-0.1	-0.1	-0.2	-0.1	0	0	0.3	0.1	0.2	0.5	0.3	0.4	0.6	0.6	0.5	0.3	0	0.2
Chromogranin-A OS=Homo sapiens GN=CHGA PE=1 SV=7	P10645	51 kDa		0	0	0	0.6	0.3	0.5	0.5	0.5	0.5	0	0	0.2	0.5	0.5	0.5	0	0	0	-0.9	-1	-0.9	0.2	0.1	0.2
N-acetyllactosaminide beta-1,3-N-acetylglucosaminyltransferase OS=Homo sapiens GN=B3GNT1 PE=1 SV=1	O43505	47 kDa		0	-0.1	-0.1	0.3	0.3	0.5	0.3	0	0.1	0.4	0.3	0.3	0.6	0.3	0.5	0.2	0.1	0	-0.3	-0.5	-0.5	0.2	0	0.1
Kallikrein-6 OS=Homo sapiens GN=KLK6 PE=1 SV=1	Q92876	27 kDa		0	0	0	0.3	0.2	0.2	0.2	0.3	0.4	0.1	0.1	0.2	0.4	0.5	0.7	0.1	0.1	0.3	-0.6	-0.7	-0.4	-0.1	0	0.2
Prothrombin OS=Homo sapiens GN=F2 PE=1 SV=2	P00734	70 kDa		0	0	0	0	0.1	0.1	0.3	0.2	0.3	0.3	0.2	0.2	0.3	0	0.1	-0.1	-0.1	0	0.3	0.2	-0.1	-0.1	0	-0.1
Alpha-1-acid glycoprotein 1 OS=Homo sapiens GN=ORM1 PE=1 SV=1	P02763	24 kDa	TRUE	-0.2	-0.1	-0.1	-0.2	-0.2	-0.2	-0.6	-0.3	-0.5	1.5	1.5	1.3	-0.1	0	-0.2	-0.2	-0.1	-0.3	0.7	0.7	0.6	-0.2	-0.1	-0.3
Beta-2-glycoprotein 1 OS=Homo sapiens GN=APOH PE=1 SV=3	P02749	38 kDa		0.1	0.1	0.1	-0.1	-0.1	0	0.4	0.4	0.3	0.2	0	0	0.2	0	0	-0.2	-0.1	-0.1	0.4	0.2	0.2	-0.1	-0.2	-0.2
Cluster of Plasminogen OS=Homo sapiens GN=PLG PE=1 SV=2 (P00747)	P00747	91 kDa	TRUE	0	0	0	-0.2	0	0	0.4	0.5	0.4	0.4	0.3	0.2	-0.1	-0.1	-0.2	0.1	0.1	-0.1	0.3	0.3	0.1	0	0	0
Alpha-1B-glycoprotein OS=Homo sapiens GN=A1BG PE=1 SV=4	P04217	54 kDa		0.1	0.1	0.2	0.1	0.1	0.1	-0.1	-0.1	-0.2	0.4	0.4	0.5	0.2	0	0	0.3	0.3	0.2	0.5	0.3	0.4	0.3	0.2	0.2
Fibulin-1 OS=Homo sapiens GN=FBLN1 PE=1 SV=4	P23142	77 kDa		0	0.3	0.1	0.1	0.2	0.1	0.2	0.1	0.1	0.2	0.3	0	0.6	0.8	0.6	0.1	0.3	0.2	0.4	0.6	0.3	0.2	0.4	0.2
Plasma protease C1 inhibitor OS=Homo sapiens GN=SERPING1 PE=1 SV=2	P05155	55 kDa		0	0	0	0	-0.1	0	0.2	0	0.1	0	-0.1	-0.3	0.1	0	-0.1	-0.1	-0.1	-0.2	0	-0.1	0	-0.2	-0.2	-0.2
Contactin-1 OS=Homo sapiens GN=CNTN1 PE=1 SV=1	Q12860	113 kDa	TRUE	0	0	0	0.1	0.2	0.2	-0.2	0	0	0	0	0	0.3	0.3	0.4	0	-0.1	-0.2	-0.8	-0.4	-0.5	0	-0.1	0
Secretogranin-2 OS=Homo sapiens GN=SCG2 PE=1 SV=2	P13521	71 kDa		0	-0.2	-0.1	0.1	0.1	0.1	0.3	0	0.1	-0.2	-0.2	-0.3	0.5	0.4	0.5	-0.2	-0.3	-0.3	-1	-1	-1.1	-0.1	-0.2	-0.3
Neural cell adhesion molecule 1 OS=Homo sapiens GN=NCAM1 PE=1 SV=3	P13591	95 kDa		-0.1	0.1	0	0.2	0.3	0.4	0.3	0.2	0.2	0.1	0.2	-0.1	0.2	0.4	0.2	-0.1	0	-0.1	-0.7	-0.7	-0.7	-0.1	0	0
Protein kinase C-binding protein NELL2 OS=Homo sapiens GN=NELL2 PE=1 SV=1	Q99435	91 kDa		0.1	0	0.1	0.3	0.5	0.5	0.5	0.4	0.2	0	0.1	0	0.5	0.4	0.3	0.2	0.1	0	-0.8	-0.8	-0.7	0.2	0.2	0.2
Heparin cofactor 2 OS=Homo sapiens GN=SERPIND1 PE=1 SV=3	P05546	57 kDa		0	0	0	0	0.1	0	0	0.1	0	-0.2	-0.2	-0.1	-0.2	-0.1	-0.2	-0.2	-0.2	-0.2	-0.2	0	0.1	0.1	0.1	0
EGF-containing fibulin-like extracellular matrix protein 1 OS=Homo sapiens GN=EFEMP1 PE=1 SV=2	Q12805	55 kDa		0.1	0.1	0.1	0	0.2	0.2	0	0.2	0	0	0.1	0.1	0.4	0.4	0.3	0.1	0.1	0	-0.3	-0.1	0	0.1	0.1	-0.1
Secretogranin-3 OS=Homo sapiens GN=SCG3 PE=1 SV=3	Q8WXD2	53 kDa		0	0	0	0.2	0.3	0.3	0.1	0	0.3	-0.5	-0.7	-0.7	0.1	0.2	0.2	-0.4	-0.5	-0.3	-1.2	-1	-1.1	-0.2	-0.2	-0.2
Mimecan OS=Homo sapiens GN=OGN PE=1 SV=1	P20774	34 kDa		0.1	0.1	0.1	0.2	0.2	0.1	0.2	0.3	0.2	-0.3	-0.1	-0.3	-0.1	0.3	0.1	0	0.3	0.1	-0.2	0	-0.2	0	-0.1	-0.2
Fibrinogen alpha chain OS=Homo sapiens GN=FGA PE=1 SV=2	P02671	95 kDa	TRUE	0	0	0	-0.3	-0.6	-0.2	-0.4	-0.5	-0.3	1.1	1	1	-0.4	-0.6	-0.6	-0.3	-0.4	-0.3	0	-0.2	-0.1	-0.1	-0.1	0
ProSAAS OS=Homo sapiens GN=PCSK1N PE=1 SV=1	Q9UHG2	27 kDa		0.2	0.2	0.2	0.1	0.3	0.5	0.4	0.3	0.5	-0.1	0	-0.2	0.5	0.7	0.6	-0.1	-0.1	-0.3	-0.8	-0.6	-0.8	0.1	0.1	0
Complement C1s subcomponent OS=Homo sapiens GN=C1S PE=1 SV=1	P09871	77 kDa	TRUE	-0.1	-0.1	-0.1	-0.1	-0.1	-0.1	-0.3	-0.2	-0.2	-0.2	-0.2	-0.2	0.5	0.4	0.3	-0.2	-0.2	-0.1	-0.3	-0.4	-0.3	0.2	0	0
Alpha-2-HS-glycoprotein OS=Homo sapiens GN=AHSG PE=1 SV=1	P02765	39 kDa		-0.1	-0.1	-0.1	0.1	0.1	0	0.1	-0.1	0	-0.1	-0.1	-0.3	-0.3	-0.2	-0.3	-0.2	-0.3	-0.2	0.2	0.2	0.3	0.2	-0.1	0
Proactivator polypeptide OS=Homo sapiens GN=PSAP PE=1 SV=2	P07602	58 kDa		0	0	0	0.3	0.2	0.2	0	0	-0.1	-0.2	-0.1	-0.2	0.1	0.2	0.2	-0.1	0	0	-0.3	-0.4	-0.7	-0.1	-0.1	0
Osteopontin OS=Homo sapiens GN=SPP1 PE=1 SV=1	P10451	35 kDa		0	0	0	0.1	0.1	0.2	0.2	0.2	0.2	0	-0.1	0.2	0.6	0.4	0.4	-0.1	-0.2	-0.4	-0.6	-0.7	-0.4	0	-0.2	-0.2
Vitronectin OS=Homo sapiens GN=VTN PE=1 SV=1	P04004	54 kDa		-0.1	-0.1	-0.1	-0.3	-0.5	-0.5	0	-0.1	0.1	0.4	0.2	0.5	0.2	0.2	0.1	0	0	0.1	0.5	0.3	0.3	0.2	0.4	0
Carboxypeptidase E OS=Homo sapiens GN=CPE PE=1 SV=1	P16870	53 kDa		0	0	0	0	-0.2	-0.1	-0.3	-0.3	-0.3	0	-0.1	-0.1	0.4	0.2	0.2	-0.1	-0.1	-0.1	-0.2	-0.2	-0.2	0	-0.2	-0.2
Afamin OS=Homo sapiens GN=AFM PE=1 SV=1	P43652	69 kDa		-0.1	-0.2	-0.1	-0.1	-0.1	0	-0.2	-0.2	-0.3	0	-0.1	-0.4	-0.3	-0.3	-0.3	-0.2	-0.3	-0.4	0.2	0.1	0.2	0.1	0	0
Neurosecretory protein VGF OS=Homo sapiens GN=VGF PE=1 SV=2	O15240	67 kDa		0	0	0	0.2	0.4	0.3	0.3	0.4	0.2	0.3	0.1	0.2	0.5	0.5	0.4	-0.2	-0.1	-0.2	-0.6	-0.8	-0.8	0.1	0	-0.1
Complement component C7 OS=Homo sapiens GN=C7 PE=1 SV=2	P10643	94 kDa		0	0	0.1	-0.1	-0.1	-0.1	0	-0.1	0	-0.3	-0.2	-0.4	0.1	0.1	0.2	-0.1	0	0	-0.3	-0.4	-0.3	-0.2	-0.1	-0.1
Cadherin-2 OS=Homo sapiens GN=CDH2 PE=1 SV=4	P19022	100 kDa		-0.1	-0.1	-0.1	0.2	0.1	0.3	0	-0.2	-0.1	-0.2	-0.4	-0.2	0.3	0.1	0.1	-0.1	-0.3	-0.1	-0.7	-0.6	-0.5	-0.1	-0.3	-0.1
Beta-2-microglobulin OS=Homo sapiens GN=B2M PE=1 SV=1	P61769	14 kDa		0	0	0	-0.1	-0.1	0.2	-0.2	-0.1	-0.1	-0.2	-0.2	-0.3	0.2	0.1	0.1	-0.1	-0.2	0	-0.6	-0.5	-0.5	-0.2	-0.2	-0.3
Reelin OS=Homo sapiens GN=RELN PE=1 SV=3	P78509	388 kDa	TRUE	0	0	0	0.1	0.2	0.1	-0.3	-0.5	-0.5	-0.1	-0.4	-0.1	0.2	0.1	0.2	0.1	0.1	0.2	-0.5	-0.5	-0.4	0	-0.1	0.1
Cartilage acidic protein 1 OS=Homo sapiens GN=CRTAC1 PE=1 SV=2	Q9NQ79	71 kDa		0	0	0	0.3	0.2	0.5	0.5	0.3	0.3	0.2	-0.1	0	0.9	0.4	0.4	0.2	-0.1	0.1	0.1	-0.5	-0.5	0.2	0	0.1
Neurexin-3-alpha OS=Homo sapiens GN=NRXN3 PE=1 SV=4	Q9Y4C0	181 kDa	TRUE	-0.1	-0.1	0	0.5	0.7	0.4	0.3	0.2	0.2	0	-0.1	-0.1	0.2	0.4	0.3	-0.2	-0.1	-0.1	-0.6	-0.6	-0.8	0	0.1	-0.1
Cluster of Hemoglobin subunit beta OS=Homo sapiens GN=HBB PE=1 SV=2 (P68871)	P68871 [2]	16 kDa	TRUE	0	0.1	0	-0.8	-0.7	-0.6	-1.5	-1.4	-1.9	0.5	0.7	0.6	1.7	1.7	1.6	0.6	0.6	0.6	-0.3	-0.3	-0.4	-1.2	-1.4	-1.6
Cluster of Ig heavy chain V-III region BRO OS=Homo sapiens PE=1 SV=1 (P01766)	P01766 [2]	13 kDa	TRUE	0	0	0	-0.1	-0.3	-0.1	0	-0.1	0.2	0.6	0.6	0.7	0.1	0.2	0.3	0.3	0.2	0.1	0.3	0.3	0.2	0.2	-0.1	-0.2
Procollagen C-endopeptidase enhancer 1 OS=Homo sapiens GN=PCOLCE PE=1 SV=2	Q15113	48 kDa		0	0	0	0	0	0	-0.2	0	0	0.1	0	0	0.3	0.2	0.3	0	-0.2	-0.1	-0.1	-0.1	-0.3	0	0	0.1
Protein FAM3C OS=Homo sapiens GN=FAM3C PE=1 SV=1	Q92520	25 kDa		0	0	0	0.3	0.5	0.4	0.1	0.3	0	-0.3	-0.2	0	0.1	0.1	0.1	-0.3	-0.2	-0.1	-1	-1	-0.8	-0.2	-0.1	-0.1
Cluster of Complement component C9 OS=Homo sapiens GN=C9 PE=1 SV=2 (P02748)	P02748	63 kDa	TRUE	0	-0.1	-0.1	-0.2	-0.3	-0.4	-0.2	0	-0.1	1	1	0.8	0.1	0.1	-0.1	-0.1	0.1	0	0.2	0.5	0.2	0.1	0.2	0
Fibrinogen gamma chain OS=Homo sapiens GN=FGG PE=1 SV=3	P02679	52 kDa		0	0	0	-0.5	-0.6	-0.5	-0.5	-0.6	-0.5	0.9	0.9	0.9	-0.6	-0.7	-0.6	-0.5	-0.4	-0.4	-0.3	-0.4	-0.1	-0.1	-0.3	-0.1
Peptidyl-glycine alpha-amidating monooxygenase OS=Homo sapiens GN=PAM PE=1 SV=2	P19021	108 kDa		-0.1	-0.1	0	0.4	0.3	0.3	0.2	0	0.3	-0.1	0.2	0.1	0.4	0.4	0.6	0.1	-0.1	0	-0.3	-0.3	0	0.1	-0.1	0
Insulin-like growth factor-binding protein 7 OS=Homo sapiens GN=IGFBP7 PE=1 SV=1	Q16270	29 kDa		-0.1	-0.1	-0.1	-0.2	-0.2	-0.1	-0.2	-0.3	-0.3	-0.6	-0.6	-0.8	-0.2	-0.3	-0.3	0	-0.1	-0.1	0.3	0.3	0	-0.1	-0.2	-0.2
Cathepsin D OS=Homo sapiens GN=CTSD PE=1 SV=1	P07339	45 kDa		0	0	0	0.1	0.1	0.2	-0.2	-0.1	0	-0.4	-0.4	-0.2	0.2	0.1	0.2	0.2	0.2	0.2	0	-0.1	0	0	-0.1	0
Contactin-2 OS=Homo sapiens GN=CNTN2 PE=1 SV=1	Q02246	113 kDa	TRUE	0.2	0.1	0.2	0.2	0.2	0.1	0.1	0.2	0.2	-0.1	0	0	0.5	0.5	0.5	-0.2	-0.2	-0.1	-0.4	-0.3	-0.3	0	0.1	0.1
Fibrinogen beta chain OS=Homo sapiens GN=FGB PE=1 SV=2	P02675	56 kDa		0	0	0	-0.3	-0.5	-0.5	-0.6	-0.8	-0.6	1.2	1.1	1.3	-0.2	-0.8	-0.6	-0.1	-0.4	-0.4	-0.3	0	-0.1	0.1	-0.1	0
Inter-alpha-trypsin inhibitor heavy chain H2 OS=Homo sapiens GN=ITIH2 PE=1 SV=2	P19823	106 kDa		0	0	0	0	0	-0.1	-0.2	-0.2	-0.1	0.2	0.3	0.3	-0.4	-0.3	-0.2	-0.1	0.1	0	0.2	0.1	0.2	-0.4	-0.3	-0.3
Neuronal pentraxin-1 OS=Homo sapiens GN=NPTX1 PE=2 SV=2	Q15818	47 kDa	TRUE	0.1	0.1	0.1	0.4	0.5	0.6	0.1	0.1	0.1	0.2	-0.1	-0.1	0.5	0.5	0.3	0.1	0.1	0.1	-0.6	-0.7	-0.9	-0.1	0	-0.1
Collagen alpha-1(VI) chain OS=Homo sapiens GN=COL6A1 PE=1 SV=3	P12109	109 kDa		0.1	0.1	0.2	0.6	0.1	0.4	-0.2	0	0.1	0.1	0.4	0.5	0.4	0.3	0.5	0	0.1	0.2	-0.3	-0.5	0	-0.1	0	0.1
Brevican core protein OS=Homo sapiens GN=BCAN PE=1 SV=2	Q96GW7	99 kDa	TRUE	0.1	0.1	0.1	0.5	-0.1	0.4	0	-0.4	0.2	0.3	-0.2	0.3	0.2	-0.2	0.3	0.2	-0.3	0.1	-0.3	-0.9	-0.4	0	-0.2	-0.2
Cluster of Leucine-rich repeat-containing protein 4B OS=Homo sapiens GN=LRRC4B PE=1 SV=3 (Q9NT99)	Q9NT99	76 kDa	TRUE	-0.1	-0.1	0	0.4	0.3	0.2	0	0.1	0.6	0.3	0.1	0.5	0.3	0.6	0.8	0	0	0.4	-0.5	-0.3	-0.2	-0.1	-0.2	0.1
Neuronal pentraxin receptor OS=Homo sapiens GN=NPTXR PE=2 SV=2	O95502	53 kDa		-0.1	-0.1	-0.1	0.6	0.3	0.4	-0.1	-0.1	0.2	-0.5	-0.2	-0.1	0.1	0.1	0.2	-0.3	-0.4	-0.2	-1.6	-1	-0.9	-0.2	-0.2	0.1
Vitamin K-dependent protein S OS=Homo sapiens GN=PROS1 PE=1 SV=1	P07225	75 kDa		-0.3	-0.2	-0.2	-1	-0.3	-0.3	-0.2	-0.4	-0.6	-0.1	-0.2	-0.6	0.1	-0.3	-0.7	-0.2	-0.5	-0.9	-0.1	-0.4	-0.6	0	-0.2	-0.7
Apolipoprotein A-II OS=Homo sapiens GN=APOA2 PE=1 SV=1	P02652	11 kDa		0	0	0	-0.2	-0.2	-0.1	0.3	0.3	0.3	-0.5	0.2	-0.6	-0.8	-0.2	-0.3	0	0.7	0	0.1	0.2	-0.2	-0.2	0.6	-0.2
Monocyte differentiation antigen CD14 OS=Homo sapiens GN=CD14 PE=1 SV=2	P08571	40 kDa		-0.1	-0.1	-0.1	0.1	0.1	0	0	0.1	0	-0.3	0	0	0.3	0.4	0.3	-0.4	-0.2	-0.3	-0.4	-0.5	-0.3	-0.2	-0.1	-0.1
Alpha-2-antiplasmin OS=Homo sapiens GN=SERPINF2 PE=1 SV=3	P08697	55 kDa		0	0	0	0.1	0.2	0.3	0.3	0.1	0.1	0.2	0.3	0.2	0	0.1	0	0	-0.1	-0.2	0.6	0.6	0.4	0	0	-0.3
Semaphorin-7A OS=Homo sapiens GN=SEMA7A PE=1 SV=1	O75326	75 kDa		-0.2	-0.2	-0.2	0.2	0.2	0.3	0.1	0	0	0.1	0.1	-0.1	0.3	0.2	0	0.2	0.3	0	-0.5	-0.7	-0.4	-0.2	-0.2	-0.3
Extracellular matrix protein 1 OS=Homo sapiens GN=ECM1 PE=1 SV=2	Q16610	61 kDa		0	0	0	0.1	0.3	0.3	0.4	0.3	0.1	0.3	0.2	0.1	0.4	0.2	0.1	-0.1	-0.2	-0.3	-0.2	-0.4	-0.6	-0.2	-0.3	-0.4
Histidine-rich glycoprotein OS=Homo sapiens GN=HRG PE=1 SV=1	P04196	60 kDa	TRUE	0	-0.2	-0.1	0.2	-0.3	0.1	0.3	-0.1	0.2	0.6	0.3	0.6	0.3	0.3	0.7	0.6	0.4	0.6	0.8	0.5	1	0.9	0.7	1
Basement membrane-specific heparan sulfate proteoglycan core protein OS=Homo sapiens GN=HSPG2 PE=1 SV=4	P98160	469 kDa		0.2	0.2	0.2	0.4	-0.1	0.5	0.5	0.1	0.2	0.4	0.4	0.4	1.1	0.5	1.4	0.2	0.2	0	0.8	0	0.5	0.5	0	0.2
Chitinase-3-like protein 1 OS=Homo sapiens GN=CHI3L1 PE=1 SV=2	P36222	43 kDa	TRUE	0	0	0.1	0	0.2	0.1	0	0	-0.1	0.1	0	0.1	0.1	-0.1	0.2	0.4	0.4	0.4	-0.2	-0.5	-0.2	0.6	0.7	0.7
Cluster of Voltage-dependent calcium channel subunit alpha-2/delta-1 OS=Homo sapiens GN=CACNA2D1 PE=1 SV=3 (P54289)	P54289	125 kDa	TRUE	0	0	0	0.4	0.6	0.5	0.3	0.4	0.1	-0.2	0.2	0	0.3	0.4	0.2	-0.2	-0.1	-0.3	-0.7	-0.9	-0.7	0	0.1	-0.1
Phospholipid transfer protein OS=Homo sapiens GN=PLTP PE=1 SV=1	P55058	55 kDa		0	0	-0.1	-0.2	0.1	-0.1	-0.3	-0.6	-0.7	-0.1	-0.4	-0.4	0.8	0.4	0.1	0.1	-0.2	-0.5	0.5	0	0.1	0.2	0.1	-0.1
Dystroglycan OS=Homo sapiens GN=DAG1 PE=1 SV=2	Q14118	97 kDa		0	0	0	0.2	0.3	0.2	0	0	0.2	0.1	-0.4	-0.2	0	-0.2	0.2	0	-0.1	0	-0.9	-0.5	-0.2	0	0	-0.1
Cluster of Pyruvate kinase isozymes M1/M2 OS=Homo sapiens GN=PKM PE=1 SV=4 (P14618)	P14618	58 kDa	TRUE	-0.1	-0.1	-0.1	0	0	0.2	0.2	-0.1	-0.2	0	-0.2	-0.6	0.3	0	-0.1	0	-0.3	-0.4	-0.4	-0.7	-0.7	0	-0.1	-0.2
Cluster of Ig kappa chain V-III region WOL OS=Homo sapiens PE=1 SV=1 (P01623)	P01623	12 kDa	TRUE	0	0	0	-0.1	-0.2	-0.1	-0.2	-0.3	-0.2	0.5	0.5	0.6	0.2	-0.1	0.3	0	0	0.2	0.2	0	0.2	0	-0.2	-0.2
Insulin-like growth factor-binding protein 2 OS=Homo sapiens GN=IGFBP2 PE=1 SV=2	P18065	35 kDa		0	0	0	0	0	0.1	0	-0.1	-0.2	0.2	-0.1	-0.1	0.6	0.4	0.3	-0.1	-0.3	-0.2	0.1	-0.1	0	0	-0.3	-0.2
Receptor-type tyrosine-protein phosphatase zeta OS=Homo sapiens GN=PTPRZ1 PE=1 SV=4	P23471	255 kDa		0	0	0	0.4	0.1	0.1	0	0.2	0	-0.1	0.1	-0.1	0.2	0.5	0.3	-0.4	0.1	0	-0.6	-0.5	-0.4	-0.1	0.1	-0.1
Inter-alpha-trypsin inhibitor heavy chain H4 OS=Homo sapiens GN=ITIH4 PE=1 SV=4	Q14624	103 kDa	TRUE	0	0	0	-0.1	0.1	0	0.1	0.1	-0.1	0.1	0.1	0	-0.4	-0.7	-0.6	0	-0.1	-0.1	0.4	0.3	0.2	-0.3	-0.2	-0.3
Tetranectin OS=Homo sapiens GN=CLEC3B PE=1 SV=3	P05452	23 kDa		0	0	0	0.2	0	0.1	0.2	0.1	0.3	-0.2	-0.5	-0.1	0.1	0	0.3	0.1	-0.1	0.1	-0.6	-0.3	-0.2	0.3	0.1	0.2
Galectin-3-binding protein OS=Homo sapiens GN=LGALS3BP PE=1 SV=1	Q08380	65 kDa	TRUE	0	0	0	0	0.2	0.2	0	0.1	0	-0.2	0	-0.3	0.1	0.3	0.1	0.2	0.3	0.1	-0.1	-0.3	-0.2	0.1	0.1	-0.1
Titin OS=Homo sapiens GN=TTN PE=1 SV=4	Q8WZ42	3816 kDa		0.7	0.7	0.7	-1.9	-1.8	0.2	0.4	-1.6	-1.9	0.8	-2	-2.2	0.1	-1.8	-2.2	0.6	-1.3	-1.5	1.6	0.6	0.1	0.8	-0.5	-0.6
Ganglioside GM2 activator OS=Homo sapiens GN=GM2A PE=1 SV=4	P17900	21 kDa		0	0	0	0.1	0.1	0.1	-0.1	0.1	-0.1	-0.6	-0.4	-0.7	0.1	0	0	-0.2	-0.2	-0.2	-1.1	-0.9	-1	-0.1	-0.1	-0.1
Neurexin-2-alpha OS=Homo sapiens GN=NRXN2 PE=2 SV=1	Q9P2S2	185 kDa	TRUE	0	0	0	0.3	-0.1	0.5	0.1	-0.3	-0.1	0.4	-0.2	-0.1	0.4	0	0.4	0	0	-0.2	-0.5	-0.9	-0.8	0.1	-0.1	-0.1
Retinol-binding protein 4 OS=Homo sapiens GN=RBP4 PE=1 SV=3	P02753	23 kDa	TRUE	-0.1	0	-0.1	-0.1	0	-0.3	0	0.1	0.2	-0.1	0.2	-0.2	-0.4	0.1	0.2	-0.4	0	-0.2	-0.1	0	-0.2	-0.4	-0.1	-0.2
Cluster of Complement C1r subcomponent OS=Homo sapiens GN=C1R PE=1 SV=2 (P00736)	P00736	80 kDa	TRUE	0	0	0	-0.3	-0.1	-0.2	0.2	-0.1	-0.2	0.1	-0.1	-0.3	0.4	0.2	0.4	-0.3	-0.3	-0.3	0	-0.2	-0.1	-0.2	-0.3	-0.3
Coagulation factor V OS=Homo sapiens GN=F5 PE=1 SV=4	P12259	252 kDa		0	0	0	0.3	-0.1	-0.2	0.2	-0.1	0	0	-0.2	0	0.5	0.4	0.5	0	0	-0.1	0.6	0.4	0.6	-0.2	-0.2	-0.1
Cadherin-13 OS=Homo sapiens GN=CDH13 PE=1 SV=1	P55290	78 kDa		0.2	0.2	0.2	0.5	0.6	0.9	0.6	0.5	0.6	0.2	0.2	0	0.7	0.5	0.5	0.3	0.1	-0.1	-0.6	-0.3	-0.6	0.3	0.4	0.1
IgGFc-binding protein OS=Homo sapiens GN=FCGBP PE=1 SV=3	Q9Y6R7	572 kDa		0	0	0	-0.1	-0.3	-0.2	-0.5	-0.5	-0.5	-0.4	-0.5	-0.5	0.1	-0.4	-0.3	-0.8	-1.1	-0.8	0.2	0.4	0.6	-0.2	-0.5	-0.2
Protein AMBP OS=Homo sapiens GN=AMBP PE=1 SV=1	P02760	39 kDa		-0.1	-0.1	-0.1	-0.4	-0.3	-0.4	-0.1	-0.2	-0.1	0	0.2	0.1	-0.2	0	0.1	-0.2	-0.1	-0.1	0.1	-0.1	0	-0.4	-0.3	-0.2
SPARC OS=Homo sapiens GN=SPARC PE=1 SV=1	P09486	35 kDa		-0.1	-0.1	-0.1	0.1	0.1	0	0.1	-0.1	-0.1	-0.1	-0.3	-0.1	0.3	0.4	0.1	0	-0.2	0	0.1	0.2	-0.2	0	-0.1	-0.1
Ephrin type-A receptor 4 OS=Homo sapiens GN=EPHA4 PE=1 SV=1	P54764	110 kDa	TRUE	0	0.1	0	0.4	0.6	0.5	0.3	0.6	0.4	-0.2	0.5	-0.1	0.7	0.7	0.5	-0.1	0.5	0	-1	-0.1	-0.7	0.4	0.4	0.1
72 kDa type IV collagenase OS=Homo sapiens GN=MMP2 PE=1 SV=2	P08253	74 kDa		-0.1	-0.1	-0.2	0.3	0.5	0.8	0.6	0.4	0.1	0.3	0.4	0.3	1	0.6	0.4	0.4	0.5	0	0.3	0.3	0.1	0.4	0.6	0.2
Insulin-like growth factor-binding protein 6 OS=Homo sapiens GN=IGFBP6 PE=1 SV=1	P24592	25 kDa		0.1	0.1	0.1	0.2	-0.1	0	0.5	0.1	0.1	0.5	0.3	-0.1	0.4	0.4	0.1	-0.3	-0.3	-0.3	0.8	0.5	0	-0.1	-0.3	-0.2
Complement C5 OS=Homo sapiens GN=C5 PE=1 SV=4	P01031	188 kDa		0	0	0	-0.2	-0.1	-0.5	0	0.1	-0.2	0.2	0.4	0.4	-0.6	0.1	-0.1	-0.2	0.1	0	0.1	0.2	0.5	-0.2	-0.2	-0.1
Limbic system-associated membrane protein OS=Homo sapiens GN=LSAMP PE=1 SV=2	Q13449	37 kDa		-0.2	-0.1	-0.2	0.2	0	0.2	0	0	-0.1	-0.2	-0.3	-0.4	0.1	0.2	-0.2	-0.4	-0.3	-0.3	-0.3	-0.4	-0.9	-0.4	-0.1	-0.3
Complement C2 OS=Homo sapiens GN=C2 PE=1 SV=2	P06681	83 kDa		-0.1	-0.1	-0.1	0	0.2	-0.2	-0.1	0.2	-0.1	0.1	0.6	0.2	-0.1	0.4	-0.1	0.3	0.5	0	0	0.2	0.1	-0.1	0.1	-0.1
Neurofascin OS=Homo sapiens GN=NFASC PE=1 SV=4	O94856	150 kDa		0.1	0.1	0.1	0	0.3	0.3	0	0.3	-0.1	0.3	0.3	-0.2	0.8	0.5	0.3	0.1	0.1	-0.2	-0.2	-0.2	-0.6	0	0.1	-0.3
Leucine-rich alpha-2-glycoprotein OS=Homo sapiens GN=LRG1 PE=1 SV=2	P02750	38 kDa		0	0	0	-0.3	-0.4	-0.1	0	-0.3	-0.4	0.9	0.6	1	0.3	-0.1	0.1	0	-0.3	-0.1	0.3	0.2	0.3	-0.1	-0.2	0.1
Epididymal secretory protein E1 OS=Homo sapiens GN=NPC2 PE=1 SV=1	P61916	17 kDa		0	0	0	0.1	0	0.2	0	0	-0.1	-0.2	-0.6	-0.3	0.1	0	-0.1	0.1	-0.2	-0.3	-0.3	-0.5	-0.7	-0.1	-0.4	-0.4
Superoxide dismutase [Cu-Zn] OS=Homo sapiens GN=SOD1 PE=1 SV=2	P00441	16 kDa		-0.1	-0.1	-0.1	0.4	0.4	0.3	0	0.2	0.1	-0.4	-0.1	-0.3	-0.2	0.1	-0.2	-0.6	-0.4	-0.6	-1.2	-0.8	-0.9	-0.5	0	-0.2
Neogenin OS=Homo sapiens GN=NEO1 PE=1 SV=2	Q92859	160 kDa		0	0	0	0.1	0.4	0.5	0	0.1	0	0.4	0	-0.2	0.1	0.1	0.3	0	0	-0.2	-0.8	-0.6	-0.3	-0.1	-0.1	-0.3
Neurocan core protein OS=Homo sapiens GN=NCAN PE=2 SV=3	O14594	143 kDa	TRUE	-0.1	-0.1	-0.1	0.3	0.3	0.2	-0.2	0.1	0.4	-0.1	0.1	0.4	0.5	0.4	0.4	0	0	-0.1	-0.7	-0.6	-0.7	0.1	-0.1	0.2
Keratin, type II cytoskeletal 1 OS=Homo sapiens GN=KRT1 PE=1 SV=6	P04264	66 kDa	TRUE	0	0	-0.1	-0.4	0	-0.6	-0.4	-0.3	-0.4	-1	-0.5	-0.3	-0.3	-0.1	-0.1	0.6	0.8	0.9	-0.1	0.1	-0.2	-0.3	0.1	-0.1
Inter-alpha-trypsin inhibitor heavy chain H1 OS=Homo sapiens GN=ITIH1 PE=1 SV=3	P19827	101 kDa		0	0	0	0	-0.1	0	0	0	0.1	0.3	0.4	0.8	-0.1	0.1	-0.2	0.1	0.1	0.3	0.7	0.7	0.8	0	0	0.2
Corticosteroid-binding globulin OS=Homo sapiens GN=SERPINA6 PE=1 SV=1	P08185	45 kDa		0	0	0	-0.2	0	0	-0.1	0	-0.3	0.3	0.1	0.2	-0.1	0.4	0	0	0.1	-0.3	0.7	0.7	0.3	0.1	0.1	-0.2
Complement factor I OS=Homo sapiens GN=CFI PE=1 SV=2	P05156	66 kDa		0	0	0	-0.2	0	-0.2	-0.1	-0.5	-0.1	0.1	0.1	0.4	0	-0.2	-0.1	-0.2	-0.2	-0.1	0.2	0.2	0.2	-0.2	-0.1	0
Glyceraldehyde-3-phosphate dehydrogenase OS=Homo sapiens GN=GAPDH PE=1 SV=3	P04406	36 kDa		0.1	0	0	-0.1	0	-0.1	0.3	0	0.1	0.9	0.6	0.4	0.9	0.1	0.1	0.6	-0.3	0	-0.5	-0.1	-0.3	0	-0.4	-0.1
Phosphatidylethanolamine-binding protein 1 OS=Homo sapiens GN=PEBP1 PE=1 SV=3	P30086	21 kDa		0	0	0	0.2	0.4	-0.1	0	0.2	0.1	-0.1	0.2	-0.1	0.4	0.4	0.2	-0.2	0.2	0	-0.3	-0.4	-0.6	-0.2	0.2	0
Scavenger receptor cysteine-rich type 1 protein M130 OS=Homo sapiens GN=CD163 PE=1 SV=2	Q86VB7	125 kDa		0	0	0	0.5	0.1	0	0	-0.1	0.3	0.3	0	0.8	0.6	0.2	0.6	0.2	-0.2	0.3	-0.1	0	0.5	0.2	-0.1	0.1
Amyloid-like protein 2 OS=Homo sapiens GN=APLP2 PE=1 SV=2	Q06481	87 kDa	TRUE	0	0	0	0.3	0.3	0.5	-0.1	-0.1	0	0.4	0.2	-0.2	0.3	0.3	0.1	0.1	0.2	0	-0.1	-0.6	-0.8	-0.2	0	0
Neural cell adhesion molecule 2 OS=Homo sapiens GN=NCAM2 PE=1 SV=2	O15394	93 kDa	TRUE	0.1	0.1	0.1	0.4	0.2	0.4	0.2	0.1	0.4	0	0.1	0.4	0.3	0.4	0.6	0.2	0.2	0.2	-0.4	-0.5	-0.9	0.1	0	0.1
Aspartate aminotransferase, cytoplasmic OS=Homo sapiens GN=GOT1 PE=1 SV=3	P17174	46 kDa	TRUE	0	0	0	0.4	0.1	0.6	0.5	0.2	0.3	0.4	-0.1	0.3	0.7	0.2	0.2	-0.1	-0.1	0.1	0.3	-0.7	-0.2	0.4	-0.1	0
Neurexin-1-alpha OS=Homo sapiens GN=NRXN1 PE=2 SV=1	Q9ULB1	162 kDa	TRUE	0	0	0	0.5	0.4	0.3	0.1	0.3	0.3	0.1	0.3	0.1	0.4	0.4	0.4	0	-0.1	0	-0.6	-0.3	-0.4	0.1	-0.2	0.1
Collagen alpha-3(VI) chain OS=Homo sapiens GN=COL6A3 PE=1 SV=5	P12111	344 kDa		0	0	0	-0.5	-0.2	-0.1	-0.4	-0.3	-0.3	0	-0.1	-0.5	0.2	0.1	0	-0.3	-0.2	-0.5	-0.1	-0.1	-0.4	-0.2	0	-0.3
Cluster of Tyrosine-protein phosphatase non-receptor type substrate 1 OS=Homo sapiens GN=SIRPA PE=1 SV=2 (P78324)	P78324	55 kDa	TRUE	0	0	0	0.4	0.5	0.6	0.3	0.3	0.2	0.1	0	0	-0.6	-0.3	-0.6	0.2	0.2	0.3	-1	-1	-1.1	-0.5	-0.6	-0.8
Alpha-1-acid glycoprotein 2 OS=Homo sapiens GN=ORM2 PE=1 SV=2	P19652	24 kDa	TRUE	-0.2	-0.2	-0.2	-0.5	-0.6	-0.7	-0.4	-0.3	-0.5	1.4	1.3	1	0	-0.2	-0.2	0.4	0.2	0	0.3	0.4	0.8	0.4	0.2	-0.1
Malate dehydrogenase, cytoplasmic OS=Homo sapiens GN=MDH1 PE=1 SV=4	P40925	36 kDa		0	0	0	0.3	-0.1	0.3	0.3	0.2	0.2	0.2	0	0.2	0.7	0.3	0.3	0.2	-0.2	-0.2	-0.5	-0.4	-0.6	0.3	-0.1	0
Lumican OS=Homo sapiens GN=LUM PE=1 SV=2	P51884	38 kDa		0	0	0	-0.1	-0.2	-0.1	-0.2	0	-0.1	0	0.1	0.3	-0.2	0	-0.2	-0.4	-0.2	-0.3	-0.1	0.1	0	-0.1	0.1	-0.1
Extracellular superoxide dismutase [Cu-Zn] OS=Homo sapiens GN=SOD3 PE=1 SV=2	P08294	26 kDa		0	0	0	0.8	0.2	0.3	0	-0.2	0.1	-0.3	-0.2	0.1	0.5	0.5	0.5	0	-0.2	0.1	0.1	0.2	0.3	-0.1	-0.2	0
Complement component C6 OS=Homo sapiens GN=C6 PE=1 SV=3	P13671	105 kDa		0	0	0	0	0	0.1	0.1	-0.2	-0.2	0.5	0.3	0.3	0.3	-0.3	-0.2	0.1	-0.4	-0.4	0.1	0.1	0.1	0.1	0.1	-0.2
Zinc-alpha-2-glycoprotein OS=Homo sapiens GN=AZGP1 PE=1 SV=2	P25311	34 kDa		0	0	0	0.4	-0.1	0.2	0.3	0.6	0.6	0.2	-0.1	0.1	-0.2	-0.3	-0.3	-0.2	0	0.1	0.4	0.5	0.6	-0.1	0	-0.1
Hemoglobin subunit alpha OS=Homo sapiens GN=HBA1 PE=1 SV=2	P69905	15 kDa		0	0	0	-0.7	-0.7	-0.5	-1.7	-1	-2	0.5	0.5	0.7	1.6	1.5	1.6	0.7	0.4	0.5	-0.1	0	-0.2	-1.1	-1.3	-1.5
Neuroblastoma suppressor of tumorigenicity 1 OS=Homo sapiens GN=NBL1 PE=1 SV=1	P41271	19 kDa		-0.1	-0.1	-0.1	0.7	0.7	1	0.6	0.5	0.4	-0.2	-0.4	-0.3	0.6	0.3	0.3	0.2	-0.1	-0.2	-0.1	-0.7	-0.6	0.2	0	0.1
Cluster of L-lactate dehydrogenase B chain OS=Homo sapiens GN=LDHB PE=1 SV=2 (P07195)	P07195 [2]	37 kDa	TRUE	0	0	0	0.1	0.3	0.5	0	0.2	0.1	-0.1	-0.1	-0.5	0.5	0.1	-0.3	-0.3	-0.1	-0.3	-0.3	-0.5	-0.8	0.1	0	-0.4
Collagen alpha-1(XVIII) chain OS=Homo sapiens GN=COL18A1 PE=1 SV=5	P39060	178 kDa		0.1	0.1	0.1	0.2	0.3	0.6	0.2	0.4	0.1	0.2	0.4	0	0.5	0.3	0.5	0.2	0.3	0.2	-0.3	0	0.2	0.2	0.2	0.1
Cell adhesion molecule 1 OS=Homo sapiens GN=CADM1 PE=1 SV=2	Q9BY67	49 kDa		0.1	0.1	0.1	0.4	0.2	0.5	-0.2	0.1	-0.2	0	0	-0.2	-0.1	0.2	0.1	-0.5	-0.2	-0.2	-0.6	-0.7	-0.9	-0.2	-0.1	-0.1
Interleukin-6 receptor subunit beta OS=Homo sapiens GN=IL6ST PE=1 SV=2	P40189	104 kDa		0	0	0	-0.1	0.2	0.5	0.1	-0.1	-0.1	0	0	-0.3	0.2	0.3	0.3	0.1	-0.2	-0.3	-0.5	0.1	-0.4	0.2	-0.2	0
Nucleobindin-1 OS=Homo sapiens GN=NUCB1 PE=1 SV=4	Q02818	54 kDa		0	0	0	0.1	0.2	-0.2	0.1	-0.1	-0.1	0	-0.1	0.1	0.4	0.4	0.5	0	0.2	0	0.3	0.1	0.1	-0.1	0	-0.2
Neuronal growth regulator 1 OS=Homo sapiens GN=NEGR1 PE=1 SV=3	Q7Z3B1	39 kDa	TRUE	-0.1	-0.1	-0.1	0.8	0.3	0.4	0.1	0	0.3	-0.3	-0.3	0.2	-0.1	0	0.1	-0.1	0	0.2	-1.2	-0.9	-0.7	-0.2	0.1	0
Thy-1 membrane glycoprotein OS=Homo sapiens GN=THY1 PE=1 SV=2	P04216	18 kDa		0.1	0.1	0.1	0.5	0.6	0.9	0.7	0.1	0.5	0.8	0.6	0.4	1	0.6	0.7	0.3	0.1	0.2	-0.3	-0.8	-0.5	0.4	0.1	0.2
Fructose-bisphosphate aldolase A OS=Homo sapiens GN=ALDOA PE=1 SV=2	P04075	39 kDa	TRUE	0	0	0	0.1	0	0	0.3	0.2	-0.1	0.1	0.3	-0.1	0.6	0.5	0.4	-0.3	-0.2	-0.4	-0.3	-0.4	-0.8	0.1	-0.1	-0.1
Kallistatin OS=Homo sapiens GN=SERPINA4 PE=1 SV=3	P29622	49 kDa		0	0	0	0	0.2	0.4	0.3	0.2	0.1	-0.5	-0.4	-0.6	-0.2	0	0	0	-0.3	-0.1	0.5	0.2	0	0.2	-0.1	-0.2
Cluster of Ig kappa chain V-II region Cum OS=Homo sapiens PE=1 SV=1 (P01614)	P01614	13 kDa	TRUE	0.1	0.1	0.1	0.3	0.7	0.6	0.4	0.5	0.3	0.7	0.8	0.5	-0.3	-0.3	-0.1	0.7	0.8	0.7	0.5	0.2	0.5	0.4	0.4	0.3
Alpha-mannosidase 2x OS=Homo sapiens GN=MAN2A2 PE=2 SV=3	P49641	131 kDa	TRUE	0	0	0	0.3	0.4	0.3	0.3	0.4	0	0.5	0.2	0	0.4	0.6	0.2	-0.3	0.2	-0.3	0	-0.5	-0.4	-0.1	0	-0.2
Multiple epidermal growth factor-like domains protein 8 OS=Homo sapiens GN=MEGF8 PE=1 SV=2	Q7Z7M0	303 kDa	TRUE	-0.2	-0.2	-0.1	0.3	0	0.2	-0.3	-0.4	0.2	0.1	0.1	0	0.3	0	0.7	-0.4	-0.2	0.2	-0.5	-0.3	0	-0.2	-0.5	-0.5
Neurotrimin OS=Homo sapiens GN=NTM PE=1 SV=1	Q9P121	38 kDa	TRUE	0	0	0	0.1	-0.1	0	0	-0.4	-0.2	-0.2	0.1	-0.1	0.3	0.4	0.4	-0.1	0.4	0.1	-0.7	-0.8	-0.8	-0.1	0	-0.2
Ribonuclease pancreatic OS=Homo sapiens GN=RNASE1 PE=1 SV=4	P07998	18 kDa		0.1	0.1	0.1	0.6	0.8	0.7	0.1	0.3	0.3	-0.4	-0.3	-0.3	0.1	0.2	0.1	0.3	0.3	0.2	-0.8	-0.7	-0.7	0.1	0.2	0
Ribonuclease T2 OS=Homo sapiens GN=RNASET2 PE=1 SV=2	O00584	29 kDa		0	0	0	-0.1	-0.2	-0.4	0.1	0.1	0	-0.2	-0.3	0	0.3	0.2	0	-0.1	-0.2	-0.2	-0.4	-0.6	-0.2	-0.2	-0.6	-0.4
Collagen alpha-1(I) chain OS=Homo sapiens GN=COL1A1 PE=1 SV=5	P02452	139 kDa		0	0	0	0.1	0.1	-0.4	-0.4	-0.2	0	-0.3	-0.5	-0.1	-0.7	-0.1	0.2	-0.1	-0.2	-0.1	-0.4	-0.3	-0.1	-0.4	-0.1	-0.1
Complement C1q subcomponent subunit C OS=Homo sapiens GN=C1QC PE=1 SV=3	P02747	26 kDa		0	0	0	-0.4	0	-0.3	-0.1	0.1	-0.3	-0.1	-0.1	-0.5	0.3	0.6	0.1	-0.2	0.1	-0.2	0.1	-0.2	-0.3	-0.3	0.1	-0.2
CD44 antigen OS=Homo sapiens GN=CD44 PE=1 SV=3	P16070	82 kDa		0	0	0	0.3	0.4	0.4	0.5	0.5	0.4	0.3	0.1	0.1	0.7	0.5	0.6	0.4	-0.1	0.1	-0.1	0.1	-0.2	0.1	0.1	-0.1
Tenascin-X OS=Homo sapiens GN=TNXB PE=1 SV=3	P22105	464 kDa		0	-0.1	0	-0.1	0.1	0.3	0.1	-0.3	0.2	0.3	0.2	0	0.5	0.7	0.1	0.1	-0.3	0	0.3	0.3	-0.4	0.4	-0.2	0.1
Transforming growth factor-beta-induced protein ig-h3 OS=Homo sapiens GN=TGFBI PE=1 SV=1	Q15582	75 kDa		0	0	0	-0.1	0.1	0.4	0.3	-0.1	0	-0.2	0.2	0.1	0.4	0.1	0.3	0.1	0.1	-0.4	-0.4	-0.1	0	0.1	-0.1	-0.1
Scrapie-responsive protein 1 OS=Homo sapiens GN=SCRG1 PE=1 SV=1	O75711	11 kDa		0	0	0	-0.2	-0.2	-0.2	0.3	0.2	0.2	0.2	0.4	0.4	0.1	0.2	0.1	0.1	0.2	0.1	-0.7	-0.6	-0.5	-0.4	-0.3	-0.1
Opioid-binding protein/cell adhesion molecule OS=Homo sapiens GN=OPCML PE=1 SV=1	Q14982	38 kDa	TRUE	0	0	0	0.1	0.1	-0.1	0.2	0.4	0.1	0.2	0.2	0.1	0.4	0.3	0.7	-0.3	-0.1	-0.1	0.2	-0.5	-0.2	0.2	0	0
N-acetylmuramoyl-L-alanine amidase OS=Homo sapiens GN=PGLYRP2 PE=1 SV=1	Q96PD5	62 kDa		0	0	0	0	0.5	0.3	0.1	-0.1	-0.4	-0.4	0	-0.4	0.6	0.2	-0.3	0.1	0.1	-0.5	0.8	0.6	0.3	0.1	0.4	-0.2
Calreticulin OS=Homo sapiens GN=CALR PE=1 SV=1	P27797	48 kDa		0	0	0	0.2	0.1	0.2	0	-0.2	-0.2	-0.2	-0.2	-0.1	0.3	-0.1	0.2	-0.1	-0.3	-0.1	-0.5	-0.9	-0.7	-0.2	-0.3	-0.1
Immunoglobulin superfamily containing leucine-rich repeat protein OS=Homo sapiens GN=ISLR PE=1 SV=1	O14498	46 kDa		-0.1	0	0	0.1	0.6	0.4	0.5	0.3	0	0.5	0	-0.5	0.7	0.8	0.1	0.1	-0.3	-0.3	0.2	0.1	-0.4	0.3	0.1	0
Metalloproteinase inhibitor 1 OS=Homo sapiens GN=TIMP1 PE=1 SV=1	P01033	23 kDa		0	0	0	-0.2	-0.1	-0.2	-0.1	0.2	0.1	0	0.4	0.1	0.4	0.5	0.2	0.1	0.4	0.1	0.4	0.3	0	0.1	0.1	0.1
Insulin-like growth factor-binding protein complex acid labile subunit OS=Homo sapiens GN=IGFALS PE=1 SV=1	P35858	66 kDa		0	0	0	0.2	0	0.1	-0.1	-0.3	-0.4	0.6	0.8	0.3	0.8	0.7	-0.2	0.5	-0.2	-0.2	0.7	0.4	0.3	0.3	0.2	-0.4
Inter-alpha-trypsin inhibitor heavy chain H5 OS=Homo sapiens GN=ITIH5 PE=2 SV=2	Q86UX2	105 kDa		-0.1	-0.2	-0.1	0	0	0.4	0.3	0	0	0.8	0.2	0.6	0.5	0.2	0.3	0.3	0.2	0.2	0	-0.5	-0.4	0.2	0.1	0.1
WAP, kazal, immunoglobulin, kunitz and NTR domain-containing protein 2 OS=Homo sapiens GN=WFIKKN2 PE=1 SV=1	Q8TEU8	64 kDa		0	0	0	0.1	0.3	0.2	-0.3	-0.2	-0.3	-0.2	-0.6	-0.8	-0.1	-0.1	-0.3	-0.2	-0.2	-0.7	-0.3	-0.3	-0.8	0	0.2	-0.5
Fibulin-5 OS=Homo sapiens GN=FBLN5 PE=1 SV=1	Q9UBX5	50 kDa		-0.1	-0.1	-0.1	-0.2	0	0.3	0.2	-0.4	-0.3	0.2	-0.3	-0.1	0.7	0.1	0.4	0	-0.1	-0.3	-0.3	-0.7	-0.9	0.2	-0.3	-0.2
Prolow-density lipoprotein receptor-related protein 1 OS=Homo sapiens GN=LRP1 PE=1 SV=2	Q07954	505 kDa		0	0	0	0.5	0.3	0.4	0.6	0.4	0.1	0.5	0	0.6	0.9	0.3	0.9	0.1	-0.4	-0.2	0.1	-0.6	0.6	0.4	-0.1	0.1
Protein CutA OS=Homo sapiens GN=CUTA PE=1 SV=2	O60888	19 kDa		-0.3	-0.3	-0.3	-0.2	-0.2	-0.1	-0.1	-0.2	-0.2	-0.5	-0.3	-0.1	0.2	0.3	0.2	-0.1	0.1	0	-0.5	-0.3	-0.8	-0.1	-0.1	-0.1
Attractin OS=Homo sapiens GN=ATRN PE=1 SV=2	O75882	159 kDa		0	0	0	0.3	-0.1	0.2	-0.6	-0.3	-0.3	0.5	0.4	0.1	0.3	0	0	0.1	-0.3	-0.3	-0.2	-0.1	-0.1	0.1	-0.1	-0.2
Protein NOV homolog OS=Homo sapiens GN=NOV PE=1 SV=1	P48745	39 kDa		0	0	0	0.3	0.3	0.1	0	0	-0.1	0.1	0	-0.3	0.4	0.1	-0.1	0	-0.1	-0.2	0	-0.3	-0.4	0.2	0	-0.6
Triosephosphate isomerase OS=Homo sapiens GN=TPI1 PE=1 SV=3	P60174	31 kDa		-0.1	0	-0.1	-0.3	-0.1	-0.4	-0.1	0.2	-0.1	0	-0.2	-0.7	-0.1	0.1	0.1	-0.2	0.1	-0.8	-0.7	-0.5	0.3	-0.2	0.1	-0.6
Mannosyl-oligosaccharide 1,2-alpha-mannosidase IA OS=Homo sapiens GN=MAN1A1 PE=1 SV=3	P33908	73 kDa	TRUE	0	0	0	0.2	0.4	0.2	-0.1	0.1	-0.1	0	0	0.3	0.3	0.8	0.4	-0.3	-0.3	-0.1	-0.6	-0.3	-0.8	0.1	0	-0.1
Complement C1q subcomponent subunit B OS=Homo sapiens GN=C1QB PE=1 SV=3	P02746	27 kDa		-0.1	-0.1	-0.1	-0.1	-0.1	-0.2	0	-0.3	-0.1	-0.2	0.1	-0.4	0.1	0	0	-0.2	-0.2	0.1	-0.4	0	-0.4	0.1	0	-0.1
Plasma kallikrein OS=Homo sapiens GN=KLKB1 PE=1 SV=1	P03952	71 kDa		0	0	0	-0.3	0	0.1	0.2	-0.1	-0.2	0.6	0.6	0.5	0.3	0	-0.3	-0.1	-0.3	-0.4	0.5	0.3	0	-0.2	-0.2	-0.5
Plexin domain-containing protein 2 OS=Homo sapiens GN=PLXDC2 PE=1 SV=1	Q6UX71	60 kDa		0	0	0	0.6	0.3	0	-0.1	0.6	0.5	-0.2	0.4	0.5	-0.1	0.6	0.6	-1.3	-0.3	-0.5	-0.7	0.4	0	-0.5	0.3	0.1
Ig heavy chain V-III region GAL OS=Homo sapiens PE=1 SV=1	P01781	13 kDa	TRUE	-0.1	-0.1	-0.1	0	-0.2	0	0.4	0.1	0.1	0.4	0.3	0.2	0	0.1	-0.4	0.2	0.2	0.4	-0.1	-0.2	-0.1	0.5	0.2	0.5
Glutathione peroxidase 3 OS=Homo sapiens GN=GPX3 PE=1 SV=2	P22352	26 kDa		0	0	0	0	-0.1	0.3	0.3	-0.3	-0.3	-0.2	-0.5	-0.6	0.1	-0.1	-0.3	-0.1	-0.4	-0.4	0	-0.4	-0.3	0	-0.3	-0.3
Collagen alpha-2(I) chain OS=Homo sapiens GN=COL1A2 PE=1 SV=7	P08123	129 kDa	TRUE	0.1	0	0	0.1	0.4	0.5	0.3	0.1	0	-0.2	0.1	-0.1	0.2	0.1	-0.1	0.2	0.5	0.1	0.2	0.4	0	0	0.1	0.1
Biotinidase OS=Homo sapiens GN=BTD PE=1 SV=2	P43251	61 kDa		0	0	0	0.6	0.6	0.2	0.1	0.2	0.5	0	0.4	0.5	0.1	0.1	0.2	-0.1	0.2	0.2	-0.4	-0.3	0	-0.1	0.4	0
Protocadherin Fat 2 OS=Homo sapiens GN=FAT2 PE=1 SV=2	Q9NYQ8	479 kDa		0	0	0	-0.1	-0.3	0.6	-0.2	-1	-0.3	0.1	-0.7	0	0.2	0.1	-0.2	0.2	-0.1	-0.3	0.3	0.2	0	0.1	0.2	-0.2
Neuroserpin OS=Homo sapiens GN=SERPINI1 PE=1 SV=1	Q99574	46 kDa		0	0	0	0.4	0.3	0.4	0.5	0.2	0.4	0	0	0.4	0.6	0.5	0.7	-0.4	-0.2	0.1	-1.4	-0.5	-0.2	0.4	0.2	0
Fructose-bisphosphate aldolase C OS=Homo sapiens GN=ALDOC PE=1 SV=2	P09972	39 kDa	TRUE	0	0	0	-0.3	-0.1	-0.2	-0.1	-0.1	0.1	-0.3	0	0.1	0.2	0.2	0.1	-0.3	-0.3	0.1	-0.5	-0.5	-0.3	-0.2	-0.2	0
Serum paraoxonase/arylesterase 1 OS=Homo sapiens GN=PON1 PE=1 SV=3	P27169	40 kDa		0	0	0	0.2	-0.5	-0.3	0.5	0.1	0	0.7	0.4	-0.1	0.4	-0.5	0	-0.8	-0.8	-0.8	1	0.6	0.5	0.3	0	-0.1
Adipocyte enhancer-binding protein 1 OS=Homo sapiens GN=AEBP1 PE=1 SV=1	Q8IUX7	131 kDa		0	0	0	-0.3	0.4	0.3	0.2	0.1	0	0.8	0.7	0.7	0.7	0.4	0.6	0.4	0.3	-0.2	1	0.1	-0.2	0.3	0.1	0
Immunoglobulin superfamily member 8 OS=Homo sapiens GN=IGSF8 PE=1 SV=1	Q969P0	65 kDa		0	0	0	0.3	0.2	-0.3	-0.2	0	0.2	-0.6	-0.1	0	0.1	0.5	0.5	-0.3	-0.2	0.1	-1.1	-0.3	-0.3	-0.1	-0.2	0
Insulin-like growth factor II OS=Homo sapiens GN=IGF2 PE=1 SV=1	P01344	20 kDa	TRUE	0	0	0	0.2	-0.2	0.1	-0.4	-0.4	0	-0.3	-0.4	0.1	0	0.1	0.4	-0.3	-0.2	0	-0.2	-0.3	0.2	-0.2	-0.1	0.1
Exostosin-like 2 OS=Homo sapiens GN=EXTL2 PE=1 SV=1	Q9UBQ6	37 kDa		0	0	0	0.1	0.4	0.1	0	0	0	-0.6	-0.3	-0.1	0	0.2	0.2	-0.3	-0.5	-0.3	-0.2	-0.9	0	-0.5	-0.2	-0.1
Beta-hexosaminidase subunit alpha OS=Homo sapiens GN=HEXA PE=1 SV=2	P06865	61 kDa		0	0	0	-0.2	-0.1	-0.1	-0.3	-0.2	-0.1	0.3	-0.3	0.5	0.2	0.1	0.4	0.4	0.2	-0.1	-0.1	0	0.1	0.3	0.2	-0.2
CD59 glycoprotein OS=Homo sapiens GN=CD59 PE=1 SV=1	P13987	14 kDa		0.1	0.1	0.1	0.7	0.3	-0.1	-0.1	-0.1	0.4	-0.2	0.2	0.4	0.3	0.3	0.7	0	-0.1	0.3	-0.8	-0.4	-0.3	-0.1	0	0.3
Ig mu chain C region OS=Homo sapiens GN=IGHM PE=1 SV=3	P01871	49 kDa		0	0	0	0.7	0	0.1	0.2	0.2	0.4	0.6	0.7	0.4	-0.3	0.4	0.3	0.1	-0.4	0.1	0.2	0.5	0.6	-0.2	-0.1	0
Coagulation factor XII OS=Homo sapiens GN=F12 PE=1 SV=3	P00748	68 kDa		0	0	0	0.2	0.6	0.8	0	-0.1	-0.3	0.4	0.3	0.6	0.5	0.5	0.5	0.1	0.1	0.1	0.5	0.7	0.4	0	0.2	0
Cluster of Ig kappa chain V-I region Roy OS=Homo sapiens PE=1 SV=1 (P01608)	P01608 [2]	12 kDa	TRUE	0	0	0	-0.2	-0.5	0.3	0	0.2	0.2	1.2	0	0.5	-0.2	-0.2	-0.2	-0.2	0.4	0.4	0.2	0.2	-0.1	0.2	-0.6	-0.4
Plexin-B2 OS=Homo sapiens GN=PLXNB2 PE=1 SV=3	O15031	205 kDa		0	0	0	0	0.3	0	-0.4	-0.3	-0.1	0	0	-0.1	0.5	0.5	0.2	-0.2	0.3	-0.1	-0.4	-0.3	0.2	-0.1	-0.1	-0.2
Proenkephalin-A OS=Homo sapiens GN=PENK PE=1 SV=1	P01210	31 kDa		0.1	0.1	0.2	0.6	0.7	0.5	0.1	0.1	0.3	0.3	0.1	0.5	0.4	0.3	0.6	0.3	0.3	0.6	-0.7	-0.9	-0.7	0.2	0.1	0.4
Pleiotrophin OS=Homo sapiens GN=PTN PE=1 SV=1	P21246	19 kDa		0	0	0	-0.6	-0.6	-0.8	-0.7	-0.4	-0.6	0.2	0.3	0	0.5	0.5	0.2	0.1	0.3	0	-0.2	0.3	-0.1	0.6	0.6	0.2
Transmembrane protein 132A OS=Homo sapiens GN=TMEM132A PE=2 SV=1	Q24JP5	110 kDa		-0.1	-0.1	-0.1	-0.2	-0.3	0.1	-0.3	-0.7	-0.2	-0.3	-0.5	-0.1	0.4	0.1	-0.1	-0.4	-0.3	-0.8	-0.5	-0.3	-0.1	-0.3	-0.3	-0.4
Peptidase inhibitor 16 OS=Homo sapiens GN=PI16 PE=1 SV=1	Q6UXB8	49 kDa		0.1	0.1	0.1	0.4	0.2	-0.1	-0.3	-0.2	0	-0.1	0.1	0.4	0.6	0.8	0.9	0	0.1	0.5	0.7	0	0.2	-0.1	0	0.3
Latent-transforming growth factor beta-binding protein 4 OS=Homo sapiens GN=LTBP4 PE=1 SV=2	Q8N2S1	173 kDa		0	0	0	-0.4	0	0	0.2	0.1	-0.2	0.6	0.5	-0.3	0.4	0	-0.1	-0.1	0.1	-0.6	0.1	-0.2	-0.5	-0.1	0	0.1
Seizure 6-like protein OS=Homo sapiens GN=SEZ6L PE=1 SV=1	Q9BYH1	112 kDa	TRUE	0	0	0	0.6	0.4	0.2	0.1	0.2	0.2	0.1	0	0.1	0.1	0.3	0.4	-0.3	-0.2	-0.1	-1.1	-0.8	-1.2	-0.2	-0.2	-0.1
Selenoprotein P OS=Homo sapiens GN=SEPP1 PE=1 SV=3	P49908	43 kDa		0.1	0.1	0.1	-0.4	-0.1	-0.3	-0.3	-0.2	-0.3	-0.6	-0.1	-0.4	0.2	0.2	-0.3	-0.2	-0.2	-0.4	-0.2	-0.6	-0.3	-0.1	-0.2	-0.3
Cluster of Cathepsin L1 OS=Homo sapiens GN=CTSL1 PE=1 SV=2 (P07711)	P07711	38 kDa	TRUE	-0.2	-0.2	-0.2	-0.4	0.4	-0.5	-0.3	0.3	-0.1	0.1	0.3	-0.1	0.2	0.4	0.1	-0.4	0.4	-0.2	-0.1	0	0	-0.4	-0.1	-0.4
Polyubiquitin-B OS=Homo sapiens GN=UBB PE=1 SV=1	P0CG47 (+1)	26 kDa		0	0	0	0.4	0.2	0.5	0.5	0.1	0.2	-0.6	-0.8	-0.6	0.2	0.2	0	0	0.3	0.2	-0.1	-0.8	-0.5	0.3	0	0.2
V-set and transmembrane domain-containing protein 2A OS=Homo sapiens GN=VSTM2A PE=2 SV=3	Q8TAG5	26 kDa		0	0	0	0.4	0.5	0.6	0.5	0.4	0.3	0	0.4	0	0	0.2	-0.1	-0.5	-0.2	-0.7	-0.9	-0.9	-0.8	-0.1	0	-0.6
Cluster of Ig lambda chain V-I region BL2 OS=Homo sapiens PE=2 SV=1 (P06316)	P06316	14 kDa	TRUE	0	0	0	0.4	0	0.1	-0.7	-0.6	-0.3	-0.3	0	0.6	-0.9	-0.3	0	-0.2	-0.3	-0.3	0.6	0.8	0.9	1.3	1.1	0.7
Thyroxine-binding globulin OS=Homo sapiens GN=SERPINA7 PE=1 SV=2	P05543	46 kDa		0	0	0	0.2	0.3	0	-0.2	-0.2	-0.6	-0.6	-0.5	-0.9	0.2	0	-0.6	0.1	0.2	-0.1	0	-0.2	-0.5	0.5	0.6	0.1
Nidogen-1 OS=Homo sapiens GN=NID1 PE=1 SV=3	P14543	136 kDa		-0.1	-0.1	-0.1	0.4	0.4	0.6	0.1	0.5	0.3	0.7	1	0	0.5	0.9	0.8	0.2	0.1	0.1	0.7	0.6	0.3	0.3	0.3	0.5
Seizure protein 6 homolog OS=Homo sapiens GN=SEZ6 PE=1 SV=2	Q53EL9	107 kDa		-0.1	-0.1	0	0.2	0	0.2	-0.1	-0.2	0	-0.1	0.1	0.2	0.8	0.5	0.5	-0.3	0.3	0	-0.1	-0.5	-0.3	0.2	0	0.2
Osteomodulin OS=Homo sapiens GN=OMD PE=1 SV=1	Q99983	49 kDa		0	0	0	0.5	0.3	0.1	0.3	0	-0.1	-0.3	0	0.1	0.2	0.3	0.3	0.1	0.1	0.1	-0.3	-0.1	0.2	-0.1	-0.2	0
Neuropeptide-like protein C4orf48 OS=Homo sapiens GN=C4orf48 PE=1 SV=3	Q5BLP8	10 kDa		0	0	0	0	0.1	0.2	0	0.3	0.1	0.4	0	0.1	0.4	0.3	0.3	0	0	-0.2	-0.6	-0.7	-1	0	0	-0.2
Sulfhydryl oxidase 1 OS=Homo sapiens GN=QSOX1 PE=1 SV=3	O00391	83 kDa		0	-0.1	0	0.2	0.4	0.2	0.1	0.8	0.2	0.2	0.5	0.2	0.2	0.9	0.2	-0.1	0.4	-0.4	0.1	0.5	0.1	0	0.6	0
Tissue alpha-L-fucosidase OS=Homo sapiens GN=FUCA1 PE=1 SV=4	P04066	54 kDa		0	0	0	0.2	0.1	0.8	-0.1	0.1	0.2	-1.6	0.4	-0.2	0.8	0.3	0.7	-0.5	0.5	0.4	-1.1	-0.2	0	-0.7	0	0.3
Metalloproteinase inhibitor 2 OS=Homo sapiens GN=TIMP2 PE=1 SV=2	P16035	24 kDa		0	0	0	-0.1	-0.3	-0.1	-0.5	-0.3	-0.1	-0.6	-0.4	-0.1	0	0.4	0.6	0	-0.1	0.3	-0.2	-0.2	-0.1	-0.2	-0.1	0
Keratin, type I cytoskeletal 9 OS=Homo sapiens GN=KRT9 PE=1 SV=3	P35527	62 kDa	TRUE	0.1	-0.1	0.1	0.2	-0.1	-0.5	-0.2	-0.2	0.2	-0.1	-0.2	0.5	0.3	-0.2	0.2	1.1	0.6	1.4	0.4	0.1	0.4	0.1	0.1	0.3
Phospholipase D3 OS=Homo sapiens GN=PLD3 PE=1 SV=1	Q8IV08	55 kDa	TRUE	0	0	0	-0.1	0.9	0.4	-0.1	0.7	-0.5	0.2	0.5	-0.1	0.4	0.4	-0.2	-0.3	0.3	-0.7	-0.6	0.3	-0.5	0.1	0.7	-0.1
Contactin-associated protein-like 2 OS=Homo sapiens GN=CNTNAP2 PE=1 SV=1	Q9UHC6	148 kDa		0	0	0	-0.1	0.8	0.1	0.2	0.1	0.1	0.5	0.4	0.8	0.3	0.3	0.3	0.2	-0.3	-0.1	-0.3	-0.8	-0.3	-0.2	-0.1	0.1
Phosphoglycerate kinase 1 OS=Homo sapiens GN=PGK1 PE=1 SV=3	P00558	45 kDa	TRUE	0	0	0	-0.2	-0.4	-0.6	0.1	-0.2	-0.2	0.3	0	-0.1	0.3	0.2	0.3	-0.3	0.1	-0.1	0	-0.2	-0.2	-0.2	-0.4	-0.2
Complement component C8 beta chain OS=Homo sapiens GN=C8B PE=1 SV=3	P07358	67 kDa		0	0	0	0.4	0.3	0.4	0.3	0.4	0.2	0.9	0.9	0.8	-0.3	-0.2	-0.5	-0.2	-0.1	-0.3	0.6	0.9	0.7	-0.1	-0.1	0
Dipeptidyl peptidase 2 OS=Homo sapiens GN=DPP7 PE=1 SV=3	Q9UHL4	54 kDa		-0.1	-0.1	-0.1	0.3	-0.2	0.4	0.1	-0.3	0.1	0.1	0	0.4	0.6	0	0.5	0.7	0.5	0.9	0.2	-0.2	0.2	-1.4	-1.2	-0.4
Follistatin-related protein 4 OS=Homo sapiens GN=FSTL4 PE=2 SV=3	Q6MZW2	93 kDa		0	0.1	Value Missing	6.5	0.7	0.3	0.2	0.6	6.5	0.4	0	6.5	1.1	0.6	6.6	0.2	0.4	6.3	0	-0.1	6.6	0.3	0.4	6.4
Cluster of Ig lambda chain V-I region HA OS=Homo sapiens PE=1 SV=1 (P01700)	P01700 [2]	12 kDa	TRUE	0	0	0	0.2	-0.4	-0.8	0	-0.1	0	0.1	0.2	-0.3	-1	-0.6	-0.3	-0.2	-0.1	-0.2	0.3	0.2	0.3	0.1	0.2	-0.7
Puromycin-sensitive aminopeptidase OS=Homo sapiens GN=NPEPPS PE=1 SV=2	P55786	103 kDa		0.1	0.1	0.1	-0.2	-0.5	0	-0.2	-0.5	-0.3	-0.8	-1.2	-0.7	-0.5	-0.8	-0.6	-0.5	-0.6	-0.4	-0.1	-0.5	0.2	-0.1	-0.5	-0.2
Vesicular integral-membrane protein VIP36 OS=Homo sapiens GN=LMAN2 PE=1 SV=1	Q12907	40 kDa		0.1	0.1	0.1	-0.5	0.1	0.5	0.7	0.2	-0.1	0.1	-0.2	-0.2	0.6	-0.2	0.2	0.4	0.4	-0.2	0.3	-0.5	-0.5	0.1	0.2	0
Receptor-type tyrosine-protein phosphatase S OS=Homo sapiens GN=PTPRS PE=1 SV=3	Q13332	217 kDa	TRUE	0	0	0	0.4	0.6	0.3	0.2	0.5	0.4	-0.4	0.3	0	-0.2	0.4	0.5	-0.1	0.1	-0.3	-0.5	-0.4	-0.7	0	0.2	-0.1
Probable serine carboxypeptidase CPVL OS=Homo sapiens GN=CPVL PE=1 SV=2	Q9H3G5	54 kDa		0	0	0	0.5	0.3	0.3	0.3	0.1	0.3	1.8	-0.1	0.7	1.1	0.8	0.5	1.2	0.2	0.4	0.8	0.1	0.7	0.7	0.3	0.6
Reticulon-4 receptor-like 2 OS=Homo sapiens GN=RTN4RL2 PE=1 SV=1	Q86UN3	46 kDa		-0.1	0	-0.1	0.3	0.5	0.3	0.4	0.7	-0.1	0.4	0.5	-0.1	0.4	0.8	0.7	0	0.2	0	0.2	0.3	0.2	0.2	0.2	0.1
Actin, cytoplasmic 1 OS=Homo sapiens GN=ACTB PE=1 SV=1	P60709 (+1)	42 kDa	TRUE	-0.1	-0.1	-0.1	-0.2	-0.5	0.1	0.4	-0.3	-0.4	0.1	-1	-0.5	0.8	-0.1	0.1	-0.3	-0.8	-0.5	-0.2	-0.4	-0.4	0.5	-0.4	-0.2
Peroxiredoxin-2 OS=Homo sapiens GN=PRDX2 PE=1 SV=5	P32119	22 kDa	TRUE	-0.1	-0.1	-0.2	0	0	0.1	0	-0.3	0	-0.7	0.1	-0.2	0.3	0.4	0.7	-0.1	0.1	0	-0.2	-0.4	-0.5	-0.5	-0.5	0.2
Contactin-associated protein-like 4 OS=Homo sapiens GN=CNTNAP4 PE=1 SV=3	Q9C0A0	145 kDa		0	0	0	0	0.5	0.2	-0.1	-0.1	-0.4	-0.3	0	-0.4	0.4	0.1	-0.2	0.2	-0.1	0.1	0	-0.6	-0.9	0.3	0	-0.4
Phosphatidylethanolamine-binding protein 4 OS=Homo sapiens GN=PEBP4 PE=1 SV=3	Q96S96	26 kDa		0	0	0	0.5	0.8	0.2	-0.3	-0.2	-0.1	-0.4	-0.2	-0.2	0	0.4	0.5	-1	-0.7	-0.6	-0.1	-0.7	-0.2	-0.6	-1	-0.6
Neuroendocrine protein 7B2 OS=Homo sapiens GN=SCG5 PE=1 SV=2	P05408	24 kDa		0	0	0	-0.3	0.4	-0.1	0.1	0.6	-0.6	-0.3	0.7	-0.7	-0.1	0.5	-0.3	-0.1	0.8	-0.3	-1.4	-0.2	-0.7	-0.4	0.4	-0.3
Complement component C8 gamma chain OS=Homo sapiens GN=C8G PE=1 SV=3	P07360	22 kDa		-0.1	-0.1	-0.1	-0.4	0.4	-0.3	0	0	-0.5	0.1	0.3	0.1	-0.2	0	-0.2	-0.6	-0.2	-0.6	0	0.3	-0.2	-0.6	0	-0.2
Decorin OS=Homo sapiens GN=DCN PE=1 SV=1	P07585	40 kDa	TRUE	0	0	0	0	0	0.4	0.5	-0.1	-0.1	1.1	-0.4	-0.4	0.9	0.1	-0.1	0.4	0	-0.1	0.8	0.1	0.2	0.2	0	0.2
Neuronal pentraxin-2 OS=Homo sapiens GN=NPTX2 PE=1 SV=2	P47972	47 kDa		0	0	0	0.2	0.6	0.4	-0.1	0.5	-0.1	0.2	0.4	0.2	0.5	0.2	-0.4	-0.1	0.2	0.2	0	-0.2	-0.1	0	0.5	-0.1
Insulin-like growth factor-binding protein 4 OS=Homo sapiens GN=IGFBP4 PE=1 SV=2	P22692	28 kDa		0	0	0	0	-0.4	0.1	0.4	0	0	1.1	0.5	0.5	0.8	0.5	0.1	0.2	-0.3	-0.3	0.5	0.1	-0.3	0.2	-0.2	-0.1
Neural cell adhesion molecule L1 OS=Homo sapiens GN=L1CAM PE=1 SV=2	P32004	140 kDa	TRUE	0	0.1	0.1	1.1	0.1	0.7	1.2	0.3	0.4	1.7	0.1	0.7	1	0.4	1.4	0.7	0.1	0.7	0.9	0	0.7	0.6	0.1	0.5
CD166 antigen OS=Homo sapiens GN=ALCAM PE=1 SV=2	Q13740	65 kDa		0	0	0	0	0.3	0.2	0	0	0.3	-0.2	-0.3	0.1	0.1	0.1	-0.2	0.1	-0.2	-0.3	-0.7	-0.1	-0.5	-0.1	-0.1	0
Cluster of 78 kDa glucose-regulated protein OS=Homo sapiens GN=HSPA5 PE=1 SV=2 (P11021)	P11021	72 kDa	TRUE	0	0	0	-0.3	0.1	0.2	0	-0.2	0	0	-0.9	0.1	0.2	-0.1	0.5	-0.1	-0.3	-0.5	0.1	0	-0.4	-0.3	-0.6	0
Agrin OS=Homo sapiens GN=AGRN PE=1 SV=4	O00468	215 kDa	TRUE	0	0	0	-0.1	0.3	0.3	0.4	0.1	-0.1	0.2	0.2	0	0.8	0.2	0	-0.1	-0.1	-0.3	0.5	-0.7	-0.4	0.3	-0.2	-0.3
Prolargin OS=Homo sapiens GN=PRELP PE=1 SV=1	P51888	44 kDa		0	0	0.1	0.2	-0.1	-0.3	-0.3	-0.1	-0.1	-0.8	-0.1	0.2	0.2	-0.2	0.6	-0.2	-0.1	-0.3	0.1	0	0.2	0	-0.1	0.2
Sortilin-related receptor OS=Homo sapiens GN=SORL1 PE=1 SV=2	Q92673	248 kDa		-0.1	-0.1	-0.1	0.2	0.2	0.3	0.1	-0.1	-0.2	0.6	0.2	0.2	0.2	-0.3	-0.2	0.1	0	-0.2	1	0.3	0.9	0.6	0.2	0.2
Golgi membrane protein 1 OS=Homo sapiens GN=GOLM1 PE=1 SV=1	Q8NBJ4	45 kDa		0	0	0	0	0	-0.2	-0.6	-0.2	0.1	-0.2	0.3	-0.1	-0.4	0.1	0.3	-0.5	-0.1	0.2	-1	-0.4	-0.9	-0.7	-0.5	-0.4
Calsyntenin-3 OS=Homo sapiens GN=CLSTN3 PE=1 SV=1	Q9BQT9	106 kDa		0	0	-4.9	5.3	0.5	0.2	0	0.2	4	-0.1	-0.2	4.6	0.3	0.3	5.9	-0.2	-0.2	5	0.1	-0.7	5.3	-0.3	0.2	3.4
Tripeptidyl-peptidase 1 OS=Homo sapiens GN=TPP1 PE=1 SV=2	O14773	61 kDa		0	0	0	0.7	0.4	0	-0.1	0.4	0.4	-0.1	0.9	-0.3	0.1	0.8	-0.1	0.6	0.6	0.1	0.2	0.4	0.6	-0.2	0	0.1
Ribonuclease 4 OS=Homo sapiens GN=RNASE4 PE=1 SV=3	P34096	17 kDa		0.1	0.1	0.1	0.1	-0.1	0.1	-0.1	0.4	0.3	1.1	0.4	0.9	0.1	0.4	0.5	0.3	0.3	0	-0.1	0.2	0.5	0.2	0.3	0.1
Seizure 6-like protein 2 OS=Homo sapiens GN=SEZ6L2 PE=1 SV=2	Q6UXD5	98 kDa	TRUE	0.1	0.1	0.1	0.3	0.1	0.6	0.5	0.5	0	0.5	0.4	0.1	0.8	1	0.3	-0.1	0	-0.1	0.4	0.9	-0.3	0	0.2	0.5
N-acetylglucosamine-1-phosphotransferase subunit gamma OS=Homo sapiens GN=GNPTG PE=1 SV=1	Q9UJJ9	34 kDa		0	0	0	0.1	-0.3	0.5	0	-0.6	0.1	1.1	0	0.6	1.3	0.3	0.8	0.9	0	0	0.1	-0.3	0.3	1	0.1	0.2
Fibroblast growth factor receptor 1 OS=Homo sapiens GN=FGFR1 PE=1 SV=3	P11362	92 kDa	TRUE	0	0	0	0.1	-0.3	0.1	-0.2	-0.2	0.1	-0.3	-0.4	0.4	1.2	0.4	0.7	-0.1	-0.2	0.5	0.1	-0.3	-0.2	0.2	0	0.4
Inositol monophosphatase 3 OS=Homo sapiens GN=IMPAD1 PE=1 SV=1	Q9NX62	39 kDa		0.1	0.1	0.2	1.1	0.6	1.5	1.5	0.1	0.9	1.3	-0.2	0	2.1	0.6	1.3	1.3	-0.1	0.4	1	-0.1	0.4	1	-0.2	0.3
SLIT and NTRK-like protein 1 OS=Homo sapiens GN=SLITRK1 PE=1 SV=2	Q96PX8	78 kDa		0	0	0	0.9	0.3	0.2	0.4	0	0.3	0	-0.4	-0.3	0.3	0.2	0.4	-0.6	-0.3	0	-0.7	-1.1	-0.6	0.2	-0.1	0.2
Microfibril-associated glycoprotein 4 OS=Homo sapiens GN=MFAP4 PE=1 SV=2	P55083	29 kDa		0.1	0.1	0.1	0.6	0.4	0.8	0.4	0.1	0.1	1.2	0.2	-0.2	0.7	0.5	0.2	0.5	0	0	-0.3	-0.4	-0.3	0.5	0.3	0.3
Cell surface glycoprotein MUC18 OS=Homo sapiens GN=MCAM PE=1 SV=2	P43121	72 kDa		0	0	0	-0.3	0.4	0.2	-0.3	-0.3	-0.3	-0.5	0	-0.3	-0.2	0	-0.2	0	0.1	-0.3	-0.8	-0.5	0.1	-0.4	-0.1	-0.5
GDNF family receptor alpha-2 OS=Homo sapiens GN=GFRA2 PE=2 SV=2	O00451	52 kDa		0	0	0	0.5	1	0.1	0.4	0.6	0.5	0.1	0.5	0.8	0.6	1.1	0.5	0.2	0.5	0.1	0.1	1	0.1	0.5	0.7	0.4
Fibulin-2 OS=Homo sapiens GN=FBLN2 PE=1 SV=2	P98095	127 kDa		-0.1	-0.1	-0.1	0.3	0.2	0.7	-0.8	-0.3	0	1.1	0.3	0	1.3	0.3	0.1	-0.4	0	-0.6	-0.7	-0.8	-0.3	-0.5	0.3	-0.3
Follistatin-related protein 1 OS=Homo sapiens GN=FSTL1 PE=1 SV=1	Q12841	35 kDa		0	0	0	1	0.5	0.2	0.4	0.4	0.6	0.1	-0.1	0	0.4	0	0.6	0.1	0.1	0.3	0.1	0	0.4	-0.1	0.4	0.3
Vasorin OS=Homo sapiens GN=VASN PE=1 SV=1	Q6EMK4	72 kDa		-0.1	-0.1	-0.1	0.1	-0.2	0.1	-0.2	0.2	0.7	0	-0.3	0.5	0.2	0	0.7	-0.2	-0.6	0.5	-0.1	-1	-0.3	-0.3	-0.7	0.5
Soluble calcium-activated nucleotidase 1 OS=Homo sapiens GN=CANT1 PE=1 SV=1	Q8WVQ1	45 kDa	TRUE	-0.2	-0.3	-0.2	0	0.9	-1.1	-2.1	0.7	-0.2	-0.4	0.4	-0.5	-0.1	1.2	-0.3	0.1	0.9	-0.2	-1.3	-0.3	-0.5	-0.6	0.8	-0.3
Renin receptor OS=Homo sapiens GN=ATP6AP2 PE=1 SV=2	O75787	39 kDa		0.1	0.1	0.1	-0.2	-0.2	-0.5	-0.1	-0.4	-0.1	-0.1	0	-0.3	0.1	-0.2	0.5	-0.4	-0.2	0	-0.7	-1	-0.5	-0.1	0.2	0.3
Trypsin-1 OS=Homo sapiens GN=PRSS1 PE=1 SV=1	P07477	27 kDa		0	0	0	0.4	0.7	0.7	0.1	0.4	0.3	-0.2	0.1	-0.1	-0.2	0.4	0.1	0.2	0.7	0.5	0.4	0.8	0.4	0.1	0.5	0.3
Leucine-rich repeat and immunoglobulin-like domain-containing nogo receptor-interacting protein 1 OS=Homo sapiens GN=LINGO1 PE=1 SV=2	Q96FE5	70 kDa		-0.1	-0.1	-0.1	0.2	1.2	0.5	0.1	0.8	0.3	0.2	1.2	0.2	0.1	1.3	1.1	0.3	0.5	0.4	-0.6	0.7	-0.2	0.3	0.8	0.3
Nidogen-2 OS=Homo sapiens GN=NID2 PE=1 SV=3	Q14112	151 kDa		0	0	0	1.1	0	0	-0.3	-0.2	0.8	-0.3	0.1	0.5	0.3	0.6	0.5	-0.8	-0.5	0.8	0.3	0.1	0	-0.3	-0.4	0.3
Multimerin-2 OS=Homo sapiens GN=MMRN2 PE=1 SV=2	Q9H8L6	104 kDa		0	0	0	-0.5	0.2	-0.2	-0.1	0.2	-0.5	-0.4	-0.2	-0.6	0.4	0.8	0.3	0	0	-0.2	-0.8	-0.5	-0.2	0.1	-0.1	-0.3
Complement C1q subcomponent subunit A OS=Homo sapiens GN=C1QA PE=1 SV=2	P02745	26 kDa		0	0	0	0.2	0.4	0	0	-0.5	-0.3	0.8	0.4	0.3	0.7	0.7	0.3	0	-0.4	0	0	-0.2	-0.3	0.2	0	-0.2
Receptor-type tyrosine-protein phosphatase F OS=Homo sapiens GN=PTPRF PE=1 SV=2	P10586	213 kDa		0	0	0	1.7	0.3	1.4	0.9	-1.8	0.3	1.3	1.1	0.6	1.2	-0.2	0.6	0.6	1	0.7	1.3	-0.2	0.4	0.9	-0.7	1.3
Oligodendrocyte-myelin glycoprotein OS=Homo sapiens GN=OMG PE=1 SV=2	P23515	50 kDa		0	0	0	0.2	0.3	0.2	-0.2	0	-0.5	-0.1	0	-0.3	0.1	-0.1	-0.5	-0.3	-0.2	-0.2	-0.8	-0.9	-2.1	-0.3	-0.3	-0.5
Ig heavy chain V-I region SIE OS=Homo sapiens PE=1 SV=1	P01761	14 kDa		0	0	0	-0.5	-0.6	-0.6	-0.2	-0.4	-0.7	0	0.1	0.6	-0.7	-0.5	-0.7	-0.1	-0.3	-0.5	0.2	0.5	0.6	-0.1	-0.3	-0.2
Complement decay-accelerating factor OS=Homo sapiens GN=CD55 PE=1 SV=4	P08174	41 kDa		0	0	0	0.6	0.2	0.6	0.5	0.2	0.7	0.3	0	0.4	0.8	-0.2	0.6	0.4	-0.2	0.2	0.2	-0.8	0.1	0.5	-0.1	0.2
Glutathione S-transferase P OS=Homo sapiens GN=GSTP1 PE=1 SV=2	P09211	23 kDa		0	0	0	-0.1	-0.2	-0.3	0.2	-0.3	-0.1	0.6	-0.3	-0.4	1.8	0.5	0.2	0.1	-0.4	-0.6	-0.5	-0.1	-0.1	1.2	0	0.2
Cell adhesion molecule 4 OS=Homo sapiens GN=CADM4 PE=1 SV=1	Q8NFZ8	43 kDa		0	0	0	0.4	0	0.7	1.3	0.6	-0.3	0.6	0.3	0.2	1.2	1.2	0.4	0.6	0.1	0.2	1	0.7	0.1	0.8	0.6	-0.6
Endonuclease domain-containing 1 protein OS=Homo sapiens GN=ENDOD1 PE=1 SV=2	O94919	55 kDa		0	0	0	0.6	0.2	0.6	0.2	0	0	0	-0.1	-0.7	0.3	0.1	0.3	-0.1	-0.3	-0.9	-0.2	-0.8	-0.7	0.1	-0.2	-0.3
Plasma serine protease inhibitor OS=Homo sapiens GN=SERPINA5 PE=1 SV=3	P05154	46 kDa		0	0	0	-0.1	-0.1	0.2	-0.3	0	0.1	-0.2	0.3	0.2	0.1	0.4	0.2	-0.6	-0.1	-0.1	0.9	0.1	0.7	-1	-0.2	-0.1
Fibromodulin OS=Homo sapiens GN=FMOD PE=1 SV=2	Q06828	43 kDa		0	0	0	0.2	0.2	-0.2	0	-0.2	-0.4	0.6	0.1	0	0.1	0.1	0.3	0.2	0.2	0.2	0	0.4	0.2	-0.2	0	0.1
Laminin subunit beta-2 OS=Homo sapiens GN=LAMB2 PE=1 SV=2	P55268	196 kDa	TRUE	0	0	0	0.4	0.1	-0.4	-1.1	0.4	0.6	-0.7	0.6	0.7	0.5	0.7	1	-0.6	0.2	0	-0.3	0.3	0.4	-0.2	0	0.5
Reticulon-4 receptor OS=Homo sapiens GN=RTN4R PE=1 SV=1	Q9BZR6	51 kDa		0	0	0	0.6	0.1	0.2	-0.3	-0.2	0.2	0.1	-0.4	0	0.1	-0.2	0.6	-0.1	0.3	0.5	-0.4	-1.2	-0.3	-0.2	-0.3	-0.3
Multiple inositol polyphosphate phosphatase 1 OS=Homo sapiens GN=MINPP1 PE=1 SV=1	Q9UNW1	55 kDa	TRUE	No Values	0	0	-0.8	3	No Values	No Values	2.8	0.9	No Values	2.4	1	No Values	2.9	1	No Values	3.1	0.2	No Values	3.2	0.5	No Values	2.8	0
Ig kappa chain V-IV region (Fragment) OS=Homo sapiens GN=IGKV4-1 PE=4 SV=1	P06312 (+1)	13 kDa		0	0	0	0.3	-0.1	0	-0.1	0.4	-0.1	0.3	-0.1	-0.1	-0.3	-0.3	-0.2	0	0	-0.2	0.2	0.5	0.6	0	0	-0.1
Serum amyloid A-4 protein OS=Homo sapiens GN=SAA4 PE=1 SV=2	P35542	15 kDa		0	0	0	-0.2	-0.5	-0.1	-0.1	0	-0.1	0.8	0.3	0.6	-0.3	-0.1	0.2	-0.5	-0.4	-0.1	0.7	-0.1	0.1	0	-0.8	-0.4
Carboxypeptidase Q OS=Homo sapiens GN=CPQ PE=1 SV=1	Q9Y646	52 kDa		0.1	0.1	0.1	0.9	0	0.9	0.3	0	0.5	0.2	0.3	0.9	0.9	0.9	0.7	0.5	0.1	-0.6	-0.2	0.5	0.6	0.9	0.4	0.3
UPF0764 protein C16orf89 OS=Homo sapiens GN=C16orf89 PE=1 SV=2	Q6UX73	45 kDa	TRUE	0	0	0	0.4	0.6	0.6	-0.6	0.2	-0.4	0.2	0.4	-0.1	0.8	0.8	0.3	0	0.4	0	-1.2	-0.7	-1.1	0	0.5	0.3
Growth arrest-specific protein 6 OS=Homo sapiens GN=GAS6 PE=1 SV=2	Q14393	80 kDa		0.1	0.1	0.1	-0.1	0.5	0.4	0.1	0.2	-0.3	-0.6	0.1	0.2	0.8	0.9	0.4	-0.2	0.6	0.1	-0.5	0.3	0	-0.3	0.3	-0.2
Sialoadhesin OS=Homo sapiens GN=SIGLEC1 PE=1 SV=2	Q9BZZ2	183 kDa		No Values	0.3	0.4	1.7	1.4	No Values	No Values	0.6	0.9	No Values	0.6	1.4	No Values	1	2.3	No Values	0.1	0.6	No Values	0.4	1.1	No Values	0.3	1
Lymphocyte antigen 6H OS=Homo sapiens GN=LY6H PE=2 SV=1	O94772	15 kDa		0	0	0	0.5	0.6	0.6	0.5	0.3	0.2	0.4	0.2	0.8	0.9	0.5	0.4	-0.1	-0.4	0.3	-1.6	-1.6	-1.4	-0.4	-0.3	-0.1
Protein O-linked-mannose beta-1,2-N-acetylglucosaminyltransferase 1 OS=Homo sapiens GN=POMGNT1 PE=1 SV=2	Q8WZA1	75 kDa		0	0	0	-0.1	0.1	-0.9	-0.6	0.4	0.1	-0.4	-0.4	0	-0.3	0.5	0.9	-0.6	-0.4	-0.5	-1.2	-0.5	-1.1	0.3	-0.1	0.3
Major prion protein OS=Homo sapiens GN=PRNP PE=1 SV=1	P04156	28 kDa		0	0	0	0	0.3	-0.4	-0.4	-0.4	-0.3	-0.4	0.7	-0.1	0.3	0.8	0.3	0.2	0.3	0.1	-0.2	0.3	-0.7	-0.1	0.1	0.1
Lactadherin OS=Homo sapiens GN=MFGE8 PE=1 SV=2	Q08431	43 kDa		0	0	0	-0.5	0.1	-0.8	-0.5	0.4	0.4	0.3	-0.2	0.3	-0.2	0.6	0.3	-0.2	0.1	-0.6	-0.2	0	0	-0.4	0.2	-0.1
Ig lambda chain V-III region LOI OS=Homo sapiens PE=1 SV=1	P80748	12 kDa		0	0	0	0.9	-0.4	0	-0.1	-0.2	0	0.6	0	1.2	-1.4	-0.5	0.5	-0.2	-0.3	0.4	0.7	0.5	1.1	-0.8	-0.9	0.1
Glutamate receptor 4 OS=Homo sapiens GN=GRIA4 PE=2 SV=2	P48058	101 kDa		0	0	0	-0.2	0.6	0	0.1	0.3	-0.4	0.1	0.6	0	0.1	0.9	0.6	0.2	0.1	-0.3	-0.8	-0.1	0.5	-0.1	0.4	-0.4
Protocadherin-1 OS=Homo sapiens GN=PCDH1 PE=1 SV=2	Q08174	115 kDa		0	0	0	-1.2	0.5	-0.1	-0.2	0	-0.9	0.2	0.3	-0.3	0.4	0.6	-0.3	-0.2	0.1	-0.4	0.2	-0.7	-1.3	0	0.1	-0.7
Cathepsin Z OS=Homo sapiens GN=CTSZ PE=1 SV=1	Q9UBR2	34 kDa		0	0	0	0.7	-0.3	0.2	0	-0.3	1	-0.2	-0.6	0.8	0.3	-0.5	0.6	-0.1	-0.1	0.4	-0.1	-0.9	0	-0.2	-0.3	0.6
VPS10 domain-containing receptor SorCS3 OS=Homo sapiens GN=SORCS3 PE=2 SV=2	Q9UPU3	136 kDa		0	0	0	0.4	0.5	-0.3	0.5	0.1	0	0.5	0.5	-0.5	0.3	0.5	0	-0.4	-0.3	-0.4	-1	-0.2	-0.8	0.2	0.1	-0.3
Cluster of Phosphatidylcholine-sterol acyltransferase OS=Homo sapiens GN=LCAT PE=1 SV=1 (P04180)	P04180 [2]	50 kDa	TRUE	0	0	0	-0.3	-0.3	-0.1	-0.2	-0.6	-0.1	0.2	0.1	0	0.6	0.1	0.5	0	-0.4	-0.2	-0.4	-0.2	0.1	0	0	-0.7
Olfactomedin-like protein 3 OS=Homo sapiens GN=OLFML3 PE=2 SV=1	Q9NRN5	46 kDa		0	0	0	0.5	0.7	0	-0.4	0.1	0.6	-0.6	0.2	0.6	0.5	0.7	0.3	-0.3	-0.2	-0.3	-0.1	0.5	0.4	-0.3	0.1	0.7
Phosphoinositide-3-kinase-interacting protein 1 OS=Homo sapiens GN=PIK3IP1 PE=1 SV=2	Q96FE7	28 kDa		0	0	0	0	0.4	-0.1	-0.2	0	-0.3	0	-0.4	-0.4	-0.1	-0.1	0.1	-0.2	0	-0.2	-0.7	-0.9	-0.5	-0.4	-0.2	-0.3
Intercellular adhesion molecule 5 OS=Homo sapiens GN=ICAM5 PE=1 SV=3	Q9UMF0	97 kDa		0	0	0	0	-0.1	0.6	0.4	No Values	-0.2	0.8	1.3	0.5	1.1	0.4	0.2	0.4	-0.2	-0.4	0.3	0	-0.8	0.2	No Values	-0.3
Alpha-mannosidase 2 OS=Homo sapiens GN=MAN2A1 PE=1 SV=2	Q16706	131 kDa	TRUE	0	0	0	0	0	0.6	1.1	0.3	0.8	1.1	0.5	0.9	0.6	1.1	0.7	0.4	-0.3	0.1	0.4	-0.3	-0.3	0.2	-0.3	0.5
Lipopolysaccharide-binding protein OS=Homo sapiens GN=LBP PE=1 SV=3	P18428	53 kDa		0	0	0	0.3	-0.7	-0.2	0.9	-0.3	-0.7	0.9	0	1	1.1	-0.4	1	1.2	-0.2	0.7	1.2	0.3	0.9	1.2	-0.2	0.5
Sortilin OS=Homo sapiens GN=SORT1 PE=1 SV=3	Q99523	92 kDa		0	0	0	0.2	-0.6	0.2	-0.5	-0.4	-0.2	0	0	0.7	1.2	0.6	0.9	0.2	-0.2	0.4	0.1	-0.2	0	0.6	-0.5	0.4
Cathepsin B OS=Homo sapiens GN=CTSB PE=1 SV=3	P07858	38 kDa		0.1	0	0	-0.4	0.6	2.1	2	0.7	-0.1	1.3	-0.5	0.1	2.1	0.3	0	1.8	0.4	-0.2	2.1	-0.4	-0.2	2.1	0.2	0.1
Carboxypeptidase B2 OS=Homo sapiens GN=CPB2 PE=1 SV=2	Q96IY4	48 kDa		0	0	0	-0.4	0.5	0.1	0.3	0.5	-0.7	0.9	1.4	-1.1	0.4	1.4	-1.2	0.2	0.3	-0.8	0.8	0.3	-0.2	0.2	1.3	-1
Beta-mannosidase OS=Homo sapiens GN=MANBA PE=1 SV=3	O00462	101 kDa		0	0	No Values	No Values	-0.5	0.1	0.1	0.1	No Values	0.5	0.1	No Values	0.1	0.2	No Values	0	0.2	No Values	0.6	-0.2	No Values	0.6	0.4	No Values
Apolipoprotein C-III OS=Homo sapiens GN=APOC3 PE=1 SV=1	P02656	11 kDa		0	0	0	0.5	0.4	0.4	0.4	-0.2	0.8	0.6	0.5	1.2	-0.4	-0.3	0.5	-0.1	-0.2	0.4	-0.6	-0.5	0.8	-0.2	-0.4	0.4
Extracellular matrix protein 2 OS=Homo sapiens GN=ECM2 PE=2 SV=1	O94769	80 kDa		0	0	0	0.2	0	0.6	0.1	0	-0.3	0.4	-0.4	-0.4	0.3	0.1	-0.3	0.7	-0.2	-0.1	0.2	0.1	-0.5	0.3	-0.3	0
Protocadherin alpha-C2 OS=Homo sapiens GN=PCDHAC2 PE=2 SV=1	Q9Y5I4	109 kDa		0.1	0.1	No Values	No Values	0.2	0.1	0.2	-0.5	No Values	1	-0.1	No Values	0.8	0.2	No Values	-0.1	-0.4	No Values	0.6	-0.6	No Values	-0.1	0	No Values
Versican core protein OS=Homo sapiens GN=VCAN PE=1 SV=3	P13611	373 kDa	TRUE	0	0	0	0	-0.1	0.8	No Values	-0.3	0.2	0.2	0.6	0.5	0.9	-0.1	-0.3	-0.2	No Values	-0.6	-0.2	No Values	0.9	1.3	0.4	-0.3
Cluster of Keratin, type I cytoskeletal 10 OS=Homo sapiens GN=KRT10 PE=1 SV=6 (P13645)	P13645	59 kDa	TRUE	0	0	0	0	0.1	-0.1	-0.4	0.1	-0.7	0.1	0.3	0.7	0.1	0.7	0.4	0.2	1	0.9	0.1	-0.2	-0.3	0.1	0.4	0
BDNF/NT-3 growth factors receptor OS=Homo sapiens GN=NTRK2 PE=1 SV=1	Q16620	92 kDa		-0.2	-0.2	-0.2	0.6	0.5	0.6	0.3	0.7	0.3	1	0.8	0.9	0.7	1	0.8	0.2	0.7	0.2	0.2	0.3	-0.4	0.5	0.6	0.1
Mannosyl-oligosaccharide 1,2-alpha-mannosidase IC OS=Homo sapiens GN=MAN1C1 PE=1 SV=1	Q9NR34	71 kDa		0.1	0.1	0.1	0.1	-1.6	0	0	-0.4	0.2	0.3	-1	0.6	0.5	-0.2	0.7	0.3	-0.5	0.1	-0.4	-1.5	0	0.2	-1	0.3
Latrophilin-1 OS=Homo sapiens GN=LPHN1 PE=1 SV=1	O94910	163 kDa		0	0	0	0.7	0.3	0.3	0.3	0.3	-0.2	0	0	1	0	0.5	-0.1	-0.2	0.5	0.4	No Values	-0.6	0.2	-0.6	0.1	0.6
Retinoic acid receptor responder protein 2 OS=Homo sapiens GN=RARRES2 PE=1 SV=1	Q99969	19 kDa		0	0	0	0.1	0.2	0	0	-0.1	0	0.4	0.2	-0.2	0.5	0.2	0.4	0	-0.2	0	-0.4	0.5	-0.2	-0.1	0.3	0.1
Cathepsin F OS=Homo sapiens GN=CTSF PE=1 SV=1	Q9UBX1	53 kDa		0	0	0	-0.1	-0.5	-0.2	-1	-0.2	-0.3	-0.5	0.4	0.1	0	0.4	0.9	-0.2	0.2	-0.4	0.2	0.5	0.2	-0.2	0	-0.2
Receptor-type tyrosine-protein phosphatase gamma OS=Homo sapiens GN=PTPRG PE=1 SV=4	P23470	162 kDa		0	0	0	0.7	1.9	0.6	0.9	2	0.4	0.9	2.2	0.1	0.2	1.9	-0.1	0.6	2.2	0.1	0.3	1.4	-0.9	0.6	2	-0.2
Dihydropteridine reductase OS=Homo sapiens GN=QDPR PE=1 SV=2	P09417	26 kDa		0	0	0	-0.6	0.5	-0.6	0.6	0.4	-0.4	-0.5	0.2	-1	-0.4	0.4	0.4	-0.7	0.2	-0.2	0.5	0.2	-0.1	-1.1	0.2	0.1
Protein YIPF3 OS=Homo sapiens GN=YIPF3 PE=1 SV=1	Q9GZM5	38 kDa		0	0	0	0	-0.3	0.1	-0.2	-0.2	-0.4	-0.6	-0.5	-0.1	-0.2	-0.7	-0.6	-0.5	-0.3	-0.2	-0.5	-1	-0.9	-0.1	-0.3	-0.2
Netrin-G1 OS=Homo sapiens GN=NTNG1 PE=1 SV=3	Q9Y2I2	61 kDa		-0.1	0	0	0.4	1.3	1.8	1.8	0.7	-0.1	1.6	1.4	-0.1	1.8	0.9	1.1	1.1	1.1	0.3	1.7	0.5	No Values	1.5	1	0.4
Lymphatic vessel endothelial hyaluronic acid receptor 1 OS=Homo sapiens GN=LYVE1 PE=1 SV=2	Q9Y5Y7	35 kDa		0	0	0	-0.2	-0.5	-0.3	0.3	-0.5	0.1	0.1	0.1	-0.3	-0.4	0	-0.3	0.4	-0.4	-0.4	-0.8	-1	-1.1	-0.1	-0.3	-0.2
Glypican-1 OS=Homo sapiens GN=GPC1 PE=1 SV=2	P35052	62 kDa		No Values	No Values	-0.1	-0.2	No Values	No Values	No Values	No Values	-0.6	No Values	No Values	-0.1	No Values	No Values	0.7	No Values	No Values	-0.4	No Values	No Values	0.3	No Values	No Values	-0.4
Peroxiredoxin-1 OS=Homo sapiens GN=PRDX1 PE=1 SV=1	Q06830	22 kDa	TRUE	0	0	0	1	-0.3	0.3	-0.1	-0.5	0.4	0.2	-0.5	-0.4	0.7	0.5	0.8	0.2	-0.4	0.9	0	-0.6	0	-0.2	0.4	0.9
Plasma alpha-L-fucosidase OS=Homo sapiens GN=FUCA2 PE=1 SV=2	Q9BTY2	54 kDa		0	0	0	0.3	-0.3	-0.5	0.1	-0.4	0.2	0	-0.6	-0.4	0.9	-0.1	0.6	0.5	0	0.5	0.4	-0.2	-0.1	0.4	0.1	0.5
Transcobalamin-2 OS=Homo sapiens GN=TCN2 PE=1 SV=3	P20062	48 kDa		0	0	0	0.1	0.5	1.4	1.3	0.1	0.1	1.8	0.5	0.1	1.5	1.1	0.8	0.6	-0.2	0	0.8	-0.1	-0.7	0	-0.7	0
Pro-cathepsin H OS=Homo sapiens GN=CTSH PE=1 SV=4	P09668	37 kDa		0	0	0	0.6	0.7	0.5	-0.2	-0.1	-0.3	-0.1	0.4	0.1	0	-0.2	-0.2	-0.1	0.2	0.1	-0.8	-0.1	-0.7	0.2	0	0
Gliomedin OS=Homo sapiens GN=GLDN PE=2 SV=1	Q6ZMI3	59 kDa		0.1	0.1	0.1	0.9	1.1	0.9	-0.2	0.5	0	0.2	1.2	0.5	-0.3	-1.3	-0.2	-0.2	0.5	0.7	-0.3	-0.2	-1.1	-0.2	-0.1	0.1
Cluster of Testican-3 OS=Homo sapiens GN=SPOCK3 PE=1 SV=2 (Q9BQ16)	Q9BQ16 [2]	49 kDa	TRUE	0	No Values	0	0.2	No Values	-0.2	-0.7	No Values	0.1	-0.9	No Values	0.2	-0.2	No Values	0.4	-0.5	No Values	0	-0.1	No Values	0.3	-0.5	No Values	0.1
Keratin, type II cytoskeletal 2 epidermal OS=Homo sapiens GN=KRT2 PE=1 SV=2	P35908	65 kDa	TRUE	0.1	0.1	No Values	No Values	-0.2	0.2	-0.5	-0.4	No Values	0.1	0	No Values	-0.1	0.2	No Values	0.4	0.3	No Values	-0.1	0.2	No Values	-0.2	0.4	No Values
Beta-hexosaminidase subunit beta OS=Homo sapiens GN=HEXB PE=1 SV=3	P07686	63 kDa		0	0	0	-0.4	0	0.4	0.1	-0.5	-0.4	-0.2	0	0.1	0.2	0	-0.5	0	0.4	-0.5	0.3	-0.4	-0.7	0.1	0.5	-0.4
Cell adhesion molecule 3 OS=Homo sapiens GN=CADM3 PE=1 SV=1	Q8N126	43 kDa		0	0	0	0	0	0.2	0	-0.2	0	-0.6	-0.7	-0.4	-0.2	-0.1	-0.1	-0.1	-0.3	-0.1	-0.1	-1.1	-0.8	0	-0.1	-0.1
Ephrin type-A receptor 5 OS=Homo sapiens GN=EPHA5 PE=1 SV=3	P54756	115 kDa	TRUE	0	-0.1	-4.3	4.7	1.8	1.2	-0.1	1.9	4.8	0	1.6	5	0.5	1.6	5.4	0	1.1	4.5	-0.2	3.4	5	0.6	1	4
Ig kappa chain V-I region EU OS=Homo sapiens PE=1 SV=1	P01598	12 kDa	TRUE	0.1	0.1	0.1	-0.8	0.2	-0.5	-0.1	0	-0.2	-0.1	0.4	0.5	-0.8	-0.3	-0.6	-0.4	0	-0.2	-0.1	0.5	0.1	-0.2	0.1	0.3
Alpha-enolase OS=Homo sapiens GN=ENO1 PE=1 SV=2	P06733	47 kDa	TRUE	No Values	0	0	0	0	No Values	No Values	0.5	-0.4	No Values	0.2	0	No Values	0.3	0.4	No Values	-0.2	-0.2	No Values	0	-0.2	No Values	0.3	-0.3
Glycoprotein endo-alpha-1,2-mannosidase-like protein OS=Homo sapiens GN=MANEAL PE=2 SV=1	Q5VSG8	51 kDa		-0.1	-0.1	No Values	No Values	0.4	1.1	0.3	-0.1	No Values	1.2	0.3	No Values	1.1	0.5	No Values	0.7	-0.4	No Values	-0.9	-0.1	No Values	0.1	0	No Values
Receptor-type tyrosine-protein phosphatase-like N OS=Homo sapiens GN=PTPRN PE=1 SV=1	Q16849	106 kDa		0	0	0	0.5	0.5	-0.1	-0.3	0.5	0.4	-0.5	-0.7	0.3	0.4	1.1	0.8	-0.1	0.5	0.1	0.1	No Values	-1	-0.4	0	0
Ceroid-lipofuscinosis neuronal protein 5 OS=Homo sapiens GN=CLN5 PE=1 SV=2	O75503	41 kDa		0.1	0.1	0.1	-0.1	0.4	0.1	0	0	-0.7	-0.9	-0.4	0.3	0.3	0.2	0.6	0.4	0.2	0.5	-0.8	-0.3	0.2	0.2	-0.5	-0.5
Lysosomal Pro-X carboxypeptidase OS=Homo sapiens GN=PRCP PE=1 SV=1	P42785	56 kDa		-0.1	-0.1	-0.1	-0.1	0.3	-1.2	-0.5	-0.4	0	0.4	0.4	0	0.6	0.5	0	-0.4	0.1	0.2	0.1	0.4	0.2	-0.8	-0.2	0
Receptor-type tyrosine-protein phosphatase delta OS=Homo sapiens GN=PTPRD PE=1 SV=2	P23468	215 kDa	TRUE	-0.1	-0.1	No Values	No Values	0.3	-0.1	-0.8	0.2	No Values	-0.3	0.5	No Values	-0.3	0.5	No Values	-0.6	-0.2	No Values	-0.3	-0.5	No Values	-0.3	-0.5	No Values
Chordin-like protein 1 OS=Homo sapiens GN=CHRDL1 PE=1 SV=1	Q9BU40	51 kDa		0	0	0	0.5	-0.8	-0.4	-0.2	-0.6	0.5	-0.5	-1.4	1.1	0.2	-0.9	1.1	-0.6	-1	1	-0.2	-0.7	0.7	0	-0.5	0.6
Epsilon-sarcoglycan OS=Homo sapiens GN=SGCE PE=1 SV=6	O43556	50 kDa		0	0	0	0.3	0.2	0.1	-0.5	0	-0.2	-1	0.2	-0.3	-0.5	0.2	0.1	-0.7	0	0	-1.5	-0.6	-0.8	-0.3	0.1	-0.1
Multiple epidermal growth factor-like domains protein 10 OS=Homo sapiens GN=MEGF10 PE=1 SV=1	Q96KG7	122 kDa		0	0	0	0.7	0.2	0.2	-0.1	-0.2	0.4	-0.3	0.7	0.2	0.2	0	0.1	-0.2	-0.3	0.1	-0.2	-0.7	-0.8	-0.2	-0.2	0.1
Probable G-protein coupled receptor 37 OS=Homo sapiens GN=GPR37 PE=1 SV=2	O15354	67 kDa		0	0	0	0	0.1	0	0	-0.3	0.3	0.6	0.9	0.5	0.9	1.2	0.5	0.3	-0.1	-0.5	0	0	0.3	0.4	0.2	0.3
Somatostatin OS=Homo sapiens GN=SST PE=1 SV=1	P61278	13 kDa	TRUE	0	0	0	0.7	0.9	0.9	0.7	0.2	0.3	-0.2	0.9	-0.2	0.6	0.3	0.4	0.3	-0.4	-0.5	0.3	No Values	-1.4	-0.5	0.4	-0.5
Selenium-binding protein 1 OS=Homo sapiens GN=SELENBP1 PE=1 SV=2	Q13228	52 kDa		0	0	0	-0.3	0.1	1	0.7	-0.4	-0.5	0.8	0	-0.2	1.1	0.1	-0.4	0.1	-0.5	-0.6	0.1	-0.8	0.2	0	-0.4	-0.5
Semaphorin-6D OS=Homo sapiens GN=SEMA6D PE=1 SV=1	Q8NFY4	120 kDa		Value Missing	0	0	0.5	-0.1	6.6	6.6	0.2	0.1	6.6	1.6	0.6	6.6	0.8	1.2	6.6	0.1	0.6	6.6	0.9	0.8	6.6	0.6	0.7
Ig lambda chain V-III region SH OS=Homo sapiens PE=1 SV=1	P01714	11 kDa		0.1	0.1	No Values	No Values	0	0.3	-0.3	0.2	No Values	0.6	1.1	No Values	-0.1	0.1	No Values	-0.4	0.2	No Values	0.3	0.2	No Values	0.1	0.3	No Values
Macrophage colony-stimulating factor 1 OS=Homo sapiens GN=CSF1 PE=1 SV=2	P09603	60 kDa		0	0	0	0.3	0	-0.9	-1.1	-0.1	-0.3	-1	0.5	0.6	-0.5	0.2	-0.1	-0.8	-0.2	-0.3	-0.4	0.3	-0.4	-1.1	0	-0.2
Cadherin-4 OS=Homo sapiens GN=CDH4 PE=2 SV=2	P55283	100 kDa		0	0	0	0.7	0.1	-1.3	-0.4	-0.1	-0.3	-0.6	0.4	-0.5	0.9	0.5	0.6	0.2	0.1	-0.3	-0.1	-0.3	-1.6	-0.3	0.5	-0.1
Coagulation factor X OS=Homo sapiens GN=F10 PE=1 SV=2	P00742	55 kDa		0	0	0	-0.2	0.2	-0.2	0.1	-0.4	-0.3	-0.1	0	0.1	-0.1	0	-0.5	-0.7	-0.4	-0.2	-1.2	-0.4	-0.3	-0.1	-0.7	-0.8
Proteoglycan 4 OS=Homo sapiens GN=PRG4 PE=1 SV=2	Q92954	151 kDa		0	0	0	-0.5	-1.2	0.6	0.4	-1.1	-0.6	-0.2	-0.8	0.4	0	-0.8	-1	-0.2	-0.6	-0.4	0.5	0	0.2	0.1	-0.6	-1
Ig kappa chain V-III region VH (Fragment) OS=Homo sapiens PE=4 SV=1	P04434	13 kDa	TRUE	0	0	0	0.2	1	-0.2	0.1	0.6	-0.1	1	1.3	1	0.6	1.3	0.5	-0.3	0.3	0	0.3	0.1	0.3	-0.1	0.3	0
Immunoglobulin superfamily member 21 OS=Homo sapiens GN=IGSF21 PE=2 SV=1	Q96ID5	52 kDa		0	0	0	0.7	1.2	1.5	1.5	1.1	0.5	1.5	2.3	0.7	1.7	1.2	0.6	1	1.5	0.4	1.1	0.7	0.4	0.9	1	0.3
Ig kappa chain V-I region Ni OS=Homo sapiens PE=1 SV=1	P01613	12 kDa		0	0	0	-0.1	-0.1	-0.4	0.3	-0.1	0	0.8	0.2	0.1	0.3	-0.8	-0.4	0	-0.3	0	0.6	0.4	0.4	-0.2	-0.2	0
Phospholipase D4 OS=Homo sapiens GN=PLD4 PE=1 SV=2	Q96BZ4	56 kDa	TRUE	No Values	No Values	No Values	No Values	No Values	No Values	No Values	No Values	No Values	No Values	No Values	No Values	No Values	No Values	No Values	No Values	No Values	No Values	No Values	No Values	No Values	No Values	No Values	No Values
Thioredoxin OS=Homo sapiens GN=TXN PE=1 SV=3	P10599	12 kDa		0.1	0.1	0.1	1.1	0.5	2	0.2	0.5	0.6	0.2	-0.1	0	0.3	0.2	0.2	0.2	0.4	0.5	-0.4	-0.4	-1.2	0.5	-0.4	0.6
Delta and Notch-like epidermal growth factor-related receptor OS=Homo sapiens GN=DNER PE=1 SV=1	Q8NFT8	78 kDa		0	0	No Values	No Values	0.1	-0.5	-0.1	0.2	No Values	-0.1	0.6	No Values	-0.1	0.5	No Values	0.3	0.3	No Values	-0.8	0.3	No Values	-0.3	0.3	No Values
Peptidyl-prolyl cis-trans isomerase B OS=Homo sapiens GN=PPIB PE=1 SV=2	P23284	24 kDa	TRUE	0	No Values	0	0.5	No Values	0.7	0.4	No Values	0.2	-0.3	No Values	0	0.4	No Values	0.3	0.3	No Values	0.2	-0.1	No Values	0.4	0.3	No Values	0.3
Gamma-enolase OS=Homo sapiens GN=ENO2 PE=1 SV=3	P09104	47 kDa	TRUE	0	0	0	-0.7	0.3	-0.7	-0.5	-0.5	-1	-0.3	-0.4	-0.2	-0.5	-0.1	-0.4	-0.8	0.2	-0.4	-0.6	-0.5	-0.6	-0.8	0.2	0
Peptidyl-prolyl cis-trans isomerase A OS=Homo sapiens GN=PPIA PE=1 SV=2	P62937	18 kDa	TRUE	0	0	0	1.3	0.2	1.3	0.9	0	1.1	0.4	-0.5	0.9	0.7	0.6	0.8	0.6	0.4	0.5	0.5	0.9	1	1.3	0.1	0.2
N(G),N(G)-dimethylarginine dimethylaminohydrolase 1 OS=Homo sapiens GN=DDAH1 PE=1 SV=3	O94760	31 kDa		0	0	0	1	1	0.7	0	0.3	0.3	-0.8	0.7	0	0.7	1.3	-0.2	0.9	0.5	-0.2	0	2	-0.6	0.3	-0.1	-0.1
Nuclear transport factor 2 OS=Homo sapiens GN=NUTF2 PE=1 SV=1	P61970	14 kDa		No Values	0	0	0.2	0.6	No Values	No Values	0.6	0.1	No Values	-0.5	-0.3	No Values	1.5	0.1	No Values	0.4	0.7	No Values	0	-1	No Values	0.6	0.2
Apolipoprotein L1 OS=Homo sapiens GN=APOL1 PE=1 SV=5	O14791	44 kDa		0	0	0	-0.1	-0.5	-0.3	0	0.2	0.2	-0.9	0.4	0.6	-0.1	-0.3	-0.3	-1.1	-0.2	-0.2	-0.3	0.5	1	-0.4	-0.2	-0.2
Hyaluronan-binding protein 2 OS=Homo sapiens GN=HABP2 PE=1 SV=1	Q14520	63 kDa		0	0	No Values	No Values	0.4	0.9	0.5	0	No Values	0.6	0.4	No Values	-0.1	-0.1	No Values	0.3	0.4	No Values	0.7	0.5	No Values	-0.4	-0.4	No Values
Coactosin-like protein OS=Homo sapiens GN=COTL1 PE=1 SV=3	Q14019	16 kDa		0	0	0	-0.3	-0.2	0.1	0.7	-0.1	-0.1	-0.1	-1	0.9	0.4	-0.1	0.4	0.1	-0.7	0.1	-0.1	-0.6	-0.6	0.2	0	-0.3
Kinetochore protein NDC80 homolog OS=Homo sapiens GN=NDC80 PE=1 SV=1	O14777	74 kDa		No Values	No Values	Reference Missing	No Values	No Values	No Values	No Values	No Values	Reference Missing	No Values	No Values	Reference Missing	No Values	No Values	Reference Missing	No Values	No Values	Reference Missing	No Values	No Values	Reference Missing	No Values	No Values	Reference Missing
Disintegrin and metalloproteinase domain-containing protein 22 OS=Homo sapiens GN=ADAM22 PE=1 SV=1	Q9P0K1	100 kDa		0	0	0	0.5	0.6	0.1	-0.4	-0.7	-0.3	0	0.5	0.7	-0.3	-0.3	0.3	-0.6	-0.1	0.1	-1.4	-0.9	-0.3	-1	-0.5	-0.3
Complement factor D OS=Homo sapiens GN=CFD PE=1 SV=5	P00746	27 kDa		No Values	No Values	No Values	No Values	No Values	No Values	No Values	No Values	No Values	No Values	No Values	No Values	No Values	No Values	No Values	No Values	No Values	No Values	No Values	No Values	No Values	No Values	No Values	No Values
Malectin OS=Homo sapiens GN=MLEC PE=1 SV=1	Q14165	32 kDa	TRUE	0	0	No Values	No Values	0.7	0.8	-0.4	0.3	No Values	0.5	0	No Values	0.7	0.6	No Values	0.4	0.4	No Values	0.5	-0.4	No Values	-1.1	0.6	No Values
Cell adhesion molecule 2 OS=Homo sapiens GN=CADM2 PE=2 SV=1	Q8N3J6	48 kDa		0	0	0	0.3	0.4	0.5	-0.3	0.4	0.2	-0.9	0.4	-0.6	-0.5	0.7	0	-0.1	0	-0.5	No Values	-0.1	-1	-0.2	0	-0.5
Collectin-12 OS=Homo sapiens GN=COLEC12 PE=1 SV=3	Q5KU26	82 kDa		No Values	0	0	-0.2	-0.4	No Values	No Values	-0.3	0.1	No Values	-0.1	-0.2	No Values	0.2	-0.1	No Values	-0.6	-0.2	No Values	-0.5	-0.2	No Values	-0.3	-0.4
Heparan-sulfate 6-O-sulfotransferase 3 OS=Homo sapiens GN=HS6ST3 PE=2 SV=3	Q8IZP7	55 kDa		0	0	0	1.1	0.5	1.6	1.5	1	0.3	0.7	-0.3	0.7	0.9	0.8	1.1	0.8	0.1	0.9	-0.4	-0.2	-0.5	0.9	0.5	0.8
Ecto-ADP-ribosyltransferase 3 OS=Homo sapiens GN=ART3 PE=1 SV=2	Q13508	44 kDa		No Values	No Values	No Values	No Values	No Values	No Values	No Values	No Values	No Values	No Values	No Values	No Values	No Values	No Values	No Values	No Values	No Values	No Values	No Values	No Values	No Values	No Values	No Values	No Values
von Willebrand factor OS=Homo sapiens GN=VWF PE=1 SV=4	P04275	309 kDa		0	No Values	0	0	No Values	-0.1	0.5	No Values	-0.8	0.1	No Values	0	-0.2	No Values	0.1	-0.1	No Values	-1.3	0	No Values	0.4	-0.2	No Values	-0.7
Neuritin OS=Homo sapiens GN=NRN1 PE=1 SV=1	Q9NPD7	15 kDa		0	0	0	1.2	0.4	0.5	1.1	-0.2	0.9	1	-0.5	0.8	0.7	-0.1	0.9	0.5	-0.2	0.4	-0.3	-1.1	-0.4	0.1	-0.4	0.1
Cluster of Contactin-6 OS=Homo sapiens GN=CNTN6 PE=1 SV=1 (Q9UQ52)	Q9UQ52	114 kDa	TRUE	0	0	0	0	0.4	-0.5	-0.2	-0.2	-0.7	-0.3	0.1	-0.3	-0.7	0.1	-0.7	-0.1	0	-0.7	-0.1	-0.7	0.1	-0.5	-0.4	-0.8
Fibroblast growth factor receptor 2 OS=Homo sapiens GN=FGFR2 PE=1 SV=1	P21802	92 kDa	TRUE	0	0	No Values	No Values	0.4	0.4	0	0.2	No Values	-0.6	-0.2	No Values	0.3	0.3	No Values	-0.6	-0.3	No Values	-0.4	-0.4	No Values	0	0.1	No Values
Transgelin OS=Homo sapiens GN=TAGLN PE=1 SV=4	Q01995	23 kDa		0	0	0	0.4	-0.9	1.2	1.3	0.1	0.6	0.9	-1.2	-0.4	1.4	-0.4	0.3	0.8	-0.7	0.3	1	-0.3	0.3	0.4	-0.4	-0.2
Acid ceramidase OS=Homo sapiens GN=ASAH1 PE=1 SV=5	Q13510	45 kDa		0	0	No Values	No Values	-0.3	0	-0.7	-0.3	No Values	-0.3	0.4	No Values	0	0.1	No Values	0.1	0.3	No Values	0.1	-0.2	No Values	0	0.3	No Values
Iduronate 2-sulfatase OS=Homo sapiens GN=IDS PE=1 SV=1	P22304	62 kDa		No Values	0	0	0.7	-0.7	No Values	No Values	0.4	-0.2	No Values	-0.1	-0.2	No Values	0.2	1	No Values	0.1	0.2	No Values	0.4	-0.1	No Values	0.1	-0.4
Tyrosine-protein kinase receptor UFO OS=Homo sapiens GN=AXL PE=1 SV=3	P30530	98 kDa	TRUE	0	0	0	-0.5	-0.1	0.1	0.5	-0.1	-0.1	0.3	0.2	0.5	0.6	0.4	-0.1	-0.6	-0.8	0.1	-0.3	-0.2	-0.6	-0.6	-0.8	-1.3
Roundabout homolog 1 OS=Homo sapiens GN=ROBO1 PE=1 SV=1	Q9Y6N7	181 kDa		No Values	No Values	0	0.4	No Values	No Values	No Values	No Values	-0.3	No Values	No Values	0.3	No Values	No Values	0.3	No Values	No Values	-0.2	No Values	No Values	-0.4	No Values	No Values	-0.1
UDP-GlcNAc:betaGal beta-1,3-N-acetylglucosaminyltransferase 2 OS=Homo sapiens GN=B3GNT2 PE=1 SV=2	Q9NY97	46 kDa		-0.1	-0.1	No Values	No Values	1.1	2.6	1.9	0.9	No Values	2	0	No Values	3.7	1.5	No Values	2.7	0.5	No Values	No Values	0.8	No Values	No Values	0.6	No Values
Profilin-1 OS=Homo sapiens GN=PFN1 PE=1 SV=2	P07737	15 kDa		0	No Values	0	0.8	No Values	0	-0.3	No Values	0	0.6	No Values	-0.3	0	No Values	0.7	0	No Values	-0.5	-0.3	No Values	0.5	-0.4	No Values	-0.5
Calcium/calmodulin-dependent protein kinase type II subunit beta OS=Homo sapiens GN=CAMK2B PE=1 SV=3	Q13554	73 kDa		0	0	No Values	No Values	1.3	1.1	1.2	1.4	No Values	0.5	-0.3	No Values	0.5	0.8	No Values	0.6	0.4	No Values	0.3	-0.4	No Values	0.3	0.3	No Values
Uncharacterized protein C14orf37 OS=Homo sapiens GN=C14orf37 PE=2 SV=1	Q86TY3	84 kDa		No Values	0.2	0	0.6	0.7	No Values	No Values	0.4	-0.1	No Values	0.1	-0.7	No Values	0.5	0.1	No Values	0.2	-0.1	No Values	0.2	0.3	No Values	0.3	-0.1
Cluster of Ig kappa chain V-III region POM OS=Homo sapiens PE=1 SV=1 (P01624)	P01624	12 kDa	TRUE	No Values	0.1	0	0.2	2.5	No Values	No Values	2.2	0.2	No Values	2.8	1	No Values	2.2	1.2	No Values	1.5	0.1	No Values	2.4	-0.1	No Values	1.5	0.6
Cluster of Ephrin type-A receptor 7 OS=Homo sapiens GN=EPHA7 PE=1 SV=3 (Q15375)	Q15375	112 kDa	TRUE	0	No Values	0	0.3	No Values	0.1	0.1	No Values	0.5	0.6	No Values	-0.2	1.4	No Values	0.4	0.3	No Values	0.3	0.2	No Values	-1	0.6	No Values	0.1
Glucosidase 2 subunit beta OS=Homo sapiens GN=PRKCSH PE=1 SV=2	P14314	59 kDa		No Values	0	0	0	-0.2	No Values	No Values	0.1	-0.1	No Values	-0.2	-1.1	No Values	0.4	0.1	No Values	0.1	0.1	No Values	-0.1	-0.2	No Values	0.2	-0.2
Cholecystokinin OS=Homo sapiens GN=CCK PE=1 SV=1	P06307	13 kDa		0	0	No Values	No Values	-0.1	0.4	0.5	0.4	No Values	-0.1	0	No Values	0.5	0.1	No Values	-0.2	-0.7	No Values	-0.4	-0.8	No Values	-0.2	-1.2	No Values
N-acetylgalactosaminyltransferase 7 OS=Homo sapiens GN=GALNT7 PE=1 SV=1	Q86SF2	75 kDa		No Values	0	No Values	No Values	-0.3	No Values	No Values	-0.5	No Values	No Values	-0.4	No Values	No Values	0	No Values	No Values	-0.6	No Values	No Values	-0.7	No Values	No Values	-0.5	No Values
C-type lectin domain family 11 member A OS=Homo sapiens GN=CLEC11A PE=1 SV=1	Q9Y240	36 kDa		No Values	0	0	0.4	-0.1	No Values	No Values	-0.2	-0.2	No Values	-0.2	-0.6	No Values	-0.1	0.4	No Values	-0.4	0	No Values	-0.1	-0.5	No Values	-0.3	0.4
Rab GDP dissociation inhibitor beta OS=Homo sapiens GN=GDI2 PE=1 SV=2	P50395	51 kDa		0	No Values	No Values	No Values	No Values	-0.5	0.1	No Values	No Values	0	No Values	No Values	0.2	No Values	No Values	-0.3	No Values	No Values	-0.5	No Values	No Values	-0.8	No Values	No Values
Calcium/calmodulin-dependent protein kinase type II subunit gamma OS=Homo sapiens GN=CAMK2G PE=1 SV=3	Q13555	63 kDa		0	0	No Values	No Values	0.3	1.1	0.3	0	No Values	0.3	0.2	No Values	0.7	-0.4	No Values	0.6	-0.4	No Values	-0.2	0.4	No Values	0.7	-0.4	No Values
Plexin-B1 OS=Homo sapiens GN=PLXNB1 PE=1 SV=3	O43157	232 kDa		0	No Values	No Values	No Values	No Values	0.9	0.1	No Values	No Values	0.9	No Values	No Values	0.5	No Values	No Values	0.2	No Values	No Values	0.6	No Values	No Values	0.2	No Values	No Values
Secreted frizzled-related protein 3 OS=Homo sapiens GN=FRZB PE=1 SV=2	Q92765	36 kDa		0	0	No Values	No Values	-0.9	-0.6	-0.4	-1.2	No Values	-0.6	0.2	No Values	-0.5	-0.4	No Values	-0.1	-0.6	No Values	-0.8	0.3	No Values	-0.1	-0.8	No Values
Biglycan OS=Homo sapiens GN=BGN PE=1 SV=2	P21810	42 kDa	TRUE	0	0	0	-0.3	-0.9	-0.1	-0.7	-0.4	-1.1	-0.5	-1.2	-0.7	0.1	0.7	-1.4	-0.5	-0.8	-0.4	0	-0.3	-3.6	-0.3	-0.1	-0.1
Transmembrane protein 132C OS=Homo sapiens GN=TMEM132C PE=2 SV=3	Q8N3T6	122 kDa		0	No Values	No Values	No Values	No Values	0.1	0.3	No Values	No Values	0	No Values	No Values	0.7	No Values	No Values	-0.4	No Values	No Values	-0.2	No Values	No Values	-0.1	No Values	No Values
Protein bicaudal D homolog 2 OS=Homo sapiens GN=BICD2 PE=1 SV=1	Q8TD16	94 kDa		0	No Values	No Values	No Values	No Values	1.8	1.5	No Values	No Values	1.9	No Values	No Values	1.9	No Values	No Values	0.8	No Values	No Values	1.9	No Values	No Values	2	No Values	No Values
C-type mannose receptor 2 OS=Homo sapiens GN=MRC2 PE=1 SV=2	Q9UBG0	167 kDa		No Values	-0.1	No Values	No Values	1.1	No Values	No Values	1.1	No Values	No Values	0.8	No Values	No Values	2.1	No Values	No Values	1.6	No Values	No Values	1.4	No Values	No Values	1.5	No Values
AP-2 complex subunit beta OS=Homo sapiens GN=AP2B1 PE=1 SV=1	P63010	105 kDa		No Values	0	No Values	No Values	0.3	No Values	No Values	-0.2	No Values	No Values	0	No Values	No Values	1	No Values	No Values	0.2	No Values	No Values	0.1	No Values	No Values	0.7	No Values
Mammalian ependymin-related protein 1 OS=Homo sapiens GN=EPDR1 PE=1 SV=2	Q9UM22	25 kDa		No Values	No Values	0	-0.1	No Values	No Values	No Values	No Values	-0.5	No Values	No Values	0.4	No Values	No Values	-0.4	No Values	No Values	0.3	No Values	No Values	-0.5	No Values	No Values	-0.1
Dipeptidyl peptidase 1 OS=Homo sapiens GN=CTSC PE=1 SV=2	P53634	52 kDa		No Values	No Values	0	-0.4	No Values	No Values	No Values	No Values	0.6	No Values	No Values	0.2	No Values	No Values	0.3	No Values	No Values	0.6	No Values	No Values	0.4	No Values	No Values	0.2
Latent-transforming growth factor beta-binding protein 2 OS=Homo sapiens GN=LTBP2 PE=1 SV=3	Q14767	195 kDa		No Values	0	No Values	No Values	1.8	No Values	No Values	1.5	No Values	No Values	2.3	No Values	No Values	2	No Values	No Values	1.3	No Values	No Values	1.9	No Values	No Values	1.6	No Values
Ig kappa chain V-I region Kue OS=Homo sapiens PE=1 SV=1	P01604	12 kDa	TRUE	No Values	0	0	0.4	-0.2	No Values	No Values	-0.4	-0.7	No Values	-0.1	0.8	No Values	-0.7	-0.5	No Values	-0.9	0.2	No Values	-0.7	-0.1	No Values	-1	-1.1
Ig kappa chain V-I region HK102 (Fragment) OS=Homo sapiens GN=IGKV1-5 PE=4 SV=1	P01602	13 kDa	TRUE	No Values	0	0	-0.7	-0.1	No Values	No Values	No Values	-1.1	No Values	0.3	0.6	No Values	No Values	-0.3	No Values	0.1	0	No Values	0.2	-0.7	No Values	0	-0.9
Neutral alpha-glucosidase AB OS=Homo sapiens GN=GANAB PE=1 SV=3	Q14697	107 kDa		No Values	No Values	0	0.7	No Values	No Values	No Values	No Values	-0.3	No Values	No Values	0.9	No Values	No Values	-0.2	No Values	No Values	-0.1	No Values	No Values	0.2	No Values	No Values	-0.2
